# Supplementary material for: The gastrointestinal microbiome in dairy cattle is constrained by the deterministic driver of the region and the modified effect of diet
Source: Microbiome. 2023 Jan 20;11:10. doi: 10.1186/s40168-022-01453-2 (PMC9863278; doi:10.1186/s40168-022-01453-2)
Supplement: Supplementary file 2 — Additional file 1: Table S1. The assembly results of the 120 GIT content samples in dairy cattle. Table S2. Regional differences in microbial taxa at the phylum level among the GIT regions in dairy catlle fed forage-based (F) and grain-based (G) diets. Table S3. Regional differences in microbial taxa at the genus level among the GIT regions fed forage-based (F) and grain-based (G) diets. Table S4. The shared and specfic core metabolic pathways of the four-chambered stomach, small intestine, and large intestine in dairy cattle, respectively. Table S5. Comparing the abundance of Glycoside hydrolases (GH) and polysaccharide lyases (PL) familes of the microbiome across the GIT regions in dairy cattle fed forage-based (F) and grain-based (G) diets. Table S6. Comparison of levels of carbon metabolism modules KOs of the microbiome across the GIT regions in dairy cattle fed forage-based (F) and grain-based (G) diets. Table S7. Genomic statistics for 3079 MAGs (completeness ≥ 50% and contamination ≤ 10%) produced in this study. Table S8. Genomic statistics for 1904 non-redundant MAGs (completeness ≥ 50% and contamination ≤ 10%) produced in this study. Table S9. Regional differences in microbial populations at the genome level among the GIT regions in forage-based (F) and grain-based (G) diets. Table S10. The CAZyme-predicted proteins of 592 high-quality strain-level genome bins (SGBs; completeness > 80%, contamination < 10%, and quality score > 50). Table S11. The predicted polysaccharide utilization locus (PULs) of 202 high-quality SGBs among the GIT microbiota in dairy cattle. Table S12. The 213 high-quality SGBs encoding fermentative hydrogenases (H2-producing). Table S13. The 195 high-quality SGBs encoding [FeFe] Group A3 for bifurcating hydrogenases (bidirectional). Table S15. The different abundance in microbial taxa among the GIT regions between the forage-based (F) and grain-based (G) diets. Table S16. The different abundance of 1904 SGBs across the GIT regions betwe [file 40168_2022_1453_MOESM1_ESM.xlsx]

## Sheet: Table S1
Table S1. The assembly results of the 120 GIT content samples in dairy cattle
#Sample_ID	Region	Group	Assembly	Data production								Assembly								Assembly correction								Gene prediction
				Read length (bp)	# of raw reads	Raw data (Gb)	% Host DNA	% Food DNA	% Human DNA	# of high quality reads	High quality data (Gb)	# of contigs	Total length (bp)	% GC content	Largest length (bp)	Average length (bp)	Contig N50 (bp)	Contig N90 (bp)	% reads assembled	# of contigs	Total length (bp)	% GC content	Largest length (bp)	Average length (bp)	Contig N50 (bp)	Contig N90 (bp)	% reads assembled	# of ORFs	Average length (bp)	% of complete ORFs
HF_Rumen-1	Rumen	HF	IDBA-UD	150	176356934	26.4535	0.00484967	0.0186668	0.00600583	124807952	18.6496	10135	12099410	0.40639	45870	1193.82	2067	1101	0.579676	1416853	1503378830	0.43836	539212	1061.07	1841	1107	0.553942	2175723	624.32	0.22747
			MEGAHIT									1416642	1500529392	0.43838	539212	1059.22	1836	1107	0.553017
			Minimus2									1416853	1503378340	0.43835	539212	1061.07	1841	1107	0.553942
HF_Rumen-2			IDBA-UD	150	167455694	25.1184	0.00456755	0.0172851	0.00557075	102358962	15.2887	9970	13182201	0.46838	33094	1322.19	2735	1137	0.638568	1361695	1478904617	0.43118	268314	1086.08	1834	1106	0.569018	2104931	637.41	0.244582
			MEGAHIT									1361430	1476475105	0.43109	268318	1084.5	1829	1106	0.568237
			Minimus2									1361695	1478904283	0.43117	268318	1086.08	1834	1106	0.569018
HF_Rumen-3			IDBA-UD	150	181209464	27.1814	0.00512527	0.0182049	0.00621752	88863348	13.2821	12247	13688155	0.35516	42567	1117.67	1739	1091	0.551202	1363499	1451399924	0.40949	351725	1064.47	1801	1106	0.562023	2013041	653.4	0.225527
			MEGAHIT									1363113	1448687063	0.40949	351725	1062.78	1796	1106	0.56113
			Minimus2									1363499	1451399428	0.40949	351725	1064.47	1801	1106	0.562022
HF_Rumen-4			IDBA-UD	150	183260740	27.4891	0.0068196	0.0229853	0.00819261	123671342	18.4773	8841	11358571	0.44603	42182	1284.76	2244	1123	0.634749	1370971	1524265479	0.3699	192833	1111.81	1910	1117	0.589844	2036556	671.85	0.242717
			MEGAHIT									1370816	1521416256	0.36968	192835	1109.86	1904	1117	0.588991
			Minimus2									1370971	1524264761	0.3699	192835	1111.81	1910	1117	0.589843
HF_Rumen-5			IDBA-UD	150	169312488	25.3969	0.00710371	0.0273194	0.00891576	102945810	15.3821	8431	8898018	0.37292	21068	1055.39	1668	1080	0.505169	1204733	1305178074	0.37039	297294	1083.38	1800	1110	0.577704	1755033	671.29	0.236539
			MEGAHIT									1204473	1303734669	0.37032	297294	1082.41	1797	1109	0.5772
			Minimus2									1204733	1305177426	0.37038	297294	1083.37	1800	1110	0.577704
HF_Rumen-6			IDBA-UD	150	161865198	24.2798	0.00902842	0.0264699	0.00863305	98018264	14.6461	5010	6302464	0.44619	40537	1257.98	2081	1126	0.63149	1502777	1529273143	0.43845	124502	1017.63	1797	1101	0.523153	2240733	619.23	0.212526
			MEGAHIT									1502537	1527674152	0.43843	124502	1016.73	1794	1101	0.522615
			Minimus2									1502777	1529272963	0.43844	124502	1017.63	1797	1101	0.523153
HG_Rumen-7		HG	IDBA-UD	150	145616236	21.8424	0.00583941	0.0218348	0.0071141	87999454	13.149	34567	58362476	0.47187	293324	1688.39	6040	1210	0.718703	760663	1076852610	0.42353	349587	1415.68	2738	1186	0.703049	1381183	698.03	0.359246
			MEGAHIT									760617	1060118570	0.4219	349580	1393.76	2655	1181	0.697845
			Minimus2									760663	1076851850	0.42353	349583	1415.68	2738	1186	0.703048
HG_Rumen-8			IDBA-UD	150	203989818	30.5985	0.0081053	0.0288324	0.0102932	123200968	18.3848	27557	36147636	0.45663	56749	1311.74	2526	1138	0.633201	1245919	1578314622	0.40838	196139	1266.79	2321	1158	0.658953	2076971	679.73	0.303487
			MEGAHIT									1245557	1570623776	0.40759	196139	1260.98	2300	1156	0.657072
			Minimus2									1245919	1578313377	0.40838	196139	1266.79	2321	1158	0.658954
HG_Rumen-9			IDBA-UD	150	143852712	21.5779	0.00536139	0.0193104	0.00622661	155170656	23.1819	36722	75573912	0.5066	265494	2058	5630	1332	0.808344	525776	805113369	0.44952	469483	1531.29	3502	1218	0.724079	1050949	686	0.40081
			MEGAHIT									526122	782289623	0.44698	469483	1486.9	3250	1206	0.714635
			Minimus2									525776	805112974	0.44952	469483	1531.29	3502	1218	0.724079
HG_Rumen-10			IDBA-UD	150	144165248	21.6248	0.00503863	0.0195538	0.00608962	125694352	18.7774	21867	34901691	0.49995	188102	1596.09	3572	1193	0.725566	1052900	1302525208	0.45457	237138	1237.08	2404	1154	0.637252	1860319	629.08	0.315272
			MEGAHIT									1052487	1293900947	0.45382	237138	1229.37	2372	1152	0.634561
			Minimus2									1052900	1302524641	0.45456	237138	1237.08	2404	1154	0.637251
HG_Rumen-11			IDBA-UD	150	166468010	24.9702	0.00345374	0.0151286	0.00422099	117354032	17.5275	14982	25320772	0.51054	105224	1690.08	4447	1223	0.739173	1221970	1446470576	0.47009	270998	1183.72	2197	1137	0.614893	2080161	621.49	0.290651
			MEGAHIT									1221873	1440775145	0.46967	223900	1179.15	2179	1136	0.613181
			Minimus2									1221970	1446470266	0.47008	270998	1183.72	2197	1137	0.614892
HG_Rumen-12			IDBA-UD	150	175193010	26.279	0.00499148	0.0190781	0.00583054	130692496	19.4156	24518	39330993	0.48989	105242	1604.17	3570	1192	0.728082	999610	1284889046	0.44659	267569	1285.39	2571	1169	0.656414	1781566	648.29	0.32674
			MEGAHIT									999357	1274864680	0.44575	267569	1275.68	2528	1166	0.653418
			Minimus2									999610	1284888619	0.44659	267569	1285.39	2571	1169	0.656413
HF_Reticulum-1	Reticulum	HF	IDBA-UD	150	159467480	23.9201	0.0262205	0.0459833	0.0164035	98575100	14.7326	6571	7247138	0.40283	24598	1102.9	2294	1112	0.504426	984107	1055950337	0.3773	363065	1073	1929	1117	0.562044	1471322	634.86	0.223424
			MEGAHIT									983855	1054217197	0.37714	363065	1071.52	1925	1116	0.561275
			Minimus2									984107	1055949336	0.37729	363065	1073	1929	1117	0.562045
HF_Reticulum-2			IDBA-UD	150	145706732	21.856	0.00655298	0.0207736	0.00805771	84779974	12.6677	19860	19970061	0.34199	30382	1005.54	1479	1061	0.474502	956622	1064513184	0.3478	245667	1112.78	1925	1119	0.589618	1456354	647.58	0.244887
			MEGAHIT									956376	1063171613	0.34776	245667	1111.67	1921	1119	0.589049
			Minimus2									956622	1064511819	0.3478	245667	1112.78	1925	1119	0.589617
HF_Reticulum-3			IDBA-UD	150	170292414	25.5439	0.00886588	0.0256318	0.00938985	139412308	20.8067	6714	8024153	0.41963	34080	1195.14	2898	1136	0.547581	1220213	1362405405	0.3819	653850	1116.53	1967	1119	0.587052	1873930	647.68	0.239968
			MEGAHIT									1220044	1360149313	0.38174	653850	1114.84	1961	1119	0.58629
			Minimus2									1220213	1362404261	0.38189	653850	1116.53	1967	1119	0.587051
HF_Reticulum-4			IDBA-UD	150	167754214	25.1631	0.00623376	0.013957	0.00528636	99113872	14.8133	36611	39166683	0.27122	37546	1069.81	1523	1070	0.540114	1017318	1133999740	0.3816	134892	1114.7	2040	1120	0.57797	1603977	622.42	0.245414
			MEGAHIT									1016224	1128821210	0.38219	134892	1110.8	2023	1119	0.575895
			Minimus2									1017318	1133998475	0.3816	134892	1114.69	2040	1120	0.577969
HF_Reticulum-5			IDBA-UD	150	165609024	24.8414	0.00624522	0.0186693	0.00758801	132494498	19.6416	45210	42617881	0.22076	12773	942.665	1337	1050	0.427969	931886	1021956711	0.36464	178272	1096.65	2039	1120	0.569495	1439971	620.29	0.235414
			MEGAHIT									931349	1019667229	0.36517	178272	1094.83	2030	1119	0.568396
			Minimus2									931886	1021954082	0.36464	178272	1096.65	2039	1120	0.569491
HF_Reticulum-6			IDBA-UD	150	168851800	25.3278	0.00923245	0.0184252	0.00676252	102046772	15.2449	11217	10472004	0.36339	38692	933.583	1589	1066	0.367456	1102398	1234793709	0.38198	126732	1120.1	2023	1123	0.586447	1737374	627.18	0.244804
			MEGAHIT									1102234	1233715618	0.38194	126732	1119.29	2020	1123	0.586052
			Minimus2									1102398	1234792492	0.38198	126732	1120.1	2023	1123	0.586445
HG_Reticulum-7		HG	IDBA-UD	150	165679988	24.852	0.00770787	0.0243513	0.00803983	7096438	1.06043	32152	56171206	0.48625	190091	1747.05	3689	1227	0.764387	853855	1197615082	0.41513	400219	1402.6	2712	1185	0.701007	1560482	684.53	0.353398
			MEGAHIT									853780	1183508601	0.4137	308146	1386.2	2649	1181	0.697034
			Minimus2									853855	1197614449	0.41513	400219	1402.6	2712	1185	0.701007
HG_Reticulum-8			IDBA-UD	150	135586340	20.338	0.0061347	0.0229784	0.0082005	116855240	17.4668	21722	25124881	0.43144	63513	1156.66	1937	1089	0.552879	909725	1138172951	0.38671	171366	1251.12	2249	1149	0.653974	1514439	668.19	0.289877
			MEGAHIT									909692	1134526763	0.38601	171366	1247.15	2236	1147	0.652665
			Minimus2									909725	1138172145	0.38671	171366	1251.12	2249	1149	0.653974
HG_Reticulum-9			IDBA-UD	150	174471936	26.1708	0.00626045	0.0199568	0.00672561	109437996	16.3592	38206	77121251	0.49949	265494	2018.56	5997	1323	0.796508	594475	941160407	0.4102	287452	1583.18	3621	1246	0.7412	1193634	687.23	0.397135
			MEGAHIT									594596	918708096	0.40693	286404	1545.1	3434	1235	0.733945
			Minimus2									594475	941159187	0.4102	287452	1583.18	3621	1246	0.7412
HG_Reticulum-10			IDBA-UD	150	143194344	21.4792	0.00878147	0.0197826	0.00726119	125581948	18.679	22094	31756950	0.49042	202800	1437.36	3251	1169	0.668202	846681	1147107463	0.39897	237132	1354.83	2733	1186	0.684631	1538504	656.86	0.340542
			MEGAHIT									846488	1140391342	0.39795	237132	1347.2	2701	1184	0.682497
			Minimus2									846681	1147106202	0.39897	237132	1354.83	2733	1186	0.684631
HG_Reticulum-11			IDBA-UD	150	139245086	20.8868	0.00944904	0.0292342	0.0108438	1943860	0.289756	22879	28627561	0.41984	61839	1251.26	2066	1115	0.623365	990729	1133302596	0.40222	271013	1143.91	2092	1133	0.602575	1610488	625.9	0.26571
			MEGAHIT									990651	1129468706	0.40176	271013	1140.13	2079	1132	0.601018
			Minimus2									990729	1133301686	0.40221	271013	1143.91	2092	1133	0.602576
HG_Reticulum-12			IDBA-UD	150	152750708	22.9126	0.00280006	0.0117784	0.00304799	125547394	18.6883	21121	35795088	0.52048	97644	1694.76	4485	1228	0.738065	796358	1044180464	0.49124	307432	1311.19	2677	1172	0.663571	1459486	642.21	0.325974
			MEGAHIT									796005	1034102287	0.49064	307432	1299.12	2625	1169	0.65993
			Minimus2									796358	1044179930	0.49123	307432	1311.19	2677	1172	0.663571
HF_Omasum-1	Omasum	HF	IDBA-UD	150	166109962	24.9165	0.0105409	0.0256697	0.00818649	952312	0.141182	10346	13066375	0.44241	41310	1262.94	2187	1116	0.618076	1270222	1420353624	0.47615	314881	1118.19	2061	1124	0.581014	2122419	603.3	0.250571
			MEGAHIT									1270020	1417263410	0.47628	314881	1115.94	2053	1124	0.579992
			Minimus2									1270222	1420353601	0.47614	314881	1118.19	2061	1124	0.581014
HF_Omasum-2			IDBA-UD	150	145603376	21.8405	0.00769145	0.0243762	0.00799983	9853226	1.46986	13031	18427271	0.42207	104572	1414.11	4063	1140	0.638976	1067506	1204194698	0.47478	345595	1128.04	2139	1125	0.578826	1834976	590.16	0.266369
			MEGAHIT									1067332	1200650956	0.47507	345595	1124.91	2126	1125	0.577486
			Minimus2									1067506	1204194669	0.47478	345595	1128.04	2139	1125	0.578826
HF_Omasum-3			IDBA-UD	150	151167898	22.6752	0.00582811	0.00658029	0.0010222	10510070	1.56688	7770	15281874	0.44137	97560	1966.78	6525	1335	0.779493	1238354	1384697393	0.48194	538250	1118.18	2093	1124	0.578543	2075878	600.98	0.249244
			MEGAHIT									1238229	1380788995	0.4821	538250	1115.13	2081	1124	0.577235
			Minimus2									1238354	1384697280	0.48193	538250	1118.18	2093	1124	0.578543
HF_Omasum-4			IDBA-UD	150	148778358	22.3168	0.00577749	0.0202584	0.00615518	12260188	1.83161	10335	13923847	0.47287	39408	1347.25	2466	1147	0.655119	1112342	1244334167	0.47961	241113	1118.66	2075	1124	0.577753	1875799	598.24	0.251263
			MEGAHIT									1112267	1241498293	0.47971	241112	1116.19	2065	1123	0.576675
			Minimus2									1112342	1244334072	0.4796	241112	1118.66	2075	1124	0.577753
HF_Omasum-5			IDBA-UD	150	133142852	19.9714	0.0252544	0.0178056	0.00534542	8260002	1.22951	7721	9739192	0.4814	34735	1261.39	2080	1123	0.629364	973230	1096516279	0.48332	451927	1126.68	2098	1126	0.583275	1652335	598.41	0.258563
			MEGAHIT									973018	1094273643	0.48344	451927	1124.62	2090	1125	0.582339
			Minimus2									973230	1096516216	0.48331	451927	1126.68	2098	1126	0.583274
HF_Omasum-6			IDBA-UD	150	161928084	24.2892	0.0157129	0.0182751	0.00581055	20182354	3.01605	7859	9801773	0.45422	51791	1247.2	2142	1124	0.611139	1194234	1378944961	0.47718	537846	1154.67	2130	1127	0.598721	2059511	604.21	0.264594
			MEGAHIT									1193964	1376703229	0.47726	537846	1153.05	2124	1127	0.598011
			Minimus2									1194234	1378944836	0.47717	537846	1154.67	2130	1127	0.598721
HG_Omasum-7		HG	IDBA-UD	150	159820832	23.9731	0.00685984	0.0245546	0.00743454	2323844	0.346705	31324	62569446	0.4925	227138	1997.49	5030	1294	0.803105	812060	1169405299	0.45729	403311	1440.05	3069	1199	0.703302	1585746	663.04	0.367691
			MEGAHIT									812241	1151567742	0.4562	392641	1417.77	2962	1194	0.698082
			Minimus2									812060	1169404632	0.45729	403311	1440.05	3069	1199	0.703302
HG_Omasum-8			IDBA-UD	150	150360656	22.5541	0.0106108	0.0344235	0.0115809	2649968	0.393878	14176	22254953	0.51352	62779	1569.9	3174	1196	0.735657	1143317	1334604923	0.46571	233905	1167.31	2366	1145	0.600166	1986339	603.4	0.283375
			MEGAHIT									1143184	1328797292	0.46514	218912	1162.37	2343	1143	0.598193
			Minimus2									1143317	1334604856	0.4657	233905	1167.31	2366	1145	0.600167
HG_Omasum-9			IDBA-UD	150	145654044	21.8481	0.0053538	0.0207897	0.00618738	9596326	1.42973	36899	81710664	0.50587	265494	2214.44	6550	1373	0.825462	567815	918386497	0.47069	317784	1617.4	4091	1252	0.740466	1233798	664.19	0.41655
			MEGAHIT									568418	893716835	0.46898	313869	1572.29	3820	1239	0.732038
			Minimus2									567815	918386176	0.47068	317784	1617.4	4091	1252	0.740466
HG_Omasum-10			IDBA-UD	150	147590420	22.1386	0.00795417	0.0272769	0.00901164	3573018	0.533418	23340	40555672	0.48757	188102	1737.6	3428	1228	0.773329	958465	1262359723	0.46311	286785	1317.06	2615	1172	0.668256	1831370	618.44	0.340371
			MEGAHIT									958139	1252807143	0.46245	286785	1307.54	2576	1169	0.665327
			Minimus2									958465	1262359515	0.46311	286785	1317.06	2615	1172	0.668255
HG_Omasum-11			IDBA-UD	150	147142894	22.0714	0.00867213	0.0301301	0.00969962	17276206	2.5808	16722	24888680	0.49317	136244	1488.38	2882	1172	0.709169	1019229	1226671152	0.44563	357907	1203.53	2274	1143	0.623334	1782567	618.71	0.300519
			MEGAHIT									1019019	1220291177	0.44505	271084	1197.52	2250	1142	0.621109
			Minimus2									1019229	1226671073	0.44563	357907	1203.53	2274	1143	0.623333
HG_Omasum-12			IDBA-UD	150	136939982	20.541	0.0152633	0.0469629	0.0131141	7528640	1.12431	17213	29489590	0.50744	105239	1713.22	5793	1227	0.731241	695943	878447952	0.47632	357928	1262.24	2696	1168	0.63866	1286239	612.76	0.319868
			MEGAHIT									696041	871161735	0.47563	357928	1251.6	2640	1165	0.63523
			Minimus2									695943	878447862	0.47632	357928	1262.24	2696	1168	0.63866
HF_Abomasum-1	Abomasum	HF	IDBA-UD	150	161569830	24.2355	0.0381188	0.0278729	0.00819644	137850252	20.5915	7484	12169278	0.48025	35606	1626.04	3584	1205	0.741557	1243382	1288208606	0.51228	237061	1036.05	1950	1112	0.529159	1998505	583.12	0.22224
			MEGAHIT									1243575	1283892703	0.5125	237061	1032.42	1936	1111	0.527334
			Minimus2									1243382	1288208424	0.51227	237061	1036.05	1950	1112	0.529159
HF_Abomasum-2			IDBA-UD	150	144820146	21.723	0.0428811	0.0303266	0.00872564	122412700	18.2861	9066	13916463	0.44587	30421	1535.02	2850	1177	0.729822	994269	1046452095	0.5111	279238	1052.48	2007	1115	0.53579	1625584	581.94	0.236044
			MEGAHIT									993990	1044076429	0.51137	279237	1050.39	1999	1114	0.534653
			Minimus2									994269	1046452019	0.51109	279237	1052.48	2007	1115	0.53579
HF_Abomasum-3			IDBA-UD	150	136728212	20.5092	0.124059	0.0190016	0.00616193	136559484	20.3637	4332	5989201	0.44155	40343	1382.55	3204	1171	0.640629	841216	863051182	0.49817	317482	1025.96	1927	1109	0.52106	1342798	578.34	0.219633
			MEGAHIT									841080	861028597	0.49844	317482	1023.72	1918	1108	0.519835
			Minimus2									841216	863051181	0.49816	317482	1025.96	1927	1109	0.52106
HF_Abomasum-4			IDBA-UD	150	158323490	23.7485	0.0397274	0.0271893	0.00818032	126415872	18.8825	8023	11887433	0.474	51397	1481.67	2642	1182	0.721027	1137402	1166735505	0.49425	165990	1025.79	1940	1108	0.517735	1822949	578.84	0.225129
			MEGAHIT									1137293	1163772905	0.4945	165990	1023.28	1930	1107	0.516373
			Minimus2									1137402	1166735500	0.49425	165990	1025.79	1940	1108	0.517735
HF_Abomasum-5			IDBA-UD	150	146757616	22.0136	0.0659412	0.0358847	0.00972691	111336422	16.6332	5366	5737698	0.48582	15400	1069.27	1683	1091	0.522517	1046617	1057292130	0.51152	297323	1010.2	1932		0.509973	1662855	574.18	0.215491
			MEGAHIT									1046491	1056503188	0.5116	297323	1009.57	1929	1108	0.509575
			Minimus2									1046617	1057292062	0.51151	297323	1010.2	1932	1108	0.509973
HF_Abomasum-6			IDBA-UD	150	144575356	21.6863	0.102556	0.0227429	0.00738849	134800660	20.1365	3384	4135444	0.4504	20208	1222.06	1835	1112	0.641924	956962	963444661	0.50102	147645	1006.77	1917	1105	0.50524	1518320	572.33	0.215821
			MEGAHIT									956836	962626503	0.50112	147645	1006.05	1913	1105	0.504782
			Minimus2									956962	963444627	0.50101	147645	1006.77	1917	1105	0.50524
HG_Abomasum-7		HG	IDBA-UD	150	153514686	23.0272	0.0608414	0.0186211	0.0057028	103322924	15.4412	24531	48068417	0.49959	293324	1959.5	5270	1293	0.790971	684355	950197211	0.47225	351398	1388.46	3008	1186	0.683932	1298780	659.21	0.356987
			MEGAHIT									684486	936539580	0.47163	351398	1368.24	2898	1181	0.678784
			Minimus2									684355	950196893	0.47224	351398	1388.46	3008	1186	0.683932
HG_Abomasum-8			IDBA-UD	150	161974462	24.2962	0.227817	0.0226752	0.007996	121236846	18.0743	6308	10363598	0.54241	46016	1642.93	4052	1264	0.730419	508439	550647184	0.49078	172010	1083.02	2181	1125	0.551404	842988	583.16	0.26145
			MEGAHIT									508527	547051084	0.48988	172010	1075.76	2145	1123	0.548
			Minimus2									508439	550647164	0.49078	172010	1083.02	2181	1125	0.551404
HG_Abomasum-9			IDBA-UD	150	128053034	19.208	0.0434891	0.0295878	0.00934644	134455940	20.0973	31601	59535755	0.51068	211100	1883.98	4202	1251	0.792863	386610	583693218	0.483	349851	1509.77	3939	1237	0.711953	791804	661.05	0.388153
			MEGAHIT									386807	570009775	0.48203	300978	1473.63	3704	1226	0.703899
			Minimus2									386610	583693109	0.483	349851	1509.77	3939	1237	0.711955
HG_Abomasum-10			IDBA-UD	150	153496946	23.0245	0.0232605	0.0226942	0.00623059	114768252	17.1562	22594	41639829	0.51425	202800	1842.96	3999	1259	0.790981	943547	1199600169	0.49148	237131	1271.37	2598	1168	0.648735	1757647	614.96	0.324475
			MEGAHIT									942850	1185316781	0.49061	237128	1257.16	2535	1164	0.643984
			Minimus2									943547	1199599913	0.49147	237128	1271.37	2598	1168	0.648735
HG_Abomasum-11			IDBA-UD	150	146974832	22.0462	0.0519057	0.0472582	0.0158058	30153552	4.50322	11032	15672076	0.52341	54214	1420.6	2207	1156	0.71334	836370	895477494	0.49199	240587	1070.67	2101	1123	0.550123	1376513	586.27	0.249177
			MEGAHIT									836411	892594679	0.49157	240586	1067.17	2083	1122	0.548471
			Minimus2									836370	895477469	0.49198	240587	1070.67	2101	1123	0.550123
HG_Abomasum-12			IDBA-UD	150	137339660	20.6009	0.130113	0.0419464	0.0135932	91451356	13.6616	8708	20017428	0.5203	82910	2298.74	7700	1438	0.829532	526409	595084211	0.50209	188953	1130.46	2313	1138	0.579175	888494	602.96	0.266817
			MEGAHIT									526460	589281332	0.50152	188953	1119.33	2256	1135	0.574551
			Minimus2									526409	595084083	0.50209	188953	1130.46	2313	1138	0.579175
HF_Duodenum-1	Duodenum	HF	IDBA-UD	150	146878954	22.0318	0.435827	0.00225238	0.00217683	112283984	16.7474	51	57312	0.44937	4623	1123.76	1517	1103	0.602614	42636	38450190	0.56547	36202	901.825	1678	1081	0.420265	55488	484.53	0.244593
			MEGAHIT									42637	38444073	0.56552	36202	901.66	1678	1081	0.42016
			Minimus2									42636	38450185	0.56546	36202	901.824	1678	1081	0.420265
HF_Duodenum-2			IDBA-UD	150	156362984	23.4544	0.0135883	0.0390057	0.00795216	121038272	18.0809	13950	17469722	0.5603	37461	1252.31	2345	1120	0.604104	959152	1143512691	0.53672	223364	1192.21	2368	1151	0.618442	1733008	593.77	0.294207
			MEGAHIT									959098	1140919935	0.53656	223364	1189.58	2357	1150	0.617445
			Minimus2									959152	1143512271	0.5367	223364	1192.21	2368	1151	0.618442
HF_Duodenum-3			IDBA-UD	150	153444550	23.0167	0.0931059	0.0190229	0.00554383	139143026	20.7837	4465	5844957	0.45187	25438	1309.06	2433	1132	0.641864	1156370	1167516063	0.51828	203494	1009.64	1872	1105	0.511085	1851654	566.54	0.210288
			MEGAHIT									1156168	1165738041	0.5185	203494	1008.28	1867	1104	0.510274
			Minimus2									1156370	1167515867	0.51827	203494	1009.64	1872	1105	0.511085
HF_Duodenum-4			IDBA-UD	150	145051056	21.7577	0.0228913	0.00114675	0.000405657	139847054	20.8735	2918	4220220	0.44938	16405	1446.27	2447	1170	0.727471	1505975	1342609024	0.49219	59968	891.521	1487	1066	0.41194	1578120	429.11	0.27965
			MEGAHIT									1505655	1340999589	0.49233	59968	890.642	1485	1066	0.411211
			Minimus2									1505975	1342608915	0.49219	59968	891.521	1487	1066	0.41194
HF_Duodenum-5			IDBA-UD	150	126763326	19.0145	0.44692	0.000735489	0.00190484	139445902	20.8302	36	41012	0.39944	2714	1139.22	1419	1175	0.601995	17501	15906571	0.51484	13500	908.895	1435	1067	0.450673	16407	294.89	0.397209
			MEGAHIT									17499	15902539	0.5149	13500	908.768	1435	1067	0.450534
			Minimus2									17501	15906561	0.51484	13500	908.894	1435	1067	0.450673
HF_Duodenum-6			IDBA-UD	150	150522550	22.5784	0.0412137	0.00161923	0.000615861	140959696	21.0542	1713	2104912	0.46423	16463	1228.79	2235	1108	0.610291	1693955	1593390562	0.4663	121045	940.633	1494	1072	0.476521	1703133	385.62	0.320282
			MEGAHIT									1693860	1592809826	0.46631	121045	940.343	1494	1072	0.47632
			Minimus2									1693955	1593390522	0.4663	121045	940.633	1494	1072	0.47652
HG_Duodenum-7		HG	IDBA-UD	150	154101368	23.1152	0.279892	0.00902921	0.00356462	153095646	22.8681	8995	18577574	0.51951	190084	2065.32	6305	1279	0.808462	416912	520699092	0.50909	294848	1248.94	2795	1170	0.627534	752673	611.97	0.304545
			MEGAHIT									417090	516603813	0.50876	273951	1238.59	2734	1167	0.624232
			Minimus2									416912	520698993	0.50909	294848	1248.94	2795	1170	0.627534
HG_Duodenum-8			IDBA-UD	150	137946164	20.6919	0.416485	0.00217332	0.00258002	143312294	21.3887	13	33693	0.35586	9218	2591.77	3103	1235	1	6795	5176255	0.50521	14025	761.774	1459	1061	0.255723	8608	384.16	0.25
			MEGAHIT									6795	5168599	0.50622	14025	760.647	1456	1061	0.254433
			Minimus2									6795	5176240	0.50521	14025	761.772	1459	1061	0.255721
HG_Duodenum-9			IDBA-UD	150	173170364	25.9756	0.441579	0.000900824	0.00179875	147535222	22.0235	94	99237	0.463	3095	1055.71	1679	1187	0.51117	25050	23676782	0.50876	54768	945.181	1514	1076	0.487117	26443	351.13	0.366411
			MEGAHIT									25048	23672133	0.50875	54768	945.071	1514	1076	0.487016
			Minimus2									25050	23676780	0.50876	54768	945.181	1514	1076	0.487117
HG_Duodenum-10			IDBA-UD	150	140014042	21.0021	0.162618	0.017034	0.00559931	155319948	23.1975	15235	25741679	0.49586	73572	1689.64	3279	1198	0.762081	687128	808337345	0.50027	219432	1176.4	2397	1149	0.605618	1211679	595.97	0.281711
			MEGAHIT									687163	803665975	0.49997	219432	1169.54	2364	1147	0.602972
			Minimus2									687128	808337083	0.50026	219432	1176.4	2397	1149	0.605618
HG_Duodenum-11			IDBA-UD	150	162384410	24.3577	0.381745	0.000529429	0.00139683	139970562	20.9117	3	4378	0.41914	1636	1459.33	1491	1251	1	6849	5474420	0.57104	6257	799.302	1299	1044	0.316773	6247	279.36	0.348487
			MEGAHIT									6848	5472784	0.57117	6257	799.18	1299	1044	0.316568
			Minimus2									6849	5474420	0.57104	6257	799.302	1299	1044	0.316773
HG_Duodenum-12			IDBA-UD	150	154779786	23.217	0.266401	0.0129074	0.00474439	138353572	20.6715	6366	15900464	0.51893	82910	2497.72	8318	1487	0.846411	464805	524498993	0.50471	253831	1128.43	2332	1138	0.574854	780082	597.72	0.257599
			MEGAHIT									464995	520175082	0.50421	253832	1118.67	2282	1136	0.570917
			Minimus2									464805	524499020	0.50471	253832	1128.43	2332	1138	0.574854
HF_Jejunum-1	Jejunum	HF	IDBA-UD	150	158616400	23.7925	0.460223	0.000674136	0.00190554	129763480	19.3922	46	51909	0.38836	4856	1128.46	1706	1107	0.53091	22679	20949937	0.4804	6773	923.759	1446	1068	0.474308	21206	301.46	0.38607
			MEGAHIT									22678	20947564	0.48044	6773	923.695	1445	1068	0.474248
			Minimus2									22679	20949937	0.4804	6773	923.759	1446	1068	0.474308
HF_Jejunum-2			IDBA-UD	150	128709126	19.3064	0.446103	0.000210032	0.00165398	88158020	13.1605	46	52802	0.38579	4881	1147.87	1705	1029	0.575584	25518	23767013	0.47209	23954	931.382	1487	1069	0.469874	26484	345.4	0.361766
			MEGAHIT									25517	23762121	0.47212	23954	931.227	1487	1069	0.469765
			Minimus2									25518	23767002	0.47209	23954	931.382	1487	1069	0.469873
HF_Jejunum-3			IDBA-UD	150	156591732	23.4888	0.393685	0.000501891	0.00136395	67118266	10.0297	278	284623	0.40818	11766	1023.82	1610	1060	0.441233	93585	95670568	0.50736	74383	1022.29	1845	1106	0.52612	147986	498.5	0.314915
			MEGAHIT									93592	95645198	0.50744	74383	1021.94	1844	1106	0.525949
			Minimus2									93585	95670581	0.50736	74383	1022.29	1845	1106	0.52612
HF_Jejunum-4			IDBA-UD	150	140656358	21.0985	0.436333	0.00104017	0.00186806	114982792	17.1803	46	49263	0.3914	2423	1070.93	1497	1092	0.536874	31193	27461126	0.54055	15258	880.362	1449	1066	0.414128	36016	421.6	0.270769
			MEGAHIT									31192	27459109	0.54057	15258	880.325	1449	1066	0.414085
			Minimus2									31193	27461123	0.54055	15258	880.362	1449	1066	0.414128
HF_Jejunum-5			IDBA-UD	150	153427606	23.0141	0.378554	0.00560731	0.0026834	58367620	8.7224	1546	1916872	0.48015	37317	1239.89	2394	1117	0.575094	143640	159355721	0.50135	105649	1109.41	2262	1127	0.559264	271873	515.63	0.359212
			MEGAHIT									143647	159124687	0.50134	105649	1107.75	2253	1126	0.558576
			Minimus2									143640	159355721	0.50134	105649	1109.41	2262	1127	0.559264
HF_Jejunum-6			IDBA-UD	150	159390780	23.9086	0.44163	0.00157247	0.00202978	92507146	13.824	208	258913	0.50308	13163	1244.77	1994	1117	0.610444	68518	64220886	0.48968	41167	937.285	1707	1086	0.449649	100890	476.12	0.291297
			MEGAHIT									68516	64179913	0.48961	41167	936.714	1703	1086	0.449271
			Minimus2									68518	64220873	0.48967	41167	937.285	1707	1086	0.449649
HG_Jejunum-7		HG	IDBA-UD	150	141821918	21.2733	0.149252	0.0191369	0.00536316	99886714	14.9224	22800	30976201	0.4989	49282	1358.61	2454	1143	0.665669	338639	482927703	0.49782	297272	1426.08	3091	1212	0.703336	745087	581.48	0.426525
			MEGAHIT									339481	478991143	0.49782	297272	1410.95	3020	1208	0.699776
			Minimus2									338639	482927605	0.49782	297272	1426.08	3091	1212	0.703336
HG_Jejunum-8			IDBA-UD	150	145468276	21.8202	0.402892	0.00522715	0.00291459	92487602	13.811	1543	2248410	0.48501	51510	1457.17	2794	1154	0.688625	114285	126955210	0.48608	86217	1110.87	2258	1133	0.566962	214630	501.75	0.374244
			MEGAHIT									114374	126638576	0.48603	86217	1107.23	2241	1132	0.565556
			Minimus2									114285	126955190	0.48608	86217	1110.86	2258	1133	0.566962
HG_Jejunum-9			IDBA-UD	150	160033336	24.005	0.0747034	0.0256754	0.0077088	125160576	18.6924	30283	52069611	0.49061	122896	1719.43	3968	1236	0.759722	275284	442192639	0.48782	427616	1606.31	3973	1258	0.742058	645435	610.08	0.466712
			MEGAHIT									275983	431637718	0.48752	323355	1564	3724	1246	0.734005
			Minimus2									275284	442192572	0.48782	427616	1606.31	3973	1258	0.742058
HG_Jejunum-10			IDBA-UD	150	136698896	20.5048	0.396027	0.00242194	0.00233687	101251316	15.1271	55	68479	0.48475	5115	1245.07	2361	1104	0.662013	9448	7661813	0.49977	23219	810.945	1634	1069	0.320138	12619	402.98	0.301529
			MEGAHIT									9447	7646525	0.49919	23219	809.413	1625	1069	0.318442
			Minimus2									9448	7661815	0.49977	23219	810.946	1634	1069	0.320139
HG_Jejunum-11			IDBA-UD	150	174219994	26.133	0.456199	0.000893841	0.00185708	110989884	16.5814	77	97890	0.46595	6968	1271.3	1829	1114	0.685422	21445	19332622	0.4994	12080	901.498	1439	1065	0.44498	20453	307.9	0.385762
			MEGAHIT									21443	19320854	0.49938	12080	901.033	1439	1065	0.444559
			Minimus2									21445	19332625	0.49939	12080	901.498	1439	1065	0.44498
HG_Jejunum-12			IDBA-UD	150	137286032	20.5929	0.0507736	0.0400173	0.0102811	116424932	17.3933	17085	20073263	0.51712	37320	1174.91	1876	1105	0.58261	582480	747194326	0.51803	221378	1282.78	2577	1175	0.660028	1136653	591.4	0.344516
			MEGAHIT									582588	744646693	0.51811	221378	1278.17	2557	1174	0.658544
			Minimus2									582480	747194181	0.51802	221378	1282.78	2577	1175	0.660028
HF_Ileum-1	Ileum	HF	IDBA-UD	150	124408544	18.6613	0.436163	0.000255843	0.00146526	73994798	11.046	35	42839	0.39096	3129	1223.97	1706	1065	0.640538	18276	16863552	0.47369	16564	922.716	1408	1062	0.461306	15272	262.39	0.414419
			MEGAHIT									18274	16858784	0.47376	16564	922.556	1408	1062	0.461153
			Minimus2									18276	16863561	0.47369	16564	922.716	1408	1062	0.461306
HF_Ileum-2			IDBA-UD	150	145262506	21.7894	0.42468	0.000506366	0.00156166	81428206	12.151	498	659053	0.45011	24064	1323.4	2580	1105	0.653228	94962	98381985	0.45302	84731	1036.01	1971	1109	0.526601	152739	494.58	0.330597
			MEGAHIT									94965	98322244	0.45301	84731	1035.35	1967	1109	0.526261
			Minimus2									94962	98381966	0.45302	84731	1036.01	1971	1109	0.526601
HF_Ileum-3			IDBA-UD	150	149283230	22.3925	0.417687	0.000545533	0.00153943	90644740	13.5351	395	391284	0.42725	8653	990.592	1628	1072	0.428415	106785	105671330	0.48733	47419	989.571	1767	1095	0.502091	166092	496.61	0.297642
			MEGAHIT									106788	105639776	0.48739	47419	989.248	1766	1095	0.501923
			Minimus2									106785	105671338	0.48732	47419	989.571	1767	1095	0.502091
HF_Ileum-4			IDBA-UD	150	162361924	24.3543	0.389358	0.00311503	0.00221739	112183012	16.7597	354	428025	0.48543	13202	1209.11	1803	1092	0.630758	119973	114820187	0.494	49850	957.05	1706	1087	0.470327	187958	497.61	0.280839
			MEGAHIT									119983	114787173	0.494	49850	956.695	1706	1087	0.470136
			Minimus2									119973	114820184	0.494	49850	957.05	1706	1087	0.470327
HF_Ileum-5			IDBA-UD	150	167925834	25.1889	0.43439	0.000296911	0.00154709	88078396	13.1608	166	161988	0.44327	4855	975.831	1334	1042	0.479739	65399	62270995	0.48795	48802	952.17	1597	1081	0.476833	93197	451.67	0.303915
			MEGAHIT									65398	62267083	0.48795	48802	952.125	1596	1081	0.4768
			Minimus2									65399	62270993	0.48795	48802	952.17	1597	1081	0.476833
HF_Ileum-6			IDBA-UD	150	129822782	19.4734	0.363556	0.00383249	0.00240379	72651138	10.8531	1763	2207163	0.45808	41149	1251.94	2310	1108	0.605869	195318	215136642	0.46304	155318	1101.47	2164	1125	0.565415	351044	526.17	0.336263
			MEGAHIT									195349	214872221	0.46303	155318	1099.94	2157	1124	0.564759
			Minimus2									195318	215136637	0.46304	155318	1101.47	2164	1125	0.565415
HG_Ileum-7		HG	IDBA-UD	150	156324146	23.4486	0.409353	0.00195133	0.00204419	81312802	12.1574	904	1247442	0.48548	31077	1379.91	2470	1131	0.677658	62513	64271953	0.45337	54749	1028.14	1878	1101	0.519231	103000	474.26	0.357515
			MEGAHIT									62570	64095179	0.45312	54749	1024.38	1863	1100	0.517202
			Minimus2									62513	64271967	0.45337	54749	1028.14	1878	1101	0.519231
HG_Ileum-8			IDBA-UD	150	141882114	21.2823	0.35139	0.00496186	0.00249139	433028	0.0643084	4849	6006495	0.50781	51510	1238.71	2085	1121	0.61293	189934	219313412	0.50471	109374	1154.68	2184	1138	0.603399	357595	536.02	0.358464
			MEGAHIT									190105	218638944	0.50475	109374	1150.1	2164	1137	0.60167
			Minimus2									189934	219313372	0.50471	109374	1154.68	2184	1138	0.603399
HG_Ileum-9			IDBA-UD	150	134174698	20.1262	0.401217	0.000854789	0.00159868	52897974	7.90606	44	48160	0.39513	4219	1094.55	1579	1172	0.525228	17555	15159136	0.51573	11757	863.522	1391	1062	0.395783	16839	319.92	0.348061
			MEGAHIT									17553	15154720	0.51583	11757	863.369	1391	1062	0.395606
			Minimus2									17555	15159144	0.51573	11757	863.523	1391	1062	0.395783
HG_Ileum-10			IDBA-UD	150	126859968	19.029	0.389403	0.00287859	0.00211715	53805844	8.0389	591	721766	0.54311	9422	1221.26	1864	1100	0.631015	54076	53785874	0.54616	50129	994.635	1828	1100	0.503993	89384	485.43	0.325595
			MEGAHIT									54086	53664822	0.54615	50129	992.213	1815	1099	0.502562
			Minimus2									54076	53785861	0.54615	50129	994.635	1828	1100	0.503993
HG_Ileum-11			IDBA-UD	150	136844418	20.5267	0.345057	0.00616814	0.0029171	1473824	0.219466	2103	2529271	0.5252	39096	1202.7	2120	1094	0.587803	92919	102111374	0.51468	93475	1098.93	2136	1128	0.56422	173491	505.66	0.366982
			MEGAHIT									92983	101861936	0.51467	93475	1095.49	2118	1127	0.562721
			Minimus2									92919	102111360	0.51468	93475	1098.93	2136	1128	0.56422
HG_Ileum-12			IDBA-UD	150	149517484	22.4276	0.380997	0.000346361	0.001351	2976886	0.444203	45	47787	0.39607	2359	1061.93	1575	1193	0.501705	16981	16885053	0.59771	16672	994.35	1697	1088	0.513404	19285	426.99	0.362925
			MEGAHIT									16980	16883038	0.59775	16672	994.29	1697	1088	0.513346
			Minimus2									16981	16885054	0.59771	16672	994.35	1697	1088	0.513404
HF_Cecum-1	Cecum	HF	IDBA-UD	150	140137870	21.0207	0.0886338	0.0291355	0.0100691	6501428	0.971016	5047	5469856	0.48114	45640	1083.78	1602	1078	0.546654	948670	971312725	0.45684	292601	1023.87	1971	1112	0.52009	1529227	572.43	0.229963
			MEGAHIT									948668	970870443	0.45683	292601	1023.4	1968	1112	0.519838
			Minimus2									948670	971312697	0.45684	292601	1023.87	1971	1112	0.52009
HF_Cecum-2			IDBA-UD	150	138098472	20.7148	0.0157519	0.00676118	0.000371749	13378840	1.99796	18503	27216933	0.41998	96856	1470.95	3091	1169	0.687448	1177247	1400753709	0.44862	318324	1189.86	2401	1150	0.611437	2115804	593.52	0.300957
			MEGAHIT									1177173	1396213152	0.44886	318324	1186.07	2385	1149	0.610026
			Minimus2									1177247	1400753612	0.44861	318324	1189.86	2401	1150	0.611438
HF_Cecum-3			IDBA-UD	150	182513016	27.377	0.0118853	0.0251287	0.00874744	913462	0.136004	22777	25093739	0.41984	116853	1101.71	1763	1084	0.522328	1246231	1506798804	0.43831	310255	1209.08	2573	1159	0.616999	2230393	604.47	0.300987
			MEGAHIT									1245982	1503276185	0.43828	310255	1206.5	2561	1158	0.615993
			Minimus2									1246231	1506798358	0.4383	310255	1209.08	2573	1159	0.616999
HF_Cecum-4			IDBA-UD	150	154978910	23.2468	0.0163992	0.029289	0.0105603	6830854	1.02043	7729	11778977	0.38828	196881	1524	3569	1174	0.689513	1096123	1273825641	0.44732	256265	1162.12	2227	1136	0.601911	1890292	605.62	0.274706
			MEGAHIT									1096011	1271282395	0.44754	256265	1159.92	2219	1136	0.601046
			Minimus2									1096123	1273825519	0.44732	256265	1162.12	2227	1136	0.601911
HF_Cecum-5			IDBA-UD	150	127418286	19.1127	0.00408634	0.0044711	0.000658281	22485090	3.3611	4503	5018324	0.47074	29911	1114.44	1692	1099	0.565275	964970	1049598067	0.47936	195103	1087.7	2159	1129	0.55696	1652550	569.17	0.267526
			MEGAHIT									964973	1049230095	0.47934	195103	1087.32	2157	1129	0.556774
			Minimus2									964970	1049597498	0.47934	195103	1087.7	2159	1129	0.556958
HF_Cecum-6			IDBA-UD	150	149144562	22.3717	0.000365109	0.000849196	0.000313488	2546238	0.379829	21322	23305447	0.39375	202160	1093.02	1647	1081	0.53002	1161552	1353976502	0.44248	318325	1165.66	2360	1148	0.603372	2005050	604.3	0.276721
			MEGAHIT									1161092	1351382856	0.44258	318325	1163.89	2353	1148	0.602553
			Minimus2									1161552	1353976240	0.44248	318325	1165.66	2360	1148	0.603371
HG_Cecum-7		HG	IDBA-UD	150	159104028	23.8656	0.0935793	0.0307192	0.0106575	1751190	0.261062	17991	22339639	0.43689	45439	1241.71	2150	1112	0.607485	926123	1205037102	0.45972	351913	1301.16	2729	1178	0.660545	1733736	626.23	0.322412
			MEGAHIT									926354	1203198675	0.45985	341179	1298.85	2718	1178	0.65993
			Minimus2									926123	1205036825	0.45972	351862	1301.16	2729	1178	0.660545
HG_Cecum-8			IDBA-UD	150	152620518	22.8931	0.0264282	0.041395	0.0152225	2179298	0.324875	25974	35569014	0.45647	71643	1369.41	2633	1143	0.658357	816890	1189376198	0.45204	318188	1455.98	3061	1217	0.717663	1636975	650.32	0.372371
			MEGAHIT									817284	1182092867	0.45198	318188	1446.37	3020	1214	0.715358
			Minimus2									816890	1189375919	0.45203	318188	1455.98	3061	1217	0.717663
HG_Cecum-9			IDBA-UD	150	163820776	24.5731	0.0416689	0.0400525	0.0142854	83304958	12.4314	19625	25913274	0.44041	221386	1320.42	2358	1135	0.645416	1110274	1367014686	0.45485	311054	1231.24	2513	1158	0.631288	2024520	607.36	0.308905
			MEGAHIT									1110266	1362403310	0.45494	311054	1227.1	2495	1157	0.629824
			Minimus2									1110274	1367014497	0.45485	311054	1231.24	2513	1158	0.631288
HG_Cecum-10			IDBA-UD	150	143600312	21.54	0.0297283	0.0456047	0.0157844	74417232	11.1157	17015	23691610	0.47514	172806	1392.4	2663	1146	0.665352	931391	1137902010	0.46494	273917	1221.72	2553	1161	0.626281	1748409	583.74	0.33405
			MEGAHIT									931571	1134503632	0.4648	273919	1217.84	2534	1160	0.624913
			Minimus2									931391	1137901739	0.46494	273919	1221.72	2553	1161	0.626281
HG_Cecum-11			IDBA-UD	150	132084004	19.8126	0.0254056	0.0364528	0.013494	13825704	2.06602	14630	28001976	0.43921	155624	1914.01	6899	1263	0.769661	677916	894796288	0.45659	318322	1319.92	2685	1179	0.670769	1272690	630.96	0.336321
			MEGAHIT									677455	887405758	0.4565	318322	1309.91	2646	1176	0.6678
			Minimus2									677916	894796106	0.45659	318322	1319.92	2685	1179	0.670768
HG_Cecum-12			IDBA-UD	150	166033314	24.905	0.0425089	0.0378514	0.0132105	94357702	14.101	9572	14721850	0.41605	137009	1538.01	3386	1187	0.703713	1143442	1271612361	0.46542	210367	1112.09	2150	1131	0.57846	1959161	584.12	0.270977
			MEGAHIT									1143408	1269169768	0.46555	210367	1109.99	2142	1131	0.577556
			Minimus2									1143442	1271612219	0.46541	210367	1112.09	2150	1131	0.578459
HF_Colon-1	Colon	HF	IDBA-UD	150	150111836	22.5168	0.092243	0.0281278	0.0101008	122515184	18.303	6172	7194151	0.48515	49785	1165.61	1832	1108	0.597062	1058912	1107735765	0.45631	279710	1046.11	2048	1119	0.534394	1727945	577.81	0.235884
			MEGAHIT									1058902	1107010527	0.45629	279711	1045.43	2045	1119	0.534041
			Minimus2									1058912	1107735582	0.4563	279711	1046.11	2048	1119	0.534394
HF_Colon-2			IDBA-UD	150	145182918	21.7774	0.1452	0.0180173	0.00645295	120974204	18.0728	7917	13204321	0.37488	154354	1667.84	5045	1202	0.726138	898985	1010926421	0.44973	337643	1124.52	2203	1132	0.578654	1548452	586.21	0.273485
			MEGAHIT									898977	1008285774	0.4502	337643	1121.59	2192	1132	0.577449
			Minimus2									898985	1010926328	0.44973	337643	1124.52	2203	1132	0.578655
HF_Colon-3			IDBA-UD	150	171334494	25.7002	0.0629207	0.00410634	0.000350828	102164810	15.2624	11671	13488762	0.41398	61517	1155.75	2007	1107	0.567514	1248887	1402265224	0.45799	282106	1122.81	2252	1134	0.576163	2127138	594.73	0.26785
			MEGAHIT									1248845	1401094519	0.45801	282106	1121.91	2248	1134	0.575745
			Minimus2									1248887	1402264964	0.45799	282106	1122.81	2252	1134	0.576163
HF_Colon-4			IDBA-UD	150	126896296	19.0344	0.02192	0.0275832	0.00942016	134432118	20.0825	5030	8184748	0.38944	196881	1627.19	6688	1187	0.70282	1018426	1074254282	0.4627	267560	1054.82	2015	1117	0.541804	1663320	583.48	0.23575
			MEGAHIT									1018414	1072497144	0.46295	267560	1053.11	2008	1117	0.54099
			Minimus2									1018426	1074254172	0.46269	267560	1054.82	2015	1117	0.541804
HF_Colon-5			IDBA-UD	150	150465684	22.5699	0.00259507	0.000784372	0.000264818	119873816	17.9113	8724	9840920	0.42356	30107	1128.03	1717	1089	0.568006	1036125	1126293054	0.46675	414207	1087.02	2176	1129	0.554734	1709042	581.49	0.263517
			MEGAHIT									1036123	1125755112	0.46675	414209	1086.51	2173	1128	0.554482
			Minimus2									1036125	1126292902	0.46674	414209	1087.02	2176	1129	0.554733
HF_Colon-6			IDBA-UD	150	133542708	20.0314	0.0219763	0.0293221	0.00950651	126313112	18.8748	6958	8539444	0.48282	35637	1227.28	2052	1107	0.604635	1063420	1196315537	0.46573	298859	1124.97	2161	1134	0.586128	1804491	599.18	0.258932
			MEGAHIT									1063319	1195362869	0.46569	298859	1124.18	2158	1134	0.585761
			Minimus2									1063420	1196315420	0.46573	298859	1124.97	2161	1134	0.586128
HG_Colon-7		HG	IDBA-UD	150	158891372	23.8337	0.0912196	0.0194073	0.00637418	128546040	19.2149	14419	18242422	0.44172	45439	1265.17	2281	1130	0.613376	992417	1286669659	0.46366	349093	1296.5	2598	1172	0.662645	1842322	630.56	0.314332
			MEGAHIT									992540	1283673566	0.46377	338410	1293.32	2584	1171	0.661652
			Minimus2									992417	1286669484	0.46366	349094	1296.5	2598	1172	0.662645
HG_Colon-8			IDBA-UD	150	128215264	19.2323	0.05175	0.0371622	0.0136146	81068634	12.1133	17955	25494660	0.4549	51506	1419.92	2686	1161	0.68568	767469	1046095237	0.46241	210852	1363.05	2802	1196	0.689349	1482221	634.02	0.346304
			MEGAHIT									767685	1040561864	0.46242	210852	1355.45	2770	1193	0.687203
			Minimus2									767469	1046095085	0.46241	210852	1363.05	2802	1196	0.689348
HG_Colon-9			IDBA-UD	150	141219094	21.1829	0.170905	0.026464	0.0100603	98674988	14.7303	8219	9885601	0.43212	26911	1202.77	2023	1107	0.596268	690533	804596185	0.45516	265165	1165.18	2340	1143	0.599866	1216679	594.31	0.289388
			MEGAHIT									690578	803211153	0.45523	265165	1163.1	2331	1143	0.599043
			Minimus2									690533	804596130	0.45515	265165	1165.18	2340	1143	0.599866
HG_Colon-10			IDBA-UD	150	123698074	18.5547	0.0428894	0.0372997	0.0124827	100355114	14.988	10083	13916663	0.48307	174775	1380.21	2489	1150	0.675894	655313	782516698	0.47529	230416	1194.11	2335	1147	0.617073	1205282	583.81	0.319503
			MEGAHIT									655412	780525214	0.47518	230416	1190.89	2321	1146	0.615873
			Minimus2									655313	782516675	0.47529	230416	1194.11	2335	1147	0.617071
HG_Colon-11			IDBA-UD	150	176250816	26.4376	0.148032	0.026	0.00944384	42863518	6.40485	5429	8379614	0.41376	110880	1543.49	4823	1183	0.68958	731518	807405314	0.47269	205937	1103.74	2074	1123	0.571827	1238415	586.99	0.261741
			MEGAHIT									731509	806478634	0.47275	205937	1102.49	2069	1123	0.571272
			Minimus2									731518	807405206	0.47268	205937	1103.74	2074	1123	0.571827
HG_Colon-12			IDBA-UD	150	155248786	23.2873	0.0650565	0.0431993	0.0161375	92302202	13.7891	18677	30021554	0.44268	166808	1607.41	3623	1182	0.720908	680810	879299343	0.4724	318325	1291.55	2571	1173	0.661858	1268655	625.88	0.324318
			MEGAHIT									680443	873721901	0.47242	318325	1284.05	2543	1171	0.659488
			Minimus2									680810	879299197	0.4724	318325	1291.55	2571	1173	0.661857
HF_Rectum-1	Rectum	HF	IDBA-UD	150	144423172	21.6635	0.0523579	0.0294874	0.0102628	118889804	17.7504	7549	8903246	0.47515	49738	1179.39	1901	1113	0.601363	1112919	1157794236	0.45384	241865	1040.32	2086	1121	0.530198	1806435	578.22	0.234617
			MEGAHIT									1112874	1156869024	0.45381	241865	1039.53	2082	1121	0.529766
			Minimus2									1112919	1157794067	0.45383	241865	1040.32	2086	1121	0.530198
HF_Rectum-2			IDBA-UD	150	155999940	23.4	0.0696687	0.00414725	0.000394507	114675714	17.1387	13526	21996224	0.38544	154354	1626.22	4217	1209	0.718851	1144278	1360622405	0.44907	414130	1189.07	2358	1146	0.612124	2044598	598.46	0.295293
			MEGAHIT									1144227	1356786267	0.44947	394599	1185.77	2344	1145	0.610917
			Minimus2									1144278	1360622402	0.44907	414131	1189.07	2358	1146	0.612124
HF_Rectum-3			IDBA-UD	150	164247688	24.6372	0.0340046	0.0183085	0.00580084	132742810	19.8431	13104	15557889	0.41458	92289	1187.26	1987	1116	0.595544	1248905	1440518780	0.45758	323995	1153.43	2314	1139	0.591916	2165671	600.69	0.276586
			MEGAHIT									1248883	1438930755	0.45762	282114	1152.17	2308	1138	0.591368
			Minimus2									1248905	1440518539	0.45758	323995	1153.43	2314	1139	0.591916
HF_Rectum-4			IDBA-UD	150	182767658	27.4151	0.135953	0.016181	0.00593512	133808110	19.9786	5660	8752262	0.37865	196881	1546.34	7066	1199	0.66855	1127239	1224424091	0.44649	239972	1086.22	2091	1125	0.561307	1861246	590.91	0.248269
			MEGAHIT									1127202	1222565354	0.4467	239971	1084.6	2085	1124	0.560592
			Minimus2									1127239	1224423980	0.44649	239971	1086.22	2091	1125	0.561307
HF_Rectum-5			IDBA-UD	150	143364286	21.5046	0.36866	0.000898571	0.00120774	112618066	16.8098	200	227121	0.44118	8489	1135.61	1721	1095	0.584891	244680	227780545	0.46003	107523	930.932	1724	1088	0.440688	365434	540.83	0.205646
			MEGAHIT									244688	227765841	0.46003	107523	930.842	1724	1088	0.440641
			Minimus2									244680	227780549	0.46003	107523	930.932	1724	1088	0.440688
HF_Rectum-6			IDBA-UD	150	162704366	24.4057	0.154512	0.0158709	0.00583868	149386248	22.3149	5533	5590736	0.44396	23673	1010.43	1567	1071	0.459594	855908	992347813	0.45726	264425	1159.41	2227	1136	0.600478	1471685	607.51	0.269654
			MEGAHIT									855937	991896873	0.45725	264425	1158.84	2225	1136	0.600234
			Minimus2									855908	992347761	0.45725	264425	1159.41	2227	1136	0.600478
HG_Rectum-7		HG	IDBA-UD	150	154982058	23.2473	0.118642	0.0125203	0.00382309	122535108	18.3056	13242	15880863	0.46232	63418	1199.28	2082	1113	0.580511	906688	1214954135	0.46641	306450	1339.99	2694	1176	0.676531	1713611	640.76	0.325933
			MEGAHIT									906805	1212733225	0.4665	306449	1337.37	2683	1175	0.675768
			Minimus2									906688	1214953980	0.46641	306449	1339.99	2694	1176	0.676531
HG_Rectum-8			IDBA-UD	150	168345094	25.2518	0.314946	0.0101509	0.00456738	142230784	21.2487	4451	6968474	0.42602	71720	1565.6	7262	1193	0.67906	443657	531910276	0.4604	210852	1198.92	2288	1150	0.626659	782979	601.77	0.295524
			MEGAHIT									443688	530979869	0.46053	210852	1196.74	2279	1150	0.625911
			Minimus2									443657	531910194	0.4604	210852	1198.92	2288	1150	0.626659
HG_Rectum-9			IDBA-UD	150	154065864	23.1099	0.129331	0.017016	0.00601844	149852542	22.3854	12894	16138518	0.4315	141238	1251.63	2261	1121	0.612561	830442	1045101248	0.46222	360847	1258.49	2536	1160	0.641401	1522703	619.21	0.313044
			MEGAHIT									830511	1043365366	0.46231	360846	1256.29	2526	1159	0.640672
			Minimus2									830442	1045101116	0.46221	360846	1258.49	2536	1160	0.641401
HG_Rectum-10			IDBA-UD	150	161685018	24.2528	0.0547823	0.0171806	0.00538872	124819410	18.6388	23655	31456427	0.46025	168333	1329.8	2555	1135	0.630762	1112655	1419055955	0.46056	376853	1275.38	2734	1172	0.645747	2135095	596.86	0.343947
			MEGAHIT									1112852	1414507106	0.4605	376851	1271.06	2712	1171	0.644395
			Minimus2									1112655	1419055811	0.46055	376851	1275.38	2734	1172	0.645747
HG_Rectum-11			IDBA-UD	150	140237984	21.0357	0.117636	0.0272992	0.00987991	169892742	25.3675	12957	23500084	0.42968	155624	1813.7	8163	1236	0.74525	649890	810718467	0.46817	318323	1247.47	2521	1163	0.640847	1186642	615.42	0.314215
			MEGAHIT									649577	806049065	0.4684	318323	1240.88	2495	1161	0.638593
			Minimus2									649890	810718401	0.46816	318323	1247.47	2521	1163	0.640847
HG_Rectum-12			IDBA-UD	150	114616752	17.1925	0.0168469	0.00867272	0.00241744	124078574	18.5411	6773	12237754	0.38592	137009	1806.84	4832	1247	0.766914	885607	1040083710	0.44848	207323	1174.43	2195	1137	0.609646	1575894	594.36	0.28729
			MEGAHIT									885535	1038003817	0.44865	207323	1172.18	2187	1137	0.608753
			Minimus2									885607	1040083541	0.44847	207323	1174.43	2195	1137	0.609646
Summary	Average	-	-	150	1.51773e+08	22.766	0.133028	0.0183922	0.00635118	8.96732e+07	13.3912	-	-	-	-	-	-	-	-	756176	8.79532e+08	0.467869	234962	1140.48	2216.61	1133.55	0.576203	1.27804e+06	569.661	0.298841
	Sum	-	-	-	18212782192	2731.92	-	-	-	10760783272	1606.94	-	-	-	-	-	-	-	-	90741073	105543821399	-	-	-	-	-	-	153364873	-	-

## Sheet: Table S2
Table S2. Regional differences in microbial taxa at the phylum level among the GIT regions in dairy catlle fed forage-based (F) and grain-based (G) diets
Domain	Phylum	F and G			F																															G
		P value3			FS		SI		LI		P value4	P value5			RUM		RET		OMA		ABO		DUO		JEJ		ILE		CEC		COL		REC		P value4	FS		SI		LI		P value4	P value5			RUM		RET
		Diet	Region	Diet × Region	Mean (%)1	SEM2	Mean (%)	SEM	Mean (%)	SEM		FS vs SI	SI vs LI	FS vs LI	Mean (%)	SEM	Mean (%)	SEM	Mean (%)	SEM	Mean (%)	SEM	Mean (%)	SEM	Mean (%)	SEM	Mean (%)	SEM	Mean (%)	SEM	Mean (%)	SEM	Mean (%)	SEM		Mean (%)	SEM2	Mean (%)	SEM	Mean (%)	SEM		FS vs SI	SI vs LI	FS vs LI	Mean (%)	SEM	Mean (%)	SEM
Bacteria	Firmicutes	0.678404	1.48659e-13	0.82176	31.9821	0.81988	61.5185	3.80354	54.3519	0.778362	3.25647e-09	4.12387e-08	0.0289585	5.65456e-12	28.1491	0.647412	29.2824	0.733441	33.7498	1.04938	36.7473	0.864766	58.8198	5.47044	61.6082	3.32963	64.1275	10.1848	54.268	1.61445	55.446	0.971082	53.3416	1.47825	2.37068e-06	29.7722	0.842795	53.4481	4.53322	58.213	0.750125	2.41566e-08	1.60444e-06	0.673001	5.65456e-12	27.9495	1.46065	27.1269	1.59679
	Bacteroidetes	0.498359	1.11022e-16	0.899267	44.9985	1.00374	12.6275	2.06509	35.8932	1.29903	1.36219e-10	5.65456e-12	2.13771e-08	2.27262e-06	50.822	1.08208	46.9785	1.09386	39.8182	1.04145	42.3751	0.880643	20.9151	4.37026	9.68121	1.46532	7.2863	1.03625	35.873	2.83763	35.0462	1.91441	36.7604	2.28063	5.77183e-08	48.6715	1.18301	18.298	3.57215	32.5132	0.649599	1.20634e-09	3.24402e-08	0.000865277	5.65456e-12	52.276	2.17335	51.5476	2.65243
	Proteobacteria	0.193032	5.17735e-11	0.707006	4.08762	0.271228	13.9864	3.57478	2.86539	0.508582	1.0992e-06	6.18556e-05	1.59733e-06	0.00165208	3.51163	0.335577	3.73119	0.722806	4.25483	0.496748	4.85285	0.507244	9.92629	2.34046	15.0622	2.06579	16.9708	10.7374	3.16341	1.0352	2.8533	1.05798	2.57947	0.642807	0.000302751	6.27876	0.371381	17.0941	5.51218	2.26471	0.274155	8.84575e-09	0.0103478	4.18727e-09	2.10915e-09	5.73147	0.685969	5.40172	0.67238
	Fibrobacteres	0.974877	0	0.9999	6.20733	0.412022	1.07072	0.121667	0.447127	0.0483215	2.99876e-11	5.65456e-12	1.35233e-05	5.65456e-12	4.81712	0.373578	6.70954	0.509093	8.55849	0.80674	4.74417	0.321436	1.4404	0.286229	1.00967	0.116431	0.762094	0.0915226	0.399218	0.0549157	0.43153	0.0948868	0.510635	0.102387	5.967e-08	6.18632	0.502142	1.60574	0.288441	0.418977	0.0611093	9.16435e-11	1.53804e-09	3.43847e-05	5.65456e-12	5.00032	0.77827	6.56012	1.4384
	Spirochaetes	0.45292	2.8112e-12	0.989382	2.73907	0.171977	0.977543	0.0616593	2.74911	0.286488	1.3218e-08	5.65456e-12	4.18727e-09	0.753306	2.25902	0.138083	2.78801	0.263316	3.89315	0.145694	2.01609	0.130688	1.07572	0.147165	0.987095	0.0985961	0.869814	0.0559763	2.53689	0.550357	2.6603	0.464765	3.05012	0.538112	1.51517e-06	2.65472	0.257201	1.05613	0.134427	3.20221	0.640478	1.17665e-05	5.31149e-07	0.000210508	0.504687	2.16576	0.279779	2.59708	0.51834
	Actinobacteria	0.0693659	8.29559e-10	0.365532	0.36578	0.028967	1.8872	0.258786	0.347883	0.022067	2.2254e-08	2.54455e-10	1.54268e-09	0.929901	0.374248	0.0627219	0.365325	0.0500184	0.269316	0.00575987	0.454231	0.0743637	1.07304	0.190932	2.50435	0.638232	2.08422	0.150962	0.368339	0.0224382	0.384608	0.0583771	0.290704	0.00694733	7.43643e-07	0.412235	0.0294453	2.24253	0.61445	0.779645	0.18935	0.000375159	9.12317e-05	0.0244013	0.0398212	0.439542	0.0942051	0.481825	0.0620907
	Lentisphaerae	3.08068e-05	1.09634e-08	0.836813	0.501346	0.0244039	1.85691	0.400875	0.20213	0.0501905	2.52611e-07	0.00149849	2.53263e-06	9.34246e-07	0.601599	0.0420381	0.40932	0.0465038	0.506726	0.039484	0.48774	0.0415046	0.644484	0.129456	2.77668	0.921917	2.14955	0.540499	0.269206	0.133275	0.143991	0.0310393	0.193192	0.0733299	4.71784e-05	0.152096	0.0154221	1.00547	0.192366	0.0960402	0.0186355	2.65287e-06	1.32236e-05	3.94308e-06	0.0217573	0.173612	0.0410608	0.123364	0.0233707
Archaea	Euryarchaeota	0.000236291	0.000656037	0.068684	99.3838	0.0352001	99.6192	0.0486261	99.2506	0.10465	0.00115426	0.000305356	0.00332595	0.830804	99.1715	0.0266909	99.338	0.0509593	99.4565	0.0339982	99.5692	0.0311348	99.528	0.0563891	99.559	0.0956355	99.7707	0.0693842	99.3624	0.242504	99.3139	0.137263	99.0754	0.156893	0.000421949	99.6858	0.0334452	99.6476	0.0611302	99.4007	0.0616882	0.000676293	0.641687	0.00264198	0.00016962	99.6444	0.0973781	99.6275	0.0708411
Eukaryota	Nematoda	0.243939	3.33067e-16	0.999835	3.03755	0.523946	23.119	2.71754	25.8119	3.5854	2.5193e-08	6.56437e-08	0.605849	3.86772e-09	1.03914	0.0371774	0.789188	0.0274865	3.49199	0.270193	6.82987	0.498614	12.8432	3.7518	29.3211	3.02644	27.1926	4.46786	21.1048	6.39645	24.5758	6.4765	31.7552	6.03828	8.30884e-07	3.41222	0.631917	29.5554	4.5768	32.6535	2.38013	3.0224e-09	6.85332e-09	0.62791	1.13091e-11	1.41132	0.123565	1.15989	0.173632
	Chytridiomycota	0.88938	6.45248e-07	0.903244	17.1829	1.8862	18.2963	3.31502	16.0537	2.09742	0.993487	0.870216	1	0.929901	9.78979	0.25302	7.97191	0.292685	21.6158	1.39822	29.354	1.37853	25.1189	9.25393	15.9672	2.06003	13.8028	2.78919	12.7939	3.60936	15.3651	3.95736	20.0022	3.29318	0.00144011	14.7862	1.37846	16.6421	2.20852	20.1373	2.45973	0.208365	0.370849	0.371707	0.0911685	10.396	0.659464	9.1915	1.06671
	Arthropoda	0.768816	3.7276e-11	0.375467	2.45844	0.299588	13.0924	4.55431	2.04313	0.282212	0.000420021	0.00290684	0.000662413	0.0250127	1.8344	0.0116078	2.02024	0.0430336	1.75224	0.0627769	4.22689	0.896667	2.65441	1.02035	10.3527	2.19003	26.27	12.1535	2.78269	0.412644	1.88327	0.667961	1.46344	0.119201	7.18074e-06	2.06099	0.0904725	10.1926	4.03734	1.80904	0.256298	1.05915e-07	1.58135e-07	2.53263e-06	0.000735411	1.91265	0.021778	1.98011	0.0487664
	Apicomplexa	0.375068	0.000701194	0.953017	2.23536	0.0867197	13.3873	7.07972	7.76855	5.12205	0.0857862	0.319043	0.0684929	0.0729195	2.74461	0.0286511	2.31397	0.0434159	2.16681	0.0881953	1.71607	0.141122	33.4632	19.6924	3.00786	0.827276	3.69092	1.3469	5.45606	2.32569	16.6871	15.3738	1.16253	0.367424	0.0528194	2.30701	0.078306	5.38639	2.38646	1.69309	0.315769	0.0209476	0.344338	0.151644	0.00348285	2.70329	0.136375	2.26322	0.066893
	Streptophyta	0.899758	2.25688e-09	0.97548	4.61941	0.0591735	5.1532	0.628856	2.98495	0.236808	3.5023e-06	0.112825	0.00127452	1.69637e-10	4.57907	0.0504998	4.63659	0.0271719	4.83082	0.151545	4.43117	0.147523	3.08034	0.979406	7.39984	0.508848	4.97942	0.969873	3.57351	0.244093	2.32205	0.486501	3.05928	0.342719	3.10557e-05	5.67028	0.849136	6.12939	0.763087	3.14448	0.234094	3.6014e-05	0.554252	0.000283833	3.18945e-06	4.46543	0.104265	4.63814	0.0789962
	Ascomycota	0.62175	0.00356938	0.413564	1.65742	0.0328837	4.95818	1.36644	1.53173	0.180347	0.00755245	0.0103478	0.0106301	0.118813	1.73695	0.031659	1.5804	0.0147442	1.54117	0.043565	1.77116	0.0950657	4.35794	2.92931	7.81665	2.69873	2.69996	0.674401	1.41673	0.130931	1.21186	0.321939	1.96661	0.387346	0.0100677	1.56909	0.0327754	4.06615	1.25771	1.83736	0.277756	0.0494842	0.023337	0.0470848	0.949898	1.72853	0.0515693	1.62591	0.030421
	Mucoromycota	0.000752638	1.66358e-07	0.728774	0.901697	0.0387522	0.816876	0.103282	1.79678	0.170823	5.90038e-07	0.949898	4.59497e-07	8.22625e-08	0.88664	0.0137415	1.17995	0.0487258	0.769569	0.0256229	0.770633	0.04422	0.588226	0.182194	1.05642	0.11625	0.805977	0.200349	2.11298	0.444439	1.47466	0.21064	1.8027	0.12243	9.59343e-06	1.38156	0.152209	2.12919	0.813012	2.3429	0.355224	0.00410788	0.929113	0.0302056	0.000383032	1.07024	0.054211	1.39328	0.110953
	Chlorophyta	0.572592	0.000923411	0.695803	1.38889	0.028104	1.25089	0.197617	1.53712	0.16482	0.288633	0.261147	0.21425	0.319043	1.33612	0.0259816	1.57535	0.0331377	1.32219	0.0319443	1.32191	0.0494155	0.79665	0.251941	1.82103	0.365463	1.13499	0.303863	1.58257	0.218346	1.41533	0.405585	1.61348	0.245702	0.0695058	1.38077	0.0434782	1.04081	0.151036	2.06571	0.227792	0.00206682	0.0959036	0.00203171	0.00883387	1.39033	0.068728	1.57514	0.0685282
	Basidiomycota	0.00169695	0.00480133	0.521607	0.697871	0.0444448	1.38134	0.211127	0.828465	0.100244	0.0340495	0.0202693	0.0636823	0.230049	0.475517	0.0106323	0.617001	0.0141488	0.780677	0.0532431	0.918288	0.104469	0.821956	0.292663	1.60456	0.359969	1.7175	0.379845	0.527402	0.0603579	0.745341	0.150261	1.21265	0.165069	0.0036449	0.569729	0.0394326	1.05515	0.202843	0.50901	0.0672782	0.0266355	0.0617365	0.0278762	0.086301	0.506931	0.0274724	0.582271	0.0248812
	Chromerida	0.903911	1.15706e-11	0.831795	1.1071	0.0558561	0.247895	0.0610472	0.708843	0.128118	9.90423e-07	1.16095e-07	0.00991695	0.0217573	1.37519	0.0350417	1.31486	0.0330782	0.958811	0.0468428	0.779553	0.0634598	0.200827	0.0904648	0.284304	0.121884	0.258555	0.119342	0.934233	0.24172	0.620413	0.21426	0.571885	0.218203	5.085e-05	1.17633	0.0531087	0.35623	0.0974603	0.539916	0.10513	4.76506e-07	2.12737e-06	0.124816	1.13781e-05	1.38724	0.0899868	1.27089	0.062783
	Mollusca	0.8873	2.28196e-10	0.996243	0.682548	0.0623947	0.312023	0.0998165	0.32945	0.0436568	2.12775e-05	3.24216e-05	0.223161	0.000342199	0.4613	0.00793614	0.447869	0.0157818	0.675243	0.0313173	1.14578	0.0812882	0.514077	0.27854	0.245491	0.0908529	0.1765	0.05535	0.379316	0.0748652	0.278494	0.0841272	0.330539	0.0757716	0.00016575	0.733179	0.070936	0.524615	0.223648	0.321698	0.0336616	4.21925e-05	0.00154748	0.261058	2.27262e-06	0.493933	0.065127	0.53388	0.07279
Only the dominant phyla with a mean relative abundance more than 1% in one site were listed.
F: forage-based; G: grain-based
FS: stomach; SI: small intestine; LI: large intestine
RUM: rumen; RET: reticulum; OMA: omasum; ABO: abomasum; DUO: duodenum; JEJ: jejunum; ILE: ileum; CEC: cecum; COL: colon; REC: rectum
1. Mean, average relative abundance.
2. SEM, standard error of mean.
3. P-value, Scheirer-Ray-Hare
4. P-value, Kruskal-Wallis rank sum test
5. P-value, Wilcoxon rank-sum test
[truncated: 17 more columns]

## Sheet: Table S3
Table S3. Regional differences in microbial taxa at the genus level among the GIT regions fed forage-based (F) and grain-based (G) diets
Domain	Genus	F and G			F																															G
		P value3			FS		SI		LI		P value4	P value5			RUM		RET		OMA		ABO		DUO		JEJ		ILE		CEC		COL		REC		P value4	FS		SI		LI		P value4	P value5			RUM		RET
		Diet	Region	Diet × Region	Mean (%)1	SEM2	Mean (%)	SEM	Mean (%)	SEM		FS vs SI	SI vs LI	FS vs LI	Mean (%)	SEM	Mean (%)	SEM	Mean (%)	SEM	Mean (%)	SEM	Mean (%)	SEM	Mean (%)	SEM	Mean (%)	SEM	Mean (%)	SEM	Mean (%)	SEM	Mean (%)	SEM		Mean (%)	SEM2	Mean (%)	SEM	Mean (%)	SEM		FS vs SI	SI vs LI	FS vs LI	Mean (%)	SEM	Mean (%)	SEM
Bacteria	Prevotella	0.0187034	3.77476e-15	0.999954	28.2067	0.946397	6.32051	1.46627	3.87662	0.136915	7.1826e-10	2.26182e-11	0.86357	5.65456e-12	32.8506	1.45428	29.6582	1.27713	23.0658	1.01817	27.2524	1.22274	12.4678	3.16683	3.80628	0.56843	2.68748	0.340283	3.7999	0.271611	3.77905	0.197804	4.05092	0.262964	1.45778e-07	34.8384	1.05255	10.4351	2.64459	4.55665	0.14983	4.20238e-09	4.12387e-08	0.33885	5.65456e-12	37.194	1.85541	37.2133	2.41763
	Bacteroides	0.701608	2.22045e-16	0.986402	4.83338	0.100539	2.30986	0.277034	12.957	0.303865	2.09556e-11	2.54116e-08	2.20382e-10	5.65456e-12	5.1783	0.169892	4.99013	0.139792	4.9221	0.133296	4.24301	0.140809	2.69677	0.700023	2.33753	0.3762	1.89528	0.294621	12.8541	0.662633	12.6185	0.402065	13.3985	0.526358	5.4493e-08	4.53046	0.130766	2.99121	0.527368	12.2014	0.340047	1.02561e-09	0.00290684	2.20382e-10	5.65456e-12	4.90869	0.342141	4.66196	0.219646
	Clostridium	0.185949	8.74412e-13	0.969664	3.33184	0.158085	6.96389	0.854543	5.46449	0.175176	1.92521e-06	0.000215393	0.371707	5.17392e-09	2.98904	0.136405	2.91628	0.144476	4.08425	0.470873	3.33781	0.165398	3.75865	0.386654	7.63983	0.799196	9.49319	1.79853	5.59605	0.419094	5.27927	0.240056	5.51814	0.262376	1.17529e-05	2.79729	0.109308	5.54456	0.722628	5.60249	0.145471	2.14096e-06	0.00290684	0.86357	5.65456e-12	2.83545	0.245718	2.54636	0.265716
	Alistipes	0.0920246	1.58762e-14	0.959095	1.5336	0.0647064	0.823329	0.140008	7.43641	0.401143	1.10136e-10	7.16777e-06	2.20382e-10	5.65456e-12	1.56139	0.120848	1.55005	0.174216	1.62463	0.0923392	1.39831	0.134278	0.963203	0.33601	0.847065	0.21817	0.659718	0.173385	7.36654	0.851827	7.35873	0.674415	7.58396	0.67406	4.63252e-07	1.17457	0.0618936	1.01953	0.239697	5.7426	0.148249	2.19044e-09	0.0188688	2.20382e-10	5.65456e-12	1.32362	0.196695	1.24677	0.0968612
	Ruminococcus	0.103721	5.90587e-07	0.700204	2.98616	0.0876229	3.05737	0.324934	2.39275	0.0572407	0.000494753	0.384556	0.0907076	2.27262e-06	2.6644	0.121176	2.84027	0.110384	3.49262	0.120679	2.94734	0.152563	4.03708	0.780744	2.55283	0.166468	2.58219	0.389393	2.38159	0.0973472	2.3418	0.105214	2.45485	0.107509	0.00566255	3.19519	0.130832	3.64772	0.350801	2.38998	0.0858728	1.88318e-05	0.145221	9.58851e-05	6.12108e-06	2.95393	0.233615	3.10459	0.267528
	Fibrobacter	0.991625	0	0.999942	6.20394	0.41191	1.06338	0.122173	0.412534	0.0418256	2.25209e-11	5.65456e-12	3.94308e-06	5.65456e-12	4.81402	0.373448	6.70628	0.509114	8.55421	0.806568	4.74124	0.32128	1.43734	0.286565	1.0001	0.116004	0.752706	0.0927263	0.371461	0.0473371	0.398004	0.0822429	0.468136	0.0885497	4.74059e-08	6.18488	0.502058	1.60021	0.288504	0.39673	0.0534486	7.21235e-11	1.53804e-09	1.35233e-05	5.65456e-12	4.99909	0.778079	6.55871	1.43816
	Treponema	0.644167	4.11415e-12	0.991942	2.59262	0.171201	0.792754	0.0610976	2.52709	0.295132	9.24166e-09	5.65456e-12	1.54268e-09	0.398561	2.07984	0.112624	2.63303	0.270741	3.75082	0.145392	1.9068	0.13003	0.932654	0.148427	0.757077	0.0776741	0.688532	0.0605833	2.31313	0.556861	2.45134	0.488918	2.81681	0.558768	1.82177e-06	2.53555	0.256984	0.932936	0.130098	3.0666	0.650678	9.32183e-06	2.94065e-07	0.000244695	0.442341	2.02472	0.285415	2.4954	0.514689
	Butyrivibrio	0.443497	1.08802e-14	0.991007	2.0374	0.103406	2.63165	0.232065	0.696451	0.045431	1.06012e-08	0.0140615	1.50742e-07	5.65456e-12	1.53719	0.0806359	1.80187	0.0633196	2.05978	0.0812832	2.75076	0.128899	2.3914	0.421539	2.64692	0.265492	2.85664	0.528599	0.782273	0.0997299	0.666066	0.072511	0.641013	0.0598021	2.19276e-06	1.8365	0.107495	2.29296	0.222267	0.710803	0.0392731	2.5046e-08	0.0306614	3.51951e-07	3.95819e-11	1.39525	0.0542784	1.4988	0.14188
	Eubacterium	0.0128516	2.43431e-08	0.960877	1.26136	0.0356856	1.89634	0.15117	1.64607	0.0447916	2.71143e-06	0.00016962	0.00416163	3.59257e-07	1.10094	0.0309743	1.21461	0.0334122	1.38108	0.0677095	1.34882	0.0824051	1.71188	0.330923	1.92981	0.0815844	2.04732	0.324562	1.7294	0.0913415	1.58895	0.0763043	1.61985	0.0641861	0.000286227	1.48468	0.0581731	2.3048	0.223698	1.8375	0.067501	4.78898e-05	0.000132887	0.0289585	0.000305356	1.37099	0.124324	1.38835	0.14583
	Romboutsia	0.256918	1.11022e-16	0.99221	0.00271935	0.000147021	2.99515	0.695121	0.187719	0.0249466	6.90085e-09	1.02698e-07	0.134139	5.65456e-12	0.00273759	0.000383402	0.0029253	0.000343602	0.00247985	0.000275814	0.00273464	0.000191091	0.0371153	0.0310647	5.09128	1.00556	3.85705	1.0673	0.269616	0.0561475	0.160057	0.0261399	0.133484	0.0207179	1.80687e-07	0.00224903	0.000208531	1.10653	0.39765	0.183258	0.017802	2.08689e-09	2.10915e-09	0.790544	5.65456e-12	0.00173002	0.000174433	0.00205595	0.000313784
	Oscillibacter	0.0344128	3.9968e-15	0.762739	0.559046	0.0262285	0.758642	0.085189	1.6466	0.0262675	7.23553e-09	0.0327671	5.9944e-08	5.65456e-12	0.499059	0.0219309	0.469706	0.0434912	0.526444	0.0230822	0.740975	0.0245875	1.052	0.205589	0.634502	0.0278734	0.589419	0.0704122	1.61912	0.0501279	1.68188	0.0538779	1.63878	0.0347858	9.62128e-07	0.355207	0.0151269	0.695261	0.0679429	1.61937	0.0418145	8.08494e-11	2.27262e-06	4.40765e-10	5.65456e-12	0.353989	0.0338483	0.314254	0.0195449
	Lachnoclostridium	0.0515054	1.38245e-12	0.994532	0.531782	0.0118955	1.04933	0.0897061	1.07089	0.0426249	3.86646e-07	0.000132887	0.388832	5.65456e-12	0.472882	0.0123679	0.50797	0.0165897	0.557159	0.0216021	0.589117	0.0107383	0.86962	0.182463	1.15326	0.0782647	1.1251	0.181372	1.11559	0.0879112	1.05747	0.0801056	1.03961	0.061283	4.80691e-05	0.587053	0.0188591	1.23847	0.12773	1.26739	0.0410975	7.57116e-08	9.77207e-06	0.742798	5.65456e-12	0.568108	0.0423983	0.540887	0.0359843
	Sarcina	0.331549	2.91378e-12	0.984984	0.328514	0.00921704	2.05956	0.322066	0.207547	0.02154	2.28837e-07	0.000132887	6.03693e-06	3.18945e-06	0.288924	0.016365	0.313273	0.0120936	0.353911	0.011486	0.357948	0.01884	0.816081	0.294363	2.26811	0.203329	3.09449	0.630758	0.292711	0.0440032	0.182853	0.0196395	0.147077	0.0103286	1.41395e-05	0.295	0.0140818	1.5646	0.278309	0.193267	0.0227108	6.22462e-08	9.34246e-07	1.59733e-06	7.05104e-05	0.278034	0.0313022	0.262873	0.0148574
	Staphylococcus	0.358351	9.65894e-15	0.985876	0.00977979	0.000320087	2.06	1.36524	0.52544	0.408838	1.68757e-09	2.69526e-06	0.000328532	5.65456e-12	0.0104508	0.000317975	0.0113668	0.000684012	0.00915475	0.000312915	0.00814682	0.000114363	6.00057	3.78679	0.0350053	0.003338	0.144413	0.110515	0.14579	0.0596897	1.3232	1.22885	0.10733	0.0146624	1.5471e-06	0.0104843	0.000742639	0.0323747	0.00458785	0.0690296	0.00547663	3.53721e-09	8.02616e-05	4.89183e-05	5.65456e-12	0.010592	0.00145897	0.010737	0.00187597
	Blautia	0.0282404	4.52083e-13	0.997514	0.366872	0.0103993	0.926611	0.0943881	0.802986	0.0349488	3.66285e-07	0.000132887	0.084686	5.65456e-12	0.318996	0.0111404	0.338507	0.0078318	0.395902	0.0219719	0.414084	0.00937951	0.649859	0.161199	1.03503	0.0758089	1.09495	0.18922	0.844906	0.0746965	0.791489	0.0587812	0.772564	0.0534851	1.85933e-05	0.462749	0.0175483	1.1905	0.160848	0.982977	0.04102	2.56926e-07	7.05104e-05	0.406418	5.65456e-12	0.443948	0.0395687	0.410063	0.0319544
	Faecalibacterium	0.77685	3.33067e-16	0.768847	0.346951	0.0154458	0.738542	0.0611581	0.96371	0.0242918	1.03941e-09	1.60444e-06	0.000132246	5.65456e-12	0.305337	0.0156144	0.304457	0.0157134	0.320171	0.0108679	0.457838	0.0216977	0.749853	0.14191	0.772074	0.0759974	0.6937	0.107632	0.890478	0.0329871	1.01	0.0471898	0.990654	0.0325207	9.63471e-07	0.278734	0.00669887	0.680994	0.059856	1.21461	0.0433382	3.444e-11	4.12387e-08	6.61147e-09	5.65456e-12	0.263343	0.0132587	0.260313	0.0073456
	Achromobacter	0.577968	2.76273e-08	0.0113742	0.0780852	0.029518	1.81647	0.864526	0.112327	0.0510808	0.00464761	0.00290684	0.005761	0.504687	0.00423996	0.000223637	0.00444104	0.000476827	0.0230487	0.0115455	0.280611	0.0701008	0.767941	0.623563	4.26867	2.30393	0.41279	0.331655	0.169021	0.146806	0.0264474	0.0224101	0.141513	0.0476645	0.00132062	0.0151253	0.0064995	5.40076	3.88165	0.23813	0.0692902	6.2767e-06	2.27262e-06	0.293093	9.12317e-05	0.00204969	0.000150605	0.00321348	0.000489204
	Roseburia	0.00766893	5.9619e-14	0.999845	0.297588	0.0146946	0.490809	0.0404886	1.15646	0.123509	2.11767e-09	0.000242265	1.2586e-06	1.13091e-11	0.239913	0.00590049	0.262098	0.00631993	0.362566	0.0400299	0.325774	0.0193777	0.425097	0.103676	0.527026	0.0250006	0.520302	0.0636194	1.29452	0.263781	1.05383	0.197906	1.12102	0.201686	1.1593e-06	0.417786	0.0261102	0.691644	0.0698619	1.48265	0.127814	1.70798e-09	0.00135781	4.29746e-08	5.65456e-12	0.363498	0.0459832	0.346358	0.0400828
	Flavonifractor	0.211601	3.33067e-16	0.802113	0.281048	0.0108659	0.50939	0.046648	1.08763	0.0313162	3.18095e-10	8.02616e-05	1.54268e-09	5.65456e-12	0.261104	0.0160095	0.255404	0.0208763	0.263765	0.0143308	0.343918	0.0146157	0.559844	0.127223	0.508477	0.0276715	0.459848	0.0651453	1.07844	0.0478184	1.12696	0.081505	1.05748	0.0237796	6.54404e-07	0.195505	0.00631998	0.500513	0.0515005	1.21405	0.053151	2.8435e-11	8.22625e-08	2.20382e-10	5.65456e-12	0.198098	0.0140412	0.180048	0.00827023
	Phyllobacterium	0.331549	4.08912e-07	0.197183	0.052546	0.012821	1.66267	0.508086	0.10236	0.0418942	0.00244206	0.00165208	0.00234923	0.929901	0.00770035	0.00264188	0.0122125	0.00815167	0.0508375	0.0202962	0.139434	0.0173526	1.95107	1.23103	2.48773	0.712461	0.5492	0.457559	0.0690919	0.0394789	0.00829569	0.00495091	0.229692	0.105288	0.000231021	0.0491361	0.0144313	3.05606	1.32166	0.111841	0.0292546	0.000157043	1.77665e-05	0.00208559	0.398561	0.00883924	0.00344076	0.011073	0.00266932
	Ruminobacter	0.792988	4.98819e-11	0.995311	1.09119	0.120093	0.195239	0.0356678	0.383869	0.183607	2.27901e-07	2.54455e-10	0.0548764	3.14247e-05	0.938468	0.17414	0.766554	0.136356	1.36919	0.298786	1.29055	0.279339	0.353665	0.0691078	0.129739	0.0133905	0.102314	0.0204046	0.551924	0.465453	0.262749	0.21337	0.336934	0.269557	8.91254e-05	0.912129	0.110232	0.333603	0.0856811	0.163943	0.0561737	8.58199e-08	5.21667e-06	0.0289585	1.53295e-08	0.906926	0.245398	0.665732	0.101421
	Parabacteroides	0.485134	3.33067e-16	0.921583	0.437784	0.00984882	0.206634	0.022907	1.0254	0.0456032	1.5321e-11	6.85332e-09	2.20382e-10	5.65456e-12	0.471267	0.0177278	0.456917	0.0151765	0.436437	0.0153178	0.386514	0.013492	0.239909	0.0545576	0.216155	0.0346491	0.163839	0.0238605	1.04327	0.0987353	0.985926	0.0722747	1.04701	0.0759684	3.96941e-08	0.376827	0.0129591	0.262387	0.0427147	0.962511	0.0418658	1.55618e-09	0.00815201	2.20382e-10	5.65456e-12	0.408192	0.0344103	0.389404	0.0245941
	Succiniclasticum	0.219379	1.29563e-13	0.890221	0.916887	0.0397682	0.606287	0.170372	0.042676	0.00139174	4.12217e-10	0.000132887	2.64459e-09	5.65456e-12	1.06622	0.0857396	0.894876	0.0819984	0.7963	0.0452792	0.910151	0.0741636	1.28269	0.390045	0.322564	0.0646722	0.213603	0.0361832	0.0449641	0.00346926	0.0424431	0.00202397	0.0406208	0.00131227	8.70918e-08	0.858355	0.0849445	0.705049	0.1441	0.186718	0.0718839	7.87443e-06	0.145221	0.000244695	6.42929e-07	1.12492	0.248556	0.927441	0.143739
	Escherichia	0.306079	3.21965e-15	0.672921	0.0143016	0.000535767	1.40943	0.903188	0.0916068	0.0212369	1.10213e-09	3.86772e-09	0.0170782	5.65456e-12	0.0139943	0.000753493	0.0137208	0.00133365	0.0136656	0.000962877	0.0158258	0.00117315	0.0570517	0.0125556	0.900666	0.629915	3.27057	2.61024	0.13246	0.0625633	0.0751174	0.0112173	0.0672425	0.0073051	3.13774e-07	0.0264366	0.00137778	0.168725	0.0411507	0.0617236	0.00645676	3.34054e-08	1.91173e-06	0.0117175	3.78855e-10	0.025113	0.00261819	0.0244337	0.00278904
	Turicibacter	0.127983	1.55431e-15	0.890571	0.00498727	0.000116382	1.38564	0.311699	0.0998705	0.0102961	5.13929e-08	5.21667e-06	0.151644	5.65456e-12	0.00500622	0.000207528	0.00489094	0.000235313	0.00500537	0.000300512	0.00504656	0.000240376	0.0226108	0.0154109	1.91193	0.422945	2.22237	0.49486	0.136896	0.0226521	0.0837967	0.00913538	0.0789186	0.00843094	3.48886e-07	0.00390508	0.000207252	0.457313	0.20195	0.123041	0.0106063	7.51346e-08	3.14247e-05	0.307873	5.65456e-12	0.0038047	0.000461035	0.00338641	0.000419389
	Paludibacter	0.732982	1.44329e-15	0.993912	0.257341	0.0185057	0.115706	0.0219703	1.0114	0.0655401	1.10136e-10	7.16777e-06	2.20382e-10	5.65456e-12	0.339133	0.0275455	0.312885	0.0342431	0.168517	0.0106803	0.208829	0.0158808	0.135105	0.0529005	0.116803	0.0354203	0.0952084	0.026662	1.10554	0.143659	0.932865	0.0953973	0.995796	0.10498	8.95183e-08	0.240264	0.0214917	0.14593	0.0364067	0.808324	0.0404318	2.74258e-09	0.00751651	1.54268e-09	3.95819e-11	0.29322	0.0561826	0.254757	0.0394496
	Streptococcus	0.00136634	5.8134e-07	0.150036	0.053563	0.00219148	0.846666	0.452295	0.214161	0.140457	5.15805e-08	2.54455e-10	8.13506e-05	0.00380709	0.0546628	0.00737077	0.0493952	0.00136848	0.0548655	0.00356778	0.0553284	0.00384172	2.08951	1.26872	0.139259	0.0137949	0.311233	0.10209	0.072957	0.0178689	0.495122	0.420899	0.0744034	0.00833139	3.70272e-05	0.0852281	0.00443551	0.184399	0.0274076	0.11092	0.0123565	0.0220115	0.0103478	0.0789837	0.184119	0.0810528	0.00896003	0.0757849	0.00564781
	Anaplasma	0.136692	1.85063e-12	0.916577	6.08424e-05	9.28951e-06	0.942508	0.508874	0.166017	0.158096	1.28593e-06	1.02698e-07	0.000577964	0.00883387	3.54361e-05	1.02629e-05	5.08506e-05	7.97039e-06	4.65516e-05	8.78535e-06	0.000110531	2.56532e-05	2.1253	1.32996	0.0425893	0.0161309	0.659637	0.643814	0.0218684	0.0218017	0.475269	0.475113	0.00091294	0.000704972	0.000198092	7.27785e-05	3.69605e-05	0.0561855	0.0295409	0.000226479	8.38309e-05	1.97429e-08	3.16368e-07	1.98276e-05	0.000374087	1.29814e-05	6.83714e-06	1.05979e-05	4.89941e-06
	Bradyrhizobium	0.62175	1.88738e-14	0.991374	0.0129768	0.00284428	0.935157	0.435284	0.0333123	0.00479758	5.37481e-08	2.54116e-08	4.89183e-05	0.000191262	0.0095711	0.00310135	0.0219178	0.00984929	0.0118697	0.00378657	0.00854862	0.00232706	0.181165	0.0791994	0.981719	0.170229	1.64259	1.29736	0.0500634	0.00574949	0.0182101	0.00458898	0.0316635	0.00885305	3.2926e-06	0.0109769	0.00202004	0.943075	0.28761	0.019779	0.00215466	1.97375e-09	6.78547e-11	1.11954e-07	0.000383032	0.00704466	0.00165629	0.0137539	0.00105155
	Sphingomonas	0.0786975	1.06581e-14	0.909095	0.0310231	0.00670891	0.847087	0.289004	0.0350269	0.00479256	1.1043e-06	1.27657e-07	2.87063e-05	0.057714	0.0090963	0.00111649	0.0127285	0.0030783	0.0229569	0.00473908	0.0793106	0.0123511	0.401984	0.209631	0.841822	0.184247	1.29745	0.832978	0.04864	0.00923046	0.0199899	0.00265535	0.0364509	0.00770304	5.77413e-07	0.0208005	0.00333944	1.14318	0.632108	0.0154306	0.001703	2.12471e-07	3.24402e-08	5.9944e-08	0.696693	0.00777999	0.000596657	0.0115442	0.00156184
	Klebsiella	6.07446e-08	0.0114657	0.0265196	0.00575428	0.000256733	0.593336	0.384782	0.167696	0.155485	0.000817345	0.000150232	0.0155727	0.159967	0.00573496	0.000411929	0.00535522	0.00034572	0.00603032	0.000475111	0.00589661	0.00080413	1.69781	1.06794	0.0147047	0.00263258	0.0674897	0.0586343	0.0239886	0.0180489	0.473378	0.467119	0.00572108	0.000261032	0.0317963	0.0274499	0.00249005	0.0297344	0.00670966	0.00834734	0.00102348	2.43308e-07	0.306853	1.59733e-06	5.17392e-09	0.0254573	0.00466985	0.0239797	0.00517044
	Bifidobacterium	2.94192e-05	3.28375e-07	0.897034	0.0635602	0.0138908	0.100169	0.00991059	0.0287105	0.00153432	2.38916e-07	0.00586226	2.53263e-06	1.58135e-07	0.0359487	0.000847298	0.0404983	0.00435121	0.0410254	0.00149586	0.136769	0.0457837	0.0821669	0.0184804	0.11194	0.00751574	0.1064	0.0224397	0.0312636	0.00376561	0.0279116	0.0022555	0.0269563	0.00164267	1.27234e-05	0.0821772	0.0050932	0.890609	0.535136	0.405518	0.188629	0.00212456	0.000533438	0.0170782	0.06125	0.0692069	0.00585174	0.0671012	0.00749807
Archaea	Methanobrevibacter	0.525373	0	0.941713	42.9632	1.76086	79.4438	4.74178	65.451	5.40488	1.2952e-05	3.76579e-06	0.00416163	0.00637411	40.7818	3.44237	45.0092	5.03159	47.6599	2.40819	38.402	1.92967	60.814	10.8939	86.299	1.1261	91.2185	1.68959	55.916	10.7906	64.77	10.502	75.6671	5.66489	0.000128556	36.3575	1.69894	76.9376	4.41894	67.942	5.35059	3.22385e-07	1.97853e-08	0.0548764	4.73931e-05	35.6736	3.28241	39.678	3.19091
	Methanocorpusculum	0.268091	2.42029e-14	0.945283	0.194067	0.0378979	1.30337	0.473459	23.3405	6.18576	5.29634e-10	1.53412e-05	5.96796e-07	5.65456e-12	0.165424	0.0280006	0.249911	0.149673	0.112943	0.00968182	0.247992	0.0214853	1.84094	1.34417	1.5362	0.503495	0.532965	0.196997	33.798	12.6005	24.5702	11.7908	11.6535	6.55769	3.92466e-07	0.132098	0.0245686	3.13239	1.47897	21.2747	5.97757	1.43447e-08	0.00169493	0.000200985	5.65456e-12	0.105023	0.0292728	0.0825471	0.0088924
	Methanosphaera	0.169901	1.39454e-05	0.943195	3.02238	0.23311	4.28711	0.565411	3.7281	0.337787	0.0962176	0.0451892	0.48123	0.145221	3.55322	0.360622	3.30223	0.494142	3.53713	0.369451	1.69695	0.11302	2.16185	0.259164	5.8252	0.451235	4.87428	1.24282	3.22185	0.601095	3.68633	0.667217	4.27612	0.495636	0.000794762	3.65271	0.188833	4.34158	0.503193	3.9114	0.358522	0.507293	0.370849	0.62791	0.331538	3.75169	0.404389	4.01487	0.196769
	Candidatus Methanoplasma	0.537422	1.11022e-16	0.999166	2.63752	0.150084	0.461103	0.200866	0.0833415	0.0195578	3.03931e-09	1.27657e-07	0.0435428	5.65456e-12	2.55748	0.150796	3.14688	0.527858	2.16311	0.0651562	2.6826	0.10128	1.21717	0.48879	0.110635	0.0247152	0.0555063	0.014812	0.0735682	0.0390005	0.08786	0.0396577	0.0885962	0.0279126	4.55084e-07	2.35984	0.125473	0.45302	0.154916	0.0523798	0.00765537	3.07219e-10	1.53804e-09	0.00234923	5.65456e-12	2.20685	0.233409	2.82673	0.228676
	Candidatus Methanomethylophilus	0.449764	2.10942e-15	0.989465	2.44225	0.0913956	0.540024	0.22705	0.112136	0.022183	2.37898e-08	3.18945e-06	0.293093	5.65456e-12	2.42562	0.166368	2.4362	0.284208	2.20626	0.102557	2.70091	0.100726	1.45917	0.521033	0.113909	0.0173181	0.0469985	0.0126644	0.108336	0.0608675	0.104648	0.0299507	0.123422	0.0194377	3.25935e-07	3.23036	0.304504	0.732667	0.403136	0.115462	0.0154056	5.56641e-09	1.28522e-06	0.62383	5.65456e-12	3.22057	0.603432	3.03175	0.52843
	Methanoculleus	0.910151	3.66374e-15	0.987528	1.35721	0.0545331	0.349536	0.128962	0.257293	0.0228075	2.70035e-08	2.69526e-06	0.0314917	5.65456e-12	1.36999	0.0978516	1.30606	0.146047	1.22165	0.0817523	1.53115	0.0827565	0.890495	0.283874	0.103014	0.0275086	0.0550982	0.0166141	0.231778	0.0546619	0.255915	0.0189383	0.284185	0.0410371	2.98817e-07	1.48593	0.0508667	0.350273	0.126296	0.239205	0.0338473	8.03702e-09	2.12737e-06	0.17863	5.65456e-12	1.46433	0.0330846	1.41615	0.0762742
	Methanomicrobium	0.0344115	9.32766e-11	0.267544	0.276741	0.00751787	0.227299	0.0295345	0.854495	0.105262	9.4433e-09	0.0250127	5.9944e-08	5.65456e-12	0.298556	0.0141412	0.255845	0.016031	0.28205	0.0150733	0.270512	0.0126438	0.354233	0.0408342	0.214144	0.0252857	0.11352	0.0272821	1.03493	0.220342	0.862915	0.201946	0.665641	0.100129	4.61736e-07	0.408795	0.0162164	0.271237	0.0505842	0.760502	0.120761	2.8961e-05	0.000909967	9.32103e-05	0.0130393	0.43094	0.0292204	0.42019	0.0355234
Eukaryota	Trichuris	0.344784	3.44169e-15	0.998846	2.12105	0.462254	19.9557	2.71626	24.8698	3.63049	3.21246e-08	2.94065e-07	0.355045	2.10915e-09	0.239311	0.0369339	0.253221	0.0168958	2.57153	0.248363	5.42014	0.494993	10.0374	3.44988	25.2944	3.35979	24.5353	4.74307	20.1931	6.47738	23.6663	6.54621	30.7499	6.16865	1.50398e-06	2.26328	0.537956	25.7435	4.87953	30.6688	2.44482	1.959e-08	1.91173e-06	0.323126	5.65456e-12	0.497249	0.0976743	0.488626	0.094918
	Piromyces	0.8194	1.79747e-08	0.946355	7.14902	1.05453	7.81847	1.64929	3.95432	0.546269	0.102944	0.929901	0.034207	0.101548	2.90492	0.124906	2.36496	0.112757	9.03119	0.707649	14.295	0.911587	12.119	4.47431	5.89357	0.952497	5.44288	1.11818	3.23912	0.957285	3.73288	1.04266	4.89095	0.867577	0.000412295	5.8764	0.780268	7.57079	1.08916	4.65654	0.539253	0.113077	0.192728	0.034207	0.457511	3.23915	0.27968	3.0114	0.550867
	Stylonychia	0.872813	1.34026e-11	0.994848	10.1427	0.522677	2.19957	0.671043	6.49499	1.23782	3.9382e-06	6.85332e-09	0.0155727	0.0286703	11.4818	0.102206	13.3093	0.18079	8.88622	0.228192	6.89357	0.374566	2.75422	1.79501	2.4235	0.889398	1.42101	0.622235	8.65605	2.35839	5.63232	1.91983	5.1966	2.22726	0.000116983	10.2745	0.467369	2.91382	0.750509	5.30232	1.06468	5.41202e-07	4.51205e-07	0.0516217	0.000305356	11.3307	0.2646	12.8097	0.574599
	Oxytricha	0.86868	3.77476e-15	0.992861	10.3611	0.481907	1.40931	0.364165	4.53155	0.84628	6.04715e-09	5.65456e-12	0.0141821	2.27262e-06	12.0343	0.109667	12.803	0.103532	9.48276	0.252155	7.12419	0.429505	1.5459	0.787797	1.5664	0.656729	1.11562	0.524262	5.9481	1.59535	4.00744	1.36769	3.63911	1.50793	1.00373e-06	10.4307	0.422889	2.7106	0.735791	3.77011	0.726144	1.13752e-08	2.63755e-07	0.168626	3.24402e-08	11.5744	0.147188	12.2663	0.318727
	Anaeromyces	0.599675	1.07683e-09	0.934234	3.13417	0.345885	5.10641	0.672091	7.37393	0.981054	0.000545493	0.00692472	0.0591472	0.000428237	1.6988	0.0611388	1.48446	0.0571599	4.12675	0.332385	5.22665	0.233912	4.35858	1.66178	6.19768	0.668597	4.76297	1.01255	5.66668	1.66087	7.19588	1.93161	9.25924	1.42386	0.00242855	2.74611	0.245097	4.04192	0.495382	8.58244	0.984513	2.63747e-06	0.0106354	0.000843573	5.31149e-07	1.92687	0.188346	1.76962	0.222139
	Neocallimastix	0.284291	4.79583e-09	0.739209	6.11668	0.451607	4.6936	1.11493	2.64062	0.356321	4.84459e-05	0.00815201	0.180996	1.34315e-06	4.7433	0.0694684	3.48438	0.149878	7.52765	0.355683	8.71139	0.30192	7.85102	3.00301	3.04177	0.438391	3.18801	0.690001	2.11592	0.63927	2.4629	0.569986	3.34303	0.633593	0.000182922	5.50597	0.363023	4.65519	0.7318	3.55189	0.461219	0.0453097	0.468822	0.303799	0.00538686	4.74279	0.210727	3.7933	0.357685
	Stentor	0.945601	5.44009e-15	0.885007	6.6391	0.281202	1.04392	0.216953	3.20538	0.620397	1.28547e-08	5.65456e-12	0.0141821	1.32236e-05	7.70116	0.0748427	7.92035	0.0249309	6.23572	0.183351	4.69917	0.275696	0.951898	0.450937	1.317	0.379528	0.86286	0.330985	4.2559	1.17058	2.78573	0.981321	2.5745	1.1212	1.52151e-06	6.70437	0.248893	1.83453	0.449332	2.6339	0.507568	1.42559e-08	1.53804e-09	0.170788	8.22625e-08	7.54582	0.090372	7.6369	0.149259
	Entodinium	0.638526	2.22045e-15	0.993516	7.33108	0.336367	0.822396	0.204626	1.74299	0.301948	2.74661e-10	5.65456e-12	0.0402226	5.65456e-12	9.64856	0.152726	6.2227	0.263116	7.52514	0.363329	5.92794	0.368961	1.13437	0.529231	0.615315	0.195667	0.717501	0.280142	2.19523	0.572836	1.49125	0.48138	1.54248	0.555402	3.20925e-07	7.56456	0.357857	1.86571	0.620043	1.48526	0.249187	8.56615e-09	2.12737e-06	0.261242	5.65456e-12	9.3927	0.474784	6.24236	0.395885
	Babesia	0.0725886	4.64626e-07	0.781142	0.275842	0.013969	6.37162	4.13954	3.17153	2.75923	4.59122e-05	0.331538	0.0011821	2.06796e-05	0.34589	0.0115613	0.256764	0.0107314	0.300083	0.0232611	0.200631	0.0223057	18.334	11.4792	0.558247	0.253788	0.222624	0.0810134	1.15758	1.11253	8.30204	8.27043	0.0549622	0.0214362	0.00323796	0.251854	0.0135642	0.933741	0.657044	0.0511473	0.00798299	2.08201e-05	0.0430239	0.69143	1.07437e-10	0.283824	0.0278542	0.248051	0.011446
	Tetrahymena	0.846019	5.55112e-15	0.997764	5.85213	0.304704	0.899726	0.241445	2.75471	0.518453	1.59657e-08	2.26182e-11	0.0170782	1.13781e-05	6.62328	0.065389	7.66872	0.102277	5.17296	0.154443	3.94357	0.264658	1.16377	0.63409	0.947114	0.347322	0.588289	0.195249	3.69727	0.98429	2.31651	0.780249	2.25037	0.947164	1.78176e-06	6.10189	0.269508	1.40962	0.407052	2.30949	0.443249	9.67816e-09	2.30264e-07	0.084573	5.2135e-08	6.67293	0.0963125	7.56075	0.178725
	Eimeria	0.0360295	3.22484e-05	0.996188	0.0917076	0.00596267	4.82487	3.11852	2.72469	2.43536	0.0198047	0.828573	0.25716	0.000957633	0.0943508	0.00575989	0.131402	0.00403364	0.0806556	0.00680774	0.0604226	0.00465767	13.7027	8.68383	0.144785	0.0800187	0.627166	0.336977	0.809629	0.803003	7.33846	7.30776	0.0259716	0.0149207	0.127949	0.0774414	0.00534726	1.17468	1.11797	0.0144826	0.00636394	5.91202e-06	0.000783301	0.666778	2.29571e-06	0.0831219	0.00622235	0.103774	0.0102128
	Paramecium	0.905991	4.45191e-11	0.995263	3.75473	0.232897	0.815295	0.204264	2.74207	0.527357	4.04287e-06	1.10264e-09	0.00963088	0.107072	4.08506	0.0425561	5.32938	0.0919896	3.2192	0.0934896	2.38526	0.16986	0.89441	0.523292	0.882466	0.275138	0.669008	0.26384	3.57832	0.992903	2.42198	0.895793	2.22591	0.913639	0.000144376	3.81644	0.203276	1.03713	0.284302	2.23828	0.45856	2.33363e-06	7.64193e-07	0.0200166	0.00538686	4.07705	0.104591	5.02618	0.229457
	Ichthyophthirius	0.953958	1.96752e-09	0.854929	2.21451	0.116802	0.573283	0.169097	1.73226	0.322912	1.42679e-05	9.90807e-07	0.0056213	0.294969	2.47422	0.050368	2.91934	0.0391805	2.00967	0.0473099	1.45481	0.0897207	0.544616	0.388404	0.787499	0.282865	0.387733	0.211091	2.18922	0.598177	1.51437	0.505389	1.4932	0.622618	0.000398205	2.23233	0.124017	0.782826	0.198631	1.34327	0.276261	3.85886e-05	1.4664e-05	0.0966867	0.00538686	2.40672	0.150933	2.83802	0.105489
	Entamoeba	0.0484384	0.0113013	0.681088	1.21426	0.0769645	1.08102	0.232781	1.76604	0.464425	0.470092	0.28339	0.307873	0.909946	0.874581	0.0192818	1.09159	0.0286122	1.76542	0.102662	1.12544	0.0940417	0.433746	0.201903	1.656	0.513127	1.1533	0.312549	1.71638	1.00171	1.21107	0.463945	2.37067	0.91988	0.0281605	1.02364	0.0881023	0.65296	0.104866	1.91619	0.608671	0.0185964	0.00679026	0.0327004	0.890047	0.828739	0.0404526	1.03847	0.0685844
	Pseudocohnilembus	0.805148	5.32907e-15	0.937805	2.4887	0.1478	0.48556	0.136557	1.04229	0.200101	2.9699e-08	2.01585e-07	0.0479807	2.27262e-06	2.80534	0.0584627	3.40543	0.0935225	2.16135	0.0785328	1.58267	0.0993755	0.310225	0.131064	0.830616	0.340874	0.31584	0.145302	1.3956	0.379251	0.89147	0.311333	0.839803	0.360468	1.49141e-06	2.62375	0.120061	0.623573	0.168935	0.833607	0.161673	3.73667e-09	1.75774e-07	0.178713	2.10915e-09	2.90241	0.0461663	3.28191	0.0774232
	Tritrichomonas	0.527079	2.71288e-10	0.976318	0.247173	0.0136603	0.433271	0.0643499	3.28676	0.699147	4.93258e-06	0.00181962	0.000328532	9.77207e-06	0.195931	0.00640029	0.339083	0.0287882	0.223283	0.00701487	0.230396	0.0113792	0.373721	0.135352	0.395655	0.0517657	0.530439	0.135487	2.3887	0.99484	3.44006	1.53167	4.03153	1.17183	0.000400273	0.235167	0.0142192	0.376752	0.0813012	3.19547	0.724837	3.95416e-07	0.165924	0.000105871	1.53804e-09	0.193901	0.00931973	0.325005	0.0285523
	Trichomonas	0.565453	1.98986e-11	0.970674	0.813829	0.0280875	0.387977	0.0914241	2.49435	0.377527	5.64614e-08	8.02616e-05	7.69575e-07	1.60444e-06	0.940832	0.0216218	0.64021	0.0320033	0.901627	0.0267862	0.772647	0.0342213	0.366693	0.18209	0.533284	0.201106	0.263955	0.0653064	2.10917	0.675759	2.459	0.772636	2.91489	0.578672	1.39741e-05	0.799526	0.0338394	0.349004	0.0868775	2.37633	0.427771	1.6069e-06	0.000319023	1.1461e-05	0.00181962	0.899283	0.0427931	0.607818	0.0348678
	Plasmodium	0.350171	0.000521304	0.695302	0.628572	0.0244437	1.35516	0.445591	1.09799	0.616776	0.297812	0.554252	0.151644	0.272117	0.733221	0.0181011	0.711184	0.0303675	0.579698	0.0257794	0.490185	0.0348758	1.01741	0.446639	1.04453	0.285227	2.00352	1.27208	2.47349	1.81087	0.400175	0.131132	0.42032	0.126926	0.149887	0.652054	0.0240026	1.25824	0.402673	0.403786	0.0582635	0.0092574	0.734273	0.0591472	0.001004	0.722031	0.0153466	0.75054	0.0238578
	Caecomyces	0.167463	2.62063e-10	0.923962	0.284242	0.0581785	0.373451	0.140177	1.8208	0.417579	0.000174808	0.715399	0.000503332	5.41835e-05	0.0371835	0.00409174	0.0263152	0.00236099	0.416813	0.0349185	0.656658	0.0653521	0.310681	0.158222	0.607834	0.38284	0.201837	0.105643	1.49817	0.698758	1.73676	0.732066	2.22748	0.836127	6.21763e-05	0.115101	0.0242494	0.158476	0.0321628	3.02559	0.750589	5.51356e-05	0.438202	0.000329144	2.05403e-05	0.0295256	0.00598153	0.0236229	0.00634029
	Giardia	0.243145	0.0223283	0.468864	0.0143548	0.00312524	2.205	0.95416	0.080859	0.0265158	0.038958	0.221813	0.557829	0.00200218	0.00377975	0.000766177	0.00437482	0.00147213	0.0175104	0.00307687	0.0317542	0.00791636	0.972106	0.949823	2.707	1.55346	2.93589	2.34726	0.0468017	0.024665	0.0724771	0.044954	0.123298	0.0627379	0.144084	0.00549533	0.00113088	2.1072	1.20983	0.0277316	0.0067244	0.00217924	0.00760718	0.0281664	0.00528001	0.00499831	0.00140991	0.0044945	0.000931682
	Bombyx	0.00328811	0.167738	0.531569	0.0913415	0.0538928	1.99655	1.04064	0.182275	0.100714	0.842105	0.738771	0.665679	0.64059	0.00100459	0.000229153	0.00161784	0.000329919	0.000386656	0.000386656	0.362357	0.183996	0.0114464	0.0059622	1.76523	1.16119	4.21298	2.81358	0.326372	0.212738	0.219073	0.217335	0.00138035	0.000928338	0.760207	0.00108618	0.000345121	1.89688	1.86516	0.0674416	0.0674416	0.00226872	0.0183927	0.574848	0.00298966	0.00127846	0.000438821	0.000364306	0.000182504
	Drosophila	0.317367	2.63359e-08	0.992558	0.50008	0.250662	1.45937	0.378735	0.206483	0.0362248	0.00479727	0.00815201	0.00184858	0.261147	0.0448709	0.00347277	0.0988995	0.00707302	0.109844	0.0443528	1.74671	0.859745	0.43219	0.167762	1.95763	0.830997	1.98829	0.654037	0.214465	0.0998611	0.196409	0.0516143	0.208575	0.0267322	0.000227738	0.266967	0.0870871	0.617382	0.177982	0.216005	0.0464782	0.0571453	0.0432866	0.0904363	0.175792	0.064103	0.0161785	0.103107	0.00674212
	Quercus	0.546114	2.03171e-14	0.986744	0.0353233	0.00298549	1.73984	0.337576	0.272913	0.0674194	1.22218e-07	4.43699e-06	0.000503332	1.95116e-07	0.0493883	0.00515683	0.0370812	0.00180181	0.0260664	0.00540848	0.0287573	0.00624234	0.750082	0.32775	2.966	0.577476	1.50344	0.462254	0.287632	0.143654	0.105524	0.0324224	0.425582	0.119861	4.64838e-06	0.0395316	0.00285031	2.73827	0.59889	0.218536	0.0467286	1.78593e-09	1.53804e-09	6.03693e-06	1.91173e-06	0.0457414	0.00755468	0.0406539	0.00539622
	Vitrella	0.895601	2.61813e-12	0.817401	1.09996	0.0554613	0.244242	0.0612059	0.661276	0.118718	4.17444e-07	1.33393e-07	0.0108631	0.00380709	1.36874	0.0345178	1.30326	0.0312647	0.951908	0.0477823	0.77594	0.0636356	0.200787	0.0904819	0.284304	0.121884	0.247635	0.12028	0.871959	0.223215	0.577236	0.199037	0.534634	0.202041	2.28674e-05	1.17163	0.0531772	0.343369	0.096375	0.501199	0.0956287	1.34957e-07	2.41104e-06	0.124816	4.37453e-07	1.3836	0.0895368	1.26673	0.0623796
	Dictyocaulus	0.494972	1.67866e-13	0.994292	0.0523711	0.0258488	1.79219	0.399323	0.141203	0.0489591	2.32262e-07	2.94065e-07	7.65092e-05	0.000816699	0.00686605	0.000916743	0.00499711	0.00103422	0.00704991	0.00166597	0.190571	0.0848283	1.47563	0.907446	2.40305	0.816458	1.49789	0.156274	0.0870121	0.0219756	0.13417	0.0511704	0.202427	0.141425	7.42803e-06	0.0812901	0.0479967	2.08314	0.822104	0.0915543	0.0140014	9.77559e-07	2.39749e-06	0.000944874	0.00419106	0.00295017	0.00111622	0.00208668	0.000928455
	Euplotes	0.72896	2.77556e-15	0.968917	1.27053	0.0557906	0.186958	0.0532693	0.415471	0.0725213	3.74368e-10	4.29849e-08	0.0175764	2.54455e-10	1.62954	0.031695	1.29881	0.031309	1.21885	0.051522	0.934906	0.0602661	0.194767	0.100371	0.229681	0.110547	0.136426	0.0759012	0.532508	0.1412	0.320347	0.111323	0.393558	0.129112	3.06299e-07	1.37389	0.0670444	0.280656	0.1078	0.354231	0.0636615	4.81908e-09	1.09271e-06	0.0408252	6.78547e-11	1.6446	0.0638742	1.36451	0.0802991
	Blattella	0.857368	4.25513e-05	0.782962	0.0032833	0.000621736	1.71902	1.68523	0.130848	0.0520394	0.000255704	0.311051	0.00794642	2.31086e-05	0.00236847	0.000448975	0.00125802	0.00039506	0.00478876	0.00113853	0.00471796	0.00189896	0.00207031	0.00115264	0.0239098	0.0239098	5.13109	5.04726	0.262814	0.143821	0.07813	0.0329016	0.0515998	0.0236802	0.00163718	0.00325482	0.000855376	1.15334	0.658542	0.124276	0.057579	0.0015734	0.268911	0.532884	1.88494e-05	0.00208338	0.00110764	0.001496	0.00103554
	Ascochyta	0.320515	0.00153409	0.359045	0.0154737	0.00354332	1.78182	1.1813	0.0125945	0.00491544	0.00288708	0.00581332	0.00269377	0.268699	0.0283297	0.0110095	0.0155571	0.00525759	0.00618141	0.000955885	0.0118267	0.00531637	1.97879	1.91732	3.23763	3.09491	0.129031	0.0342832	0.0301776	0.0121014	0.0046733	0.00211147	0.00293247	0.0015787	0.0044167	0.0321702	0.00732854	0.352706	0.204755	0.0661881	0.0371202	0.246599	0.11383	0.20975	0.82882	0.0385526	0.0157035	0.0693597	0.0128333
	Chlorella	0.995812	6.77983e-10	0.876687	0.224788	0.032224	0.726621	0.127606	0.816714	0.127341	8.60546e-05	0.00361083	0.76373	4.43699e-06	0.0608724	0.00416634	0.139896	0.00473966	0.287458	0.0385322	0.410924	0.0552448	0.444965	0.213835	1.00324	0.235241	0.731655	0.183986	0.722497	0.213511	0.780543	0.292253	0.947103	0.170191	0.000474143	0.195874	0.0312231	0.552973	0.114147	1.43943	0.251999	8.64666e-07	0.045846	0.00305624	3.78855e-10	0.0851031	0.0113547	0.149044	0.0066552
	Cryptotermes	0.735622	6.81866e-12	0.989898	0.0112104	0.00235838	1.65721	1.64574	0.0500965	0.0499922	1.09772e-06	0.000114937	0.630686	5.70896e-06	0.0081162	0.00141619	0.0269888	0.0052346	0.00481472	0.00100435	0.00492202	0.00203197	0.000512694	0.000375289	0.0320828	0.0320828	4.93904	4.93904	0.149994	0.149994	3.27872e-05	3.27872e-05	0.000262885	0.000262885	0.000172666	0.0111367	0.00188528	0.550226	0.549728	0.0581574	0.0581331	1.23766e-07	1.49778e-05	0.976874	4.35276e-06	0.0114009	0.0013312	0.0242588	0.00200327
	Beta	0.0773627	1.39338e-09	0.883232	0.245346	0.0484063	1.21142	0.194726	0.123247	0.0245323	0.000518074	0.000533438	0.000379499	0.696693	0.0445648	0.00424666	0.0604059	0.00424182	0.330928	0.0522423	0.545486	0.0772283	0.595511	0.24091	1.53793	0.225728	1.50082	0.404763	0.143802	0.0561078	0.0870632	0.0238666	0.138876	0.045009	3.56624e-05	0.103777	0.0135864	0.886574	0.207381	0.0780995	0.0128033	0.000555361	0.000994914	0.00131748	0.184119	0.0491877	0.00370753	0.0706189	0.00524529
	Guillardia	0.563554	3.55271e-15	0.956791	0.860629	0.0332104	0.200303	0.0519311	0.295651	0.0558737	2.29374e-09	1.33393e-07	0.223072	5.48492e-10	1.06806	0.0180974	0.812295	0.0339216	0.879182	0.0311401	0.68298	0.0489146	0.198207	0.0947236	0.299141	0.11289	0.103562	0.044323	0.370844	0.108514	0.26927	0.0978185	0.246841	0.0935574	1.06799e-06	0.860938	0.0366967	0.148245	0.0588258	0.267515	0.0530063	2.10728e-09	2.76308e-07	0.0104435	1.53804e-09	1.00277	0.00937885	0.822733	0.0458743
	Paulinella	0.161011	6.41633e-06	0.924263	0.112232	0.0222412	1.09204	0.226046	0.0566772	0.0134228	0.0170586	0.0151965	0.0200166	0.28339	0.0184033	0.0022454	0.0100707	0.00153711	0.178666	0.0232995	0.241787	0.0215376	0.441116	0.204744	1.35186	0.358335	1.48315	0.471196	0.0615498	0.0255247	0.0370663	0.0137446	0.0714155	0.0295335	0.0020738	0.0414843	0.0080024	0.723611	0.216155	0.0537152	0.0111318	0.0463052	0.0277853	0.057092	0.370849	0.015483	0.00271004	0.0100842	0.00269964
	Mucor	0.31542	3.65596e-12	0.993826	0.0526026	0.00467638	0.111998	0.0333538	0.984947	0.143271	2.62052e-08	0.808776	2.06345e-06	5.65456e-12	0.044863	0.00541263	0.0323611	0.00341729	0.0622491	0.00664648	0.0709372	0.0117245	0.114501	0.0566956	0.159713	0.0723885	0.0617806	0.043952	1.04902	0.363963	0.791128	0.13627	1.11469	0.215944	1.166e-05	0.0507912	0.00754729	0.0481839	0.019714	1.30018	0.400302	2.86122e-08	0.0370306	3.81698e-06	1.69637e-10	0.0430047	0.0078519	0.0320939	0.00522704
	Beauveria	0.476413	1.52154e-07	0.0254697	0.0501907	0.0231461	0.947544	0.495641	0.106615	0.0325707	0.0219358	0.412544	0.455546	0.00137107	8.44199e-05	5.46772e-05	7.61043e-05	5.07437e-05	0.00617678	0.00206875	0.194426	0.0655799	0.612094	0.606608	2.02816	1.32119	0.202375	0.1585	0.0943542	0.0615089	0.0253045	0.00935438	0.200188	0.0620187	0.00026639	0.0169575	0.0103726	1.78245	1.25135	0.326275	0.119081	0.000123238	0.0811735	0.107347	6.38144e-06	0.000309195	0.000309195	0.000220144	0.000141951
	Crassostrea	0.372066	3.19945e-10	0.998152	0.474131	0.0651295	0.220713	0.0918917	0.142884	0.0233437	2.01926e-05	0.000263534	0.645982	8.37732e-06	0.241643	0.00526817	0.22839	0.00855166	0.463857	0.0286518	0.962633	0.0805757	0.453753	0.255744	0.110504	0.0415265	0.0978827	0.0518823	0.162021	0.0427357	0.126969	0.0442385	0.139661	0.0406065	0.000113942	0.557094	0.0707325	0.469293	0.212553	0.149874	0.0218232	4.45389e-05	0.00728323	0.899067	1.27657e-07	0.303552	0.0424847	0.331408	0.0638107
	Necator	0.0759109	1.51004e-07	0.998036	0.239174	0.0523374	0.0939343	0.0475898	0.311768	0.0856287	0.00449956	0.00671421	0.00302787	0.588539	0.0374652	0.00559449	0.02927	0.00339725	0.269066	0.0398217	0.620894	0.0500281	0.213257	0.134605	0.0272991	0.0158391	0.0412463	0.0209884	0.222598	0.0951076	0.343016	0.191123	0.36969	0.163582	0.000350369	0.312561	0.072782	0.18782	0.0756301	1.4313	0.583384	0.0217864	0.0579317	0.0081019	0.294969	0.0996574	0.0327985	0.100428	0.0441131
	Rhizophagus	2.06203e-08	0.00115649	0.89948	0.147029	0.0104369	0.240876	0.0595203	0.256678	0.0316073	0.0233153	0.602194	0.401187	0.000735411	0.110507	0.00411416	0.217531	0.0156414	0.117124	0.0086329	0.142956	0.0150047	0.0625895	0.0396889	0.401271	0.0927163	0.258767	0.119988	0.320155	0.0654606	0.176718	0.0404487	0.27316	0.0461511	0.00272437	0.586679	0.15827	1.61081	0.801806	0.667741	0.127427	0.105506	0.112022	0.40149	0.057714	0.229532	0.0396059	0.369953	0.0783567
	Monomorium	0.058286	0.280049	0.00185179	0.0274536	0.00946289	0.535086	0.310971	0.0417135	0.0170149	0.0125935	0.00204876	0.428269	0.135138	0.00441331	0.00153475	0.00562258	0.000764866	0.00804742	0.00174231	0.0917311	0.0232066	0.263936	0.263898	1.28015	0.861591	0.0611711	0.0611711	0.041016	0.0378674	0.00202487	0.00168318	0.0820995	0.0295778	0.039955	0.00995481	0.0035788	1.21695	0.868375	0.203545	0.0820211	0.104304	0.314303	0.713045	0.0199392	0.00358354	0.00122261	0.00887485	0.00111613
	Papilio	0.00259223	0.226319	0.847924	0.0342782	0.0165429	0.503376	0.24503	0.0628474	0.0293737	0.190424	0.0789597	0.16275	0.949315	0.00569104	0.000806887	0.0076384	0.000954279	0.00557859	0.000643567	0.118205	0.0561661	0.00489686	0.00240242	0.492646	0.316227	1.01258	0.640953	0.097786	0.0552239	0.0802398	0.0697714	0.0105163	0.00553372	0.635887	0.00436816	0.00084158	0.511488	0.497309	0.0192414	0.0120271	0.0207286	0.00434158	0.0401303	1	0.00325392	0.00133692	0.00606017	0.0019001
	Vollenhovia	0.00300991	0.004647	0.802481	0.0115749	0.00265603	0.562563	0.496878	0.0167895	0.00838663	0.283631	0.149003	0.906819	0.235659	0.00204006	0.000564546	0.0008313	0.000132658	0.016776	0.00387977	0.0266523	0.00471914	0.0165701	0.0150123	0.146636	0.128443	1.52448	1.49072	0.0277101	0.0246132	0.0105441	0.00563196	0.0121145	0.00662362	0.260896	0.00341188	0.000808431	0.108105	0.0989385	0.00918485	0.00886746	8.01463e-05	0.0184357	0.20798	1.51508e-05	0.00121775	0.000431965	0.00109487	0.000391435
	Diploscapter	0.764807	3.91939e-07	0.523425	0.0504944	0.00653226	0.499675	0.144566	0.0394348	0.00795224	0.00686238	0.0114376	0.00903158	0.145221	0.0398758	0.00635087	0.0252869	0.00232187	0.0439735	0.00521759	0.0928415	0.0139783	0.410724	0.210819	0.774816	0.369548	0.313484	0.0922333	0.026721	0.00770947	0.0318126	0.012347	0.0597708	0.0175067	0.0182113	0.0471016	0.0113617	1.02822	0.362035	0.0351507	0.00731177	3.55319e-07	1.58135e-07	4.29746e-08	0.715399	0.0405775	0.0277814	0.0400165	0.0216214
	Cystoisospora	0.401948	3.35073e-11	0.794345	0.246893	0.0160111	0.208442	0.119827	0.0603404	0.0130792	1.11601e-06	0.000822909	0.86136	1.00977e-07	0.344047	0.0188796	0.187215	0.0116493	0.249616	0.0292828	0.206693	0.0210371	0.0176216	0.0127255	0.0772405	0.0328091	0.530463	0.337275	0.0852896	0.0285953	0.0450399	0.0157379	0.0506919	0.022126	6.32608e-06	0.320091	0.021616	1.20335	1.11762	0.0876882	0.0138683	3.55321e-07	0.000123911	0.155923	2.54455e-10	0.408621	0.0503687	0.221409	0.0198457
	Helicoverpa	0.0701971	0.223171	0.83284	0.0251546	0.0118313	0.3915	0.189777	0.0463775	0.021075	0.113186	0.0372504	0.145026	0.460439	0.00608295	0.00120638	0.00226277	0.000468172	0.0114419	0.00350627	0.080831	0.0415515	0.00267734	0.00131362	0.425178	0.288232	0.746644	0.478109	0.059176	0.037134	0.0672011	0.0527856	0.0127554	0.00442287	0.411308	0.00671103	0.00158375	0.41338	0.400713	0.0239056	0.0187106	0.250249	0.080552	0.297147	0.837002	0.00842365	0.00362258	0.00325844	0.00116773
	Lymantria	0.00936243	0.144179	0.438653	0.0157155	0.00954633	0.350541	0.190184	0.0320672	0.0189699	0.220761	0.0925454	0.367325	0.422205	0	0	0	0	0	0	0.062862	0.0329256	0.00126388	0.000807588	0.261395	0.169958	0.788965	0.524992	0.0469346	0.0305661	0.0492669	0.0492669	0	0	0.165244	0	0	0.353879	0.346856	0.0208119	0.0208119	0.266713	0.105586	0.574848	0.268472	0	0	0	0
	Sordaria	0.654906	1.47641e-07	0.94668	0.00574364	0.00212603	0.370763	0.15627	0.0115882	0.00443479	0.000530139	0.000388954	0.00512025	0.14881	4.54357e-05	2.87888e-05	5.95083e-05	5.95083e-05	0.00286366	0.000978564	0.020006	0.00518738	0.176601	0.0962134	0.594462	0.451385	0.341225	0.135495	0.0100486	0.00754384	0.00407658	0.00212568	0.0206395	0.0105373	0.00120718	0.00701088	0.00307757	0.741951	0.342397	0.0167093	0.00513233	0.000241377	0.000407586	0.00325554	0.0347969	0.000329327	0.000214778	0.00021831	0.00016544
	Corchorus	0.861872	1.84297e-14	0.959729	0.0469855	0.00658425	0.0165611	0.00820517	0.213172	0.0436892	6.42653e-08	0.000314239	2.57499e-06	7.16777e-06	0.0324529	0.00339057	0.0140435	0.00233973	0.0660732	0.0140148	0.0753723	0.00953908	0.0380467	0.0218073	0	0	0.0116367	0.0076892	0.168174	0.0639402	0.191983	0.0526221	0.27936	0.106023	3.14091e-06	0.0347065	0.00513816	0.016113	0.00778691	0.753165	0.208952	2.64912e-09	0.000660113	2.81069e-07	9.03033e-09	0.0407947	0.00857861	0.0147314	0.00342294
	Hordeum	0.044163	5.07372e-13	0.869183	0.141918	0.00805607	0.0206755	0.0157317	0.0246064	0.00482064	1.68806e-09	8.45139e-07	0.00767031	4.26624e-08	0.165781	0.00742069	0.11974	0.0131975	0.157488	0.0163497	0.124663	0.0194246	0.0038034	0.00337801	0	0	0.0582232	0.0457007	0.0276017	0.00719202	0.0252738	0.00861798	0.0209439	0.0103185	1.32876e-06	0.683772	0.407892	0.0587945	0.0239185	0.0293221	0.00486875	1.79731e-08	5.80112e-06	0.349847	4.29849e-08	0.235788	0.0417704	0.125376	0.0109955
	Aegilops	0.218027	1.24412e-12	0.792486	0.124874	0.00459356	0.0285869	0.0146043	0.00427239	0.0016273	5.11853e-09	2.06879e-06	0.823823	3.71131e-08	0.139915	0.00395815	0.104147	0.00701579	0.134701	0.0100033	0.120733	0.00833001	0.0302843	0.0184767	0	0	0.0554764	0.0390574	0.0012756	0.000989931	0.00480179	0.00194115	0.00673978	0.00438095	1.31404e-06	0.449667	0.212784	0.0459482	0.014711	0.00897925	0.00472993	3.36403e-08	2.65176e-05	0.307717	5.97771e-08	0.150403	0.0275804	0.100635	0.0142847
	Tribolium	0.593709	2.09832e-14	0.995285	0.0215905	0.0020631	0.0101394	0.00987203	0.0023928	0.00208607	1.46248e-08	1.94792e-06	0.693152	1.39163e-06	0.0260486	0.00158524	0.032135	0.00398438	0.015127	0.00135464	0.0130513	0.00299042	0.0304181	0.0295075	0	0	0	0	0.00624319	0.00624319	0.000935205	0.000935205	0	0	1.80812e-06	0.0265196	0.00295533	0.365747	0.362908	0.00187783	0.00162177	1.22323e-08	1.16909e-05	0.617214	1.58439e-07	0.0266865	0.00323121	0.0305872	0.00731225
Only the dominant genera with a mean relative abundance more than 1% in one site were listed.
F: forage-based; G: grain-based
FS: stomach; SI: small intestine; LI: large intestine
RUM: rumen; RET: reticulum; OMA: omasum; ABO: abomasum; DUO: duodenum; JEJ: jejunum; ILE: ileum; CEC: cecum; COL: colon; REC: rectum
1. Mean, average relative abundance.
2. SEM, standard error of mean.
3. P-value, Scheirer-Ray-Hare
4. P-value, Kruskal-Wallis rank sum test
5. P-value, Wilcoxon rank-sum test
[truncated: 17 more columns]

## Sheet: Table S4
Table S4. The shared and specfic core metabolic pathways of the four-chambered stomach, small intestine, and large intestine in dairy cattle, respectively
Pathway ID	Description	KOs shared across GIT regions	KOs only in the stomach	KOs only in the small intestine	KOs only in the large intestine
ko01100	Metabolic pathways	1171	166	18	107
ko01110	Biosynthesis of secondary metabolites	422	34	3	28
ko01120	Microbial metabolism in diverse environments	350	26	3	45
ko01240	Biosynthesis of cofactors	188	11	0	8
ko02010	ABC transporters	187	31	0	20
ko01200	Carbon metabolism	177	9	0	8
ko01230	Biosynthesis of amino acids	155	6	0	7
ko02020	Two-component system	151	17	1	23
ko00680	Methane metabolism	80	4	0	5
ko00230	Purine metabolism	75	15	1	7
ko00520	Amino sugar and nucleotide sugar metabolism	75	12	0	2
ko00620	Pyruvate metabolism	67	1	0	2
ko01250	Biosynthesis of nucleotide sugars	65	11	0	2
ko03010	Ribosome	62	24	0	1
ko00010	Glycolysis / Gluconeogenesis	59	1	0	2
ko00650	Butanoate metabolism	57	2	0	2
ko00720	Carbon fixation pathways in prokaryotes	56	1	0	3
ko00190	Oxidative phosphorylation	56	13	3	1
ko00051	Fructose and mannose metabolism	52	4	0	3
ko03070	Bacterial secretion system	52	2	0	3
ko00500	Starch and sucrose metabolism	52	7	0	1
ko00630	Glyoxylate and dicarboxylate metabolism	51	2	0	3
ko00860	Porphyrin metabolism	49	2	0	2
ko00240	Pyrimidine metabolism	48	2	0	6
ko00270	Cysteine and methionine metabolism	46	5	1	2
ko00260	Glycine, serine and threonine metabolism	45	3	1	7
ko00640	Propanoate metabolism	44	1	0	4
ko02024	Quorum sensing	43	3	0	3
ko00020	Citrate cycle (TCA cycle)	41	0	0	0
ko00030	Pentose phosphate pathway	40	1	0	2
ko00250	Alanine, aspartate and glutamate metabolism	37	3	1	3
ko00400	Phenylalanine, tyrosine and tryptophan biosynthesis	36	1	1	4
ko00920	Sulfur metabolism	36	6	0	4
ko02040	Flagellar assembly	36	0	0	0
ko00330	Arginine and proline metabolism	35	6	0	0
ko00280	Valine, leucine and isoleucine degradation	34	4	1	1
ko00970	Aminoacyl-tRNA biosynthesis	34	2	0	0
ko00541	O-Antigen nucleotide sugar biosynthesis	33	4	0	2
ko00564	Glycerophospholipid metabolism	32	13	0	3
ko00040	Pentose and glucuronate interconversions	32	1	0	3
ko01210	2-Oxocarboxylic acid metabolism	32	2	0	1
ko02060	Phosphotransferase system (PTS)	30	1	0	5
ko00052	Galactose metabolism	28	4	0	8
ko00760	Nicotinate and nicotinamide metabolism	28	7	0	2
ko00220	Arginine biosynthesis	28	2	0	1
ko03030	DNA replication	27	10	0	0
ko01212	Fatty acid metabolism	26	5	1	3
ko00550	Peptidoglycan biosynthesis	26	0	0	3
ko03440	Homologous recombination	25	7	1	1
ko00910	Nitrogen metabolism	25	3	0	1
ko05111	Biofilm formation - Vibrio cholerae	25	0	0	1
ko01501	beta-Lactam resistance	24	2	1	7
ko00340	Histidine metabolism	24	3	1	0
ko00790	Folate biosynthesis	24	3	0	0
ko00770	Pantothenate and CoA biosynthesis	24	2	0	0
ko00360	Phenylalanine metabolism	23	1	1	7
ko00540	Lipopolysaccharide biosynthesis	23	2	0	1
ko03430	Mismatch repair	23	4	0	0
ko00710	Carbon fixation in photosynthetic organisms	23	2	0	0
ko03018	RNA degradation	22	10	1	0
ko04112	Cell cycle - Caulobacter	22	0	1	0
ko00900	Terpenoid backbone biosynthesis	22	5	0	0
ko00310	Lysine degradation	21	3	0	1
ko02030	Bacterial chemotaxis	21	0	0	1
ko00300	Lysine biosynthesis	20	2	0	2
ko00053	Ascorbate and aldarate metabolism	19	2	0	2
ko00730	Thiamine metabolism	19	0	0	1
ko01220	Degradation of aromatic compounds	18	3	0	5
ko00071	Fatty acid degradation	18	1	1	2
ko00061	Fatty acid biosynthesis	18	1	0	2
ko00450	Selenocompound metabolism	18	2	0	1
ko00480	Glutathione metabolism	18	1	0	1
ko03060	Protein export	18	6	0	0
ko03410	Base excision repair	18	5	0	0
ko00470	D-Amino acid metabolism	18	1	0	0
ko00561	Glycerolipid metabolism	17	5	0	4
ko00670	One carbon pool by folate	17	1	0	2
ko00350	Tyrosine metabolism	16	2	1	6
ko01503	Cationic antimicrobial peptide (CAMP) resistance	16	2	0	3
ko00410	beta-Alanine metabolism	16	3	0	2
ko00380	Tryptophan metabolism	16	1	2	1
ko00740	Riboflavin metabolism	16	1	0	1
ko02026	Biofilm formation - Escherichia coli	16	0	0	1
ko00362	Benzoate degradation	15	4	0	6
ko00983	Drug metabolism - other enzymes	15	1	1	1
ko00562	Inositol phosphate metabolism	15	8	1	0
ko00130	Ubiquinone and other terpenoid-quinone biosynthesis	14	0	0	4
ko05022	Pathways of neurodegeneration - multiple diseases	13	59	3	1
ko04922	Glucagon signaling pathway	13	4	1	0
ko00780	Biotin metabolism	13	1	0	0
ko00290	Valine, leucine and isoleucine biosynthesis	13	0	0	0
ko04142	Lysosome	12	17	1	2
ko05208	Chemical carcinogenesis - reactive oxygen species	12	14	4	1
ko01502	Vancomycin resistance	12	0	0	1
ko05415	Diabetic cardiomyopathy	12	11	4	0
ko05016	Huntington disease	12	51	2	0
ko04152	AMPK signaling pathway	12	6	2	0
ko04910	Insulin signaling pathway	12	8	1	0
ko03420	Nucleotide excision repair	12	11	0	0
ko02025	Biofilm formation - Pseudomonas aeruginosa	12	3	0	0
ko00627	Aminobenzoate degradation	11	2	1	2
ko00511	Other glycan degradation	11	0	0	2
ko00430	Taurine and hypotaurine metabolism	11	0	0	2
ko05014	Amyotrophic lateral sclerosis	11	48	3	0
ko05230	Central carbon metabolism in cancer	11	3	2	0
ko03008	Ribosome biogenesis in eukaryotes	11	25	0	0
ko00625	Chloroalkane and chloroalkene degradation	11	1	0	0
ko00660	C5-Branched dibasic acid metabolism	11	0	0	0
ko00521	Streptomycin biosynthesis	11	0	0	0
ko04146	Peroxisome	10	4	0	2
ko04066	HIF-1 signaling pathway	10	7	1	1
ko03020	RNA polymerase	10	15	0	0
ko04122	Sulfur relay system	10	3	0	0
ko00633	Nitrotoluene degradation	10	0	0	0
ko05012	Parkinson disease	9	37	2	1
ko00750	Vitamin B6 metabolism	9	1	0	1
ko00440	Phosphonate and phosphinate metabolism	9	0	0	1
ko05010	Alzheimer disease	9	43	4	0
ko05171	Coronavirus disease - COVID-19	9	37	2	0
ko04212	Longevity regulating pathway - worm	9	7	0	0
ko05200	Pathways in cancer	8	31	6	1
ko05152	Tuberculosis	8	15	1	1
ko00261	Monobactam biosynthesis	8	0	0	1
ko05020	Prion disease	8	35	4	0
ko05134	Legionellosis	8	6	0	0
ko00460	Cyanoamino acid metabolism	8	1	0	0
ko00195	Photosynthesis	8	0	0	0
ko00600	Sphingolipid metabolism	7	2	0	2
ko04714	Thermogenesis	7	11	3	1
ko03320	PPAR signaling pathway	7	1	2	1
ko05132	Salmonella infection	7	31	1	1
ko05418	Fluid shear stress and atherosclerosis	7	9	1	1
ko05133	Pertussis	7	7	1	1
ko00960	Tropane, piperidine and pyridine alkaloid biosynthesis	7	1	0	1
ko05417	Lipid and atherosclerosis	7	24	3	0
ko04024	cAMP signaling pathway	7	16	3	0
ko04936	Alcoholic liver disease	7	15	3	0
ko04932	Non-alcoholic fatty liver disease	7	8	3	0
ko05017	Spinocerebellar ataxia	7	32	2	0
ko04371	Apelin signaling pathway	7	6	1	0
ko04213	Longevity regulating pathway - multiple species	7	6	1	0
ko04626	Plant-pathogen interaction	7	8	0	0
ko01054	Nonribosomal peptide structures	7	2	0	0
ko00643	Styrene degradation	6	1	1	3
ko00930	Caprolactam degradation	6	0	0	2
ko04151	PI3K-Akt signaling pathway	6	12	3	1
ko04931	Insulin resistance	6	7	3	1
ko04141	Protein processing in endoplasmic reticulum	6	38	1	1
ko00531	Glycosaminoglycan degradation	6	0	0	1
ko04261	Adrenergic signaling in cardiomyocytes	6	7	2	0
ko04217	Necroptosis	6	12	1	0
ko04068	FoxO signaling pathway	6	11	1	0
ko00982	Drug metabolism - cytochrome P450	6	1	0	0
ko00626	Naphthalene degradation	6	0	0	0
ko00401	Novobiocin biosynthesis	6	0	0	0
ko05131	Shigellosis	5	37	3	2
ko05203	Viral carcinogenesis	5	17	3	1
ko04920	Adipocytokine signaling pathway	5	6	2	1
ko01523	Antifolate resistance	5	7	1	1
ko05165	Human papillomavirus infection	5	21	3	0
ko04260	Cardiac muscle contraction	5	2	3	0
ko04020	Calcium signaling pathway	5	14	2	0
ko04210	Apoptosis	5	12	2	0
ko04070	Phosphatidylinositol signaling system	5	9	2	0
ko04921	Oxytocin signaling pathway	5	10	1	0
ko04211	Longevity regulating pathway	5	7	1	0
ko00980	Metabolism of xenobiotics by cytochrome P450	5	2	1	0
ko04022	cGMP-PKG signaling pathway	5	9	0	0
ko04925	Aldosterone synthesis and secretion	5	7	0	0
ko01040	Biosynthesis of unsaturated fatty acids	5	3	0	0
ko00565	Ether lipid metabolism	5	3	0	0
ko00791	Atrazine degradation	5	0	0	0
ko00523	Polyketide sugar unit biosynthesis	5	0	0	0
ko05160	Hepatitis C	4	18	3	1
ko03015	mRNA surveillance pathway	4	16	2	1
ko05206	MicroRNAs in cancer	4	14	1	1
ko04973	Carbohydrate digestion and absorption	4	3	1	1
ko00950	Isoquinoline alkaloid biosynthesis	4	1	1	1
ko00281	Geraniol degradation	4	0	1	1
ko04978	Mineral absorption	4	1	0	1
ko05170	Human immunodeficiency virus 1 infection	4	23	3	0
ko04071	Sphingolipid signaling pathway	4	10	2	0
ko05100	Bacterial invasion of epithelial cells	4	5	2	0
ko05410	Hypertrophic cardiomyopathy	4	3	2	0
ko00830	Retinol metabolism	4	2	2	0
ko04140	Autophagy - animal	4	22	1	0
ko00510	N-Glycan biosynthesis	4	14	1	0
ko05120	Epithelial cell signaling in Helicobacter pylori infection	4	13	1	0
ko04072	Phospholipase D signaling pathway	4	13	1	0
ko05231	Choline metabolism in cancer	4	10	1	0
ko04919	Thyroid hormone signaling pathway	4	9	1	0
ko05142	Chagas disease	4	8	1	0
ko04976	Bile secretion	4	7	1	0
ko04970	Salivary secretion	4	1	1	0
ko03040	Spliceosome	4	52	0	0
ko03022	Basal transcription factors	4	12	0	0
ko04728	Dopaminergic synapse	4	7	0	0
ko04961	Endocrine and other factor-regulated calcium reabsorption	4	4	0	0
ko04964	Proximal tubule bicarbonate reclamation	4	1	0	0
ko00940	Phenylpropanoid biosynthesis	4	1	0	0
ko00621	Dioxin degradation	4	0	0	0
ko00361	Chlorocyclohexane and chlorobenzene degradation	4	0	0	0
ko00311	Penicillin and cephalosporin biosynthesis	4	0	0	0
ko05164	Influenza A	3	13	4	2
ko00906	Carotenoid biosynthesis	3	2	0	2
ko00903	Limonene and pinene degradation	3	0	0	2
ko05168	Herpes simplex virus 1 infection	3	22	4	1
ko05162	Measles	3	12	3	1
ko04974	Protein digestion and absorption	3	2	3	1
ko05130	Pathogenic Escherichia coli infection	3	22	2	1
ko04530	Tight junction	3	14	1	1
ko04914	Progesterone-mediated oocyte maturation	3	10	1	1
ko05225	Hepatocellular carcinoma	3	8	1	1
ko05146	Amoebiasis	3	6	1	1
ko04918	Thyroid hormone synthesis	3	4	1	1
ko04114	Oocyte meiosis	3	16	0	1
ko05163	Human cytomegalovirus infection	3	16	4	0
ko05169	Epstein-Barr virus infection	3	34	3	0
ko05167	Kaposi sarcoma-associated herpesvirus infection	3	15	3	0
ko05207	Chemical carcinogenesis - receptor activation	3	12	3	0
ko04144	Endocytosis	3	33	2	0
ko04014	Ras signaling pathway	3	23	2	0
ko04621	NOD-like receptor signaling pathway	3	18	2	0
ko04015	Rap1 signaling pathway	3	12	2	0
ko04724	Glutamatergic synapse	3	6	2	0
ko04218	Cellular senescence	3	19	1	0
ko04666	Fc gamma R-mediated phagocytosis	3	10	1	0
ko03460	Fanconi anemia pathway	3	10	1	0
ko05034	Alcoholism	3	5	1	0
ko04972	Pancreatic secretion	3	4	1	0
ko04915	Estrogen signaling pathway	3	4	1	0
ko01524	Platinum drug resistance	3	3	1	0
ko05150	Staphylococcus aureus infection	3	1	1	0
ko00603	Glycosphingolipid biosynthesis - globo and isoglobo series	3	1	1	0
ko05145	Toxoplasmosis	3	8	0	0
ko04727	GABAergic synapse	3	8	0	0
ko03450	Non-homologous end-joining	3	5	0	0
ko04016	MAPK signaling pathway - plant	3	4	0	0
ko00622	Xylene degradation	3	2	0	0
ko00785	Lipoic acid metabolism	3	0	0	0
ko00333	Prodigiosin biosynthesis	3	0	0	0
ko04111	Cell cycle - yeast	2	32	0	2
ko01053	Biosynthesis of siderophore group nonribosomal peptides	2	5	0	2
ko04810	Regulation of actin cytoskeleton	2	18	3	1
ko05205	Proteoglycans in cancer	2	14	2	1
ko05166	Human T-cell leukemia virus 1 infection	2	24	1	1
ko04923	Regulation of lipolysis in adipocytes	2	1	1	1
ko00140	Steroid hormone biosynthesis	2	1	1	1
ko04113	Meiosis - yeast	2	25	0	1
ko04214	Apoptosis - fly	2	10	0	1
ko04216	Ferroptosis	2	3	0	1
ko04010	MAPK signaling pathway	2	30	3	0
ko05135	Yersinia infection	2	17	3	0
ko00590	Arachidonic acid metabolism	2	2	3	0
ko05161	Hepatitis B	2	18	2	0
ko04722	Neurotrophin signaling pathway	2	14	2	0
ko04145	Phagosome	2	13	2	0
ko00513	Various types of N-glycan biosynthesis	2	11	2	0
ko05226	Gastric cancer	2	9	2	0
ko04270	Vascular smooth muscle contraction	2	8	2	0
ko04713	Circadian entrainment	2	5	2	0
ko05414	Dilated cardiomyopathy	2	2	2	0
ko04150	mTOR signaling pathway	2	17	1	0
ko04625	C-type lectin receptor signaling pathway	2	12	1	0
ko05222	Small cell lung cancer	2	11	1	0
ko05212	Pancreatic cancer	2	11	1	0
ko05215	Prostate cancer	2	10	1	0
ko05211	Renal cell carcinoma	2	9	1	0
ko05210	Colorectal cancer	2	9	1	0
ko05214	Glioma	2	8	1	0
ko04917	Prolactin signaling pathway	2	5	1	0
ko04370	VEGF signaling pathway	2	5	1	0
ko04361	Axon regeneration	2	5	1	0
ko05031	Amphetamine addiction	2	4	1	0
ko04930	Type II diabetes mellitus	2	4	1	0
ko04971	Gastric acid secretion	2	2	1	0
ko00364	Fluorobenzoate degradation	2	1	1	0
ko00120	Primary bile acid biosynthesis	2	0	1	0
ko03013	Nucleocytoplasmic transport	2	21	0	0
ko04721	Synaptic vesicle cycle	2	12	0	0
ko04912	GnRH signaling pathway	2	9	0	0
ko04115	p53 signaling pathway	2	7	0	0
ko04924	Renin secretion	2	5	0	0
ko04730	Long-term depression	2	3	0	0
ko01055	Biosynthesis of vancomycin group antibiotics	2	3	0	0
ko05204	Chemical carcinogenesis - DNA adducts	2	2	0	0
ko04740	Olfactory transduction	2	2	0	0
ko05340	Primary immunodeficiency	2	1	0	0
ko04614	Renin-angiotensin system	2	1	0	0
ko04940	Type I diabetes mellitus	2	0	0	0
ko00998	Biosynthesis of various antibiotics	2	0	0	0
ko00966	Glucosinolate biosynthesis	2	0	0	0
ko00623	Toluene degradation	2	0	0	0
ko00525	Acarbose and validamycin biosynthesis	2	0	0	0
ko00524	Neomycin, kanamycin and gentamicin biosynthesis	2	0	0	0
ko00405	Phenazine biosynthesis	2	0	0	0
ko00332	Carbapenem biosynthesis	2	0	0	0
ko04510	Focal adhesion	1	13	1	2
ko04062	Chemokine signaling pathway	1	11	3	1
ko04726	Serotonergic synapse	1	6	2	1
ko04660	T cell receptor signaling pathway	1	13	1	1
ko04391	Hippo signaling pathway - fly	1	6	1	1
ko04390	Hippo signaling pathway	1	5	1	1
ko04110	Cell cycle	1	28	0	1
ko05322	Systemic lupus erythematosus	1	3	0	1
ko00062	Fatty acid elongation	1	3	0	1
ko00624	Polycyclic aromatic hydrocarbon degradation	1	1	0	1
ko00604	Glycosphingolipid biosynthesis - ganglio series	1	1	0	1
ko04610	Complement and coagulation cascades	1	0	0	1
ko05221	Acute myeloid leukemia	1	6	4	0
ko04611	Platelet activation	1	6	4	0
ko04613	Neutrophil extracellular trap formation	1	9	3	0
ko04750	Inflammatory mediator regulation of TRP channels	1	7	3	0
ko04742	Taste transduction	1	5	3	0
ko04360	Axon guidance	1	12	2	0
ko04620	Toll-like receptor signaling pathway	1	11	2	0
ko04668	TNF signaling pathway	1	10	2	0
ko01522	Endocrine resistance	1	9	2	0
ko05224	Breast cancer	1	7	2	0
ko05218	Melanoma	1	5	2	0
ko05213	Endometrial cancer	1	5	2	0
ko04662	B cell receptor signaling pathway	1	5	2	0
ko04612	Antigen processing and presentation	1	5	2	0
ko04630	JAK-STAT signaling pathway	1	3	2	0
ko04550	Signaling pathways regulating pluripotency of stem cells	1	3	2	0
ko04960	Aldosterone-regulated sodium reabsorption	1	2	2	0
ko05235	PD-L1 expression and PD-1 checkpoint pathway in cancer	1	10	1	0
ko05220	Chronic myeloid leukemia	1	10	1	0
ko04657	IL-17 signaling pathway	1	10	1	0
ko05223	Non-small cell lung cancer	1	8	1	0
ko04935	Growth hormone synthesis, secretion and action	1	8	1	0
ko04929	GnRH secretion	1	8	1	0
ko04380	Osteoclast differentiation	1	8	1	0
ko04012	ErbB signaling pathway	1	8	1	0
ko04933	AGE-RAGE signaling pathway in diabetic complications	1	7	1	0
ko04725	Cholinergic synapse	1	7	1	0
ko04720	Long-term potentiation	1	7	1	0
ko04926	Relaxin signaling pathway	1	6	1	0
ko04911	Insulin secretion	1	5	1	0
ko04664	Fc epsilon RI signaling pathway	1	5	1	0
ko01521	EGFR tyrosine kinase inhibitor resistance	1	5	1	0
ko05219	Bladder cancer	1	4	1	0
ko04966	Collecting duct acid secretion	1	4	1	0
ko04710	Circadian rhythm	1	3	1	0
ko05412	Arrhythmogenic right ventricular cardiomyopathy	1	2	1	0
ko04928	Parathyroid hormone synthesis, secretion and action	1	2	1	0
ko05030	Cocaine addiction	1	1	1	0
ko00997	Biosynthesis of various other secondary metabolites	1	0	1	0
ko03050	Proteasome	1	23	0	0
ko04138	Autophagy - yeast	1	19	0	0
ko04934	Cushing syndrome	1	13	0	0
ko05110	Vibrio cholerae infection	1	12	0	0
ko04013	MAPK signaling pathway - fly	1	12	0	0
ko04011	MAPK signaling pathway - yeast	1	9	0	0
ko04659	Th17 cell differentiation	1	7	0	0
ko05323	Rheumatoid arthritis	1	6	0	0
ko05140	Leishmaniasis	1	5	0	0
ko04962	Vasopressin-regulated water reabsorption	1	4	0	0
ko04350	TGF-beta signaling pathway	1	4	0	0
ko04341	Hedgehog signaling pathway - fly	1	4	0	0
ko04139	Mitophagy - yeast	1	4	0	0
ko04975	Fat digestion and absorption	1	3	0	0
ko04916	Melanogenesis	1	3	0	0
ko04745	Phototransduction - fly	1	3	0	0
ko04215	Apoptosis - multiple species	1	2	0	0
ko05143	African trypanosomiasis	1	1	0	0
ko01051	Biosynthesis of ansamycins	1	1	0	0
ko00592	alpha-Linolenic acid metabolism	1	1	0	0
ko05416	Viral myocarditis	1	0	0	0
ko04744	Phototransduction	1	0	0	0
ko00981	Insect hormone biosynthesis	1	0	0	0
ko00944	Flavone and flavonol biosynthesis	1	0	0	0
ko00909	Sesquiterpenoid and triterpenoid biosynthesis	1	0	0	0
ko00908	Zeatin biosynthesis	1	0	0	0
ko00642	Ethylbenzene degradation	1	0	0	0
ko00404	Staurosporine biosynthesis	1	0	0	0
ko00121	Secondary bile acid biosynthesis	1	0	0	0
ko04670	Leukocyte transendothelial migration	0	7	1	2
ko04520	Adherens junction	0	5	2	1
ko04723	Retrograde endocannabinoid signaling	0	8	1	1
ko04120	Ubiquitin mediated proteolysis	0	37	0	1
ko00563	Glycosylphosphatidylinositol (GPI)-anchor biosynthesis	0	6	0	1
ko04392	Hippo signaling pathway - multiple species	0	5	0	1
ko00532	Glycosaminoglycan biosynthesis - chondroitin sulfate / dermatan sulfate	0	1	0	1
ko04913	Ovarian steroidogenesis	0	0	0	1
ko00984	Steroid degradation	0	0	0	1
ko00512	Mucin type O-glycan biosynthesis	0	0	0	1
ko00365	Furfural degradation	0	0	0	1
ko04514	Cell adhesion molecules	0	3	5	0
ko04640	Hematopoietic cell lineage	0	1	5	0
ko04650	Natural killer cell mediated cytotoxicity	0	7	4	0
ko04622	RIG-I-like receptor signaling pathway	0	13	3	0
ko05202	Transcriptional misregulation in cancer	0	8	3	0
ko04060	Cytokine-cytokine receptor interaction	0	0	3	0
ko04064	NF-kappa B signaling pathway	0	13	2	0
ko04080	Neuroactive ligand-receptor interaction	0	2	2	0
ko04061	Viral protein interaction with cytokine and cytokine receptor	0	0	2	0
ko00601	Glycosphingolipid biosynthesis - lacto and neolacto series	0	0	2	0
ko04623	Cytosolic DNA-sensing pathway	0	14	1	0
ko04658	Th1 and Th2 cell differentiation	0	8	1	0
ko04330	Notch signaling pathway	0	5	1	0
ko05216	Thyroid cancer	0	3	1	0
ko05033	Nicotine addiction	0	2	1	0
ko00514	Other types of O-glycan biosynthesis	0	1	1	0
ko05332	Graft-versus-host disease	0	0	1	0
ko05310	Asthma	0	0	1	0
ko04711	Circadian rhythm - fly	0	0	1	0
ko04512	ECM-receptor interaction	0	0	1	0
ko00533	Glycosaminoglycan biosynthesis - keratan sulfate	0	0	1	0
ko00515	Mannose type O-glycan biosynthesis	0	0	1	0
ko04310	Wnt signaling pathway	0	12	0	0
ko04137	Mitophagy - animal	0	12	0	0
ko04979	Cholesterol metabolism	0	7	0	0
ko04136	Autophagy - other	0	7	0	0
ko04130	SNARE interactions in vesicular transport	0	7	0	0
ko05032	Morphine addiction	0	6	0	0
ko04927	Cortisol synthesis and secretion	0	6	0	0
ko04624	Toll and Imd signaling pathway	0	6	0	0
ko04540	Gap junction	0	4	0	0
ko04075	Plant hormone signal transduction	0	4	0	0
ko04340	Hedgehog signaling pathway	0	3	0	0
ko04320	Dorso-ventral axis formation	0	3	0	0
ko04977	Vitamin digestion and absorption	0	2	0	0
ko04712	Circadian rhythm - plant	0	2	0	0
ko00100	Steroid biosynthesis	0	2	0	0
ko05321	Inflammatory bowel disease	0	1	0	0
ko05217	Basal cell carcinoma	0	1	0	0
ko05144	Malaria	0	1	0	0
ko01052	Type I polyketide structures	0	1	0	0
ko00943	Isoflavonoid biosynthesis	0	1	0	0
ko00905	Brassinosteroid biosynthesis	0	1	0	0
ko00902	Monoterpenoid biosynthesis	0	1	0	0
ko00534	Glycosaminoglycan biosynthesis - heparan sulfate / heparin	0	1	0	0
ko01057	Biosynthesis of type II polyketide products	0	0	0	0
ko00999	Biosynthesis of various plant secondary metabolites	0	0	0	0
ko00945	Stilbenoid, diarylheptanoid and gingerol biosynthesis	0	0	0	0
ko00941	Flavonoid biosynthesis	0	0	0	0
ko00591	Linoleic acid metabolism	0	0	0	0

## Sheet: Table S5
Table S5. Comparing the abundance of Glycoside hydrolases (GH) and polysaccharide lyases (PL) familes of the microbiome across the GIT regions in dairy cattle fed forage-based (F) and grain-based (G) diets
Putative Substrate	Assigned CAZy	F and G			F																															G
		P value3			FS		SI		LI		P value4	P value5			RUM		RET		OMA		ABO		DUO		JEJ		ILE		CEC		COL		REC		P value4	FS		SI		LI		P value4	P value5			RUM		RET
		Diet	Region	Diet × Region	Mean (%)1	SEM2	Mean (%)	SEM	Mean (%)	SEM		FS vs SI	SI vs LI	FS vs LI	Mean (%)	SEM	Mean (%)	SEM	Mean (%)	SEM	Mean (%)	SEM	Mean (%)	SEM	Mean (%)	SEM	Mean (%)	SEM	Mean (%)	SEM	Mean (%)	SEM	Mean (%)	SEM		Mean (%)	SEM2	Mean (%)	SEM	Mean (%)	SEM		FS vs SI	SI vs LI	FS vs LI	Mean (%)	SEM	Mean (%)	SEM
Cellulose	GH94	0.284294	1.31006e-12	0.949248	168.104	7.19007	114.225	17.2771	94.4045	1.66659	6.07045e-07	0.000428237	0.912933	5.65456e-12	145.781	6.20146	129.006	8.25382	195.516	5.04027	202.113	5.67804	171.301	39.5512	83.0894	10.004	88.2838	20.0068	96.0984	2.86401	94.2994	4.12006	92.8157	1.43959	2.97078e-05	176.476	4.83247	112.528	16.0846	102.866	3.50494	7.83375e-07	0.000428237	0.62791	5.65456e-12	162.794	8.20694	161.439	9.29289
	GH6	0.703165	3.41682e-08	0.766918	0.0215581	0.00507513	0.00204322	0.00204322	0	0	1.32287e-05	0.000944382	0.344943	0.000143602	0.0355543	0.00665532	0.0238812	0.016774	0.00637567	0.00425655	0.0204213	0.00659771	0.00612967	0.00612967	0	0	0	0	0	0	0	0	0	0	0.000137373	0.0380557	0.0115298	0.00154072	0.00154072	0.000835333	0.000835333	1.28988e-05	0.000308452	1	0.000275624	0.0156175	0.00445294	0.0343685	0.029311
	GH9	0.0322382	1.11022e-16	0.999564	423.652	17.8325	137.568	19.3771	129.214	3.78054	1.24108e-09	3.78855e-10	0.562777	5.65456e-12	364.728	14.2256	351.531	22.9947	536.013	25.0835	442.335	12.7023	220.576	35.3999	102.71	12.7601	89.418	18.1408	128.345	7.97295	124.933	5.67033	134.364	6.39857	5.2986e-08	354.078	13.9624	121.932	28.4472	104.627	3.17961	2.33206e-08	1.34315e-06	0.110796	5.65456e-12	311.644	23.2397	340.546	31.3403
	GH12	0.316078	1.92749e-06	0.961523	2.63014	0.124341	1.43908	0.352875	1.6206	0.0781068	5.96896e-07	9.55669e-05	0.0142006	3.24402e-08	2.23921	0.192151	3.43467	0.171681	2.58174	0.0997163	2.26493	0.144821	1.85673	0.498331	1.68203	0.890379	0.778468	0.308271	1.64077	0.150992	1.60961	0.118421	1.61142	0.159004	7.34906e-05	2.75367	0.219716	2.20304	0.632379	1.86958	0.143709	0.00735308	0.0316694	0.318639	0.00149849	2.51478	0.321664	3.51668	0.646045
	GH26	0.742881	0	0.999323	289.084	9.54922	68.2591	15.8272	104.581	3.82746	4.76806e-10	5.48492e-10	0.00871403	5.65456e-12	266.517	8.02517	240.016	15.2929	335.073	14.0811	314.732	6.58306	144.841	27.1889	33.6355	4.2958	26.3012	5.70962	104.098	9.06885	107.806	5.23249	101.839	6.01425	2.59784e-08	289.98	6.85223	78.9834	24.5684	96.2748	3.33025	1.23686e-08	1.60444e-06	0.00332595	5.65456e-12	273.946	13.0522	281.204	15.7552
	GH44	0.854242	1.11022e-16	0.999701	19.0488	1.3818	3.2743	0.999518	5.43099	0.754723	8.86749e-10	1.52642e-07	0.0256748	6.78547e-11	13.3083	0.903532	15.8234	1.67648	28.4967	2.14642	18.5667	0.572636	8.47058	1.35889	0.797337	0.300255	0.55498	0.383614	4.5086	1.01141	5.75517	1.59502	6.0292	1.40719	3.98017e-08	18.6304	1.2195	4.97452	1.56302	4.54488	0.924086	4.10159e-08	6.43408e-06	0.334525	3.78855e-10	14.0521	1.21276	18.0246	2.8408
	GH45	0.29384	3.33067e-16	0.992452	64.1402	3.92805	5.05085	1.63177	3.49775	0.45764	5.19223e-10	5.65456e-12	0.406418	5.65456e-12	58.5981	3.56225	60.6068	7.45963	84.111	9.29237	53.245	4.13194	11.9282	3.52064	2.08369	0.598178	1.14065	0.357965	2.62565	0.548606	3.63303	0.914801	4.23459	0.856764	1.73425e-07	61.8885	5.8242	6.93287	2.93653	2.49112	0.678095	1.55966e-09	1.75774e-07	1	5.65456e-12	51.0766	11.186	62.0957	16.3382
	GH48	0.922609	7.77156e-16	0.998249	4.19278	0.31245	2.02889	0.761101	0.354422	0.039023	1.33196e-06	0.00151628	0.836482	5.65456e-12	2.81859	0.135793	3.04527	0.128004	6.05558	0.345098	4.8517	0.469588	5.75977	1.30669	0.218735	0.134299	0.108163	0.0777869	0.327019	0.0596839	0.333727	0.0821488	0.402519	0.0672564	1.19264e-07	4.03112	0.252105	2.17796	0.729554	0.461056	0.1373	3.88689e-06	0.0105754	0.601176	5.65456e-12	3.29488	0.343725	3.67047	0.395967
	GH74	0.0515054	1.51212e-13	0.881396	113.244	2.53552	57.9944	5.75018	82.5047	2.83245	4.12367e-10	5.48492e-10	0.000244695	1.10264e-09	105.669	2.0086	116.183	2.73219	125.172	5.02444	105.953	5.40877	59.7959	7.12956	62.2527	11.6855	51.9347	11.7583	83.3935	6.09712	78.8967	3.9721	85.2238	4.96381	5.34303e-07	102.453	3.27123	56.6333	6.52764	68.8815	1.84439	9.85181e-09	1.58135e-07	0.0591472	6.78547e-11	98.5138	7.23373	110.673	6.41081
	GH1	0.233481	1.82334e-10	0.754312	75.6859	4.88211	192.384	24.9604	99.5255	2.443	2.118e-05	6.18556e-05	0.00234923	0.000905998	58.3673	4.30982	54.6933	2.72673	80.7832	2.662	108.9	5.61377	168.715	55.3081	173.263	15.8513	235.176	49.9317	103.728	4.38472	101.81	4.87698	93.0385	2.20754	3.25511e-05	67.4834	3.29028	132.351	14.2947	97.0932	2.95566	1.12839e-06	1.77665e-05	0.0141821	9.34246e-07	59.8134	4.24282	54.9065	1.71678
	GH8	0.462456	0	0.994343	170.381	8.55667	28.9403	7.3123	27.5126	0.984596	3.66357e-10	2.26182e-11	0.0508592	5.65456e-12	137.606	7.50812	142.226	12.3625	223.12	13.3006	178.572	4.24406	63.5175	13.2962	14.6965	2.17535	8.60698	1.21926	26.3884	2.41636	27.1997	1.20958	28.9497	1.37872	1.2511e-08	153.421	7.56581	33.77	11.4948	24.7342	1.21301	3.12172e-09	4.12387e-08	0.0244013	5.65456e-12	127.074	8.63951	149.303	18.2668
	GH5	0.025357	1.40377e-12	0.954145	896.928	24.0555	559.586	56.2165	474.585	9.38638	1.34043e-08	1.12169e-06	0.226233	5.65456e-12	869.002	20.6257	756.62	42.5323	1028.51	22.3704	933.579	9.37917	574.951	81.2342	594.805	107.449	509.003	115.255	479	20.7442	468.927	15.2114	475.828	15.0447	6.40042e-06	827.99	23.0772	443.929	55.4523	412.521	8.89764	2.94138e-08	1.60444e-06	0.790544	5.65456e-12	802.733	50.3414	814.002	63.6907
	GH3	0.0743364	1.08443e-10	0.817844	1594.42	42.6298	838.973	105.457	1391.35	30.5371	1.46681e-06	3.76579e-06	3.43847e-05	0.00200218	1522.7	53.8847	1352.85	42.539	1649.26	38.4785	1852.88	24.1466	1269.66	207.495	646.671	26.2153	600.587	117.621	1382.11	61.4475	1414.59	67.1368	1377.36	32.6226	2.29956e-06	1407.64	37.0883	745.701	121.312	1350.91	44.7976	0.000172122	7.05104e-05	0.000328532	0.909946	1390.75	101.663	1376.01	77.9796
	GH55	0.0743344	1.71989e-10	0.935606	17.138	0.794236	16.2659	2.45106	6.57375	0.278829	2.83967e-07	0.344338	9.58851e-05	5.65456e-12	22.3206	0.762938	14.2907	0.815776	17.1827	1.23985	14.758	0.834075	8.7509	1.19759	20.7057	4.42424	19.341	4.8106	7.03106	0.711798	6.05853	0.320691	6.63164	0.296513	6.57223e-06	15.7942	0.966002	9.82375	1.54247	6.65533	0.995952	6.36889e-06	0.000996331	0.0353695	1.60444e-06	18.2938	2.55641	15.2628	1.56676
Hemicellulose	GH121	0.62539	5.55112e-16	0.99751	5.65402	0.260583	0.948848	0.380266	0.50976	0.0695147	1.78094e-09	2.99937e-07	0.168461	5.65456e-12	6.22311	0.611468	4.78428	0.503401	5.35126	0.295491	6.25741	0.477067	2.60258	0.8037	0.162504	0.077351	0.0814542	0.0437734	0.517823	0.157018	0.456774	0.0839275	0.554684	0.12889	7.30806e-08	8.96397	1.43991	2.68513	1.61059	0.727388	0.227993	3.82249e-08	1.4443e-05	0.303207	5.65456e-12	9.33764	3.09183	8.55462	2.79333
	GH67	0.434187	1.11022e-16	0.999395	103.919	3.39269	28.3609	5.97372	25.8209	1.01792	9.76106e-10	7.85983e-10	0.0789837	5.65456e-12	100.629	3.90497	83.9057	4.80454	110.374	4.56691	120.767	2.28645	55.9556	11.094	17.1066	1.80347	12.0205	2.57583	25.2094	2.71879	26.1793	1.34889	26.0739	1.11546	2.30654e-08	100.066	3.94964	29.9641	9.32682	23.5035	0.824073	6.61026e-08	1.53412e-05	0.0141821	5.65456e-12	97.3946	8.82377	98.5328	11.2218
	GH62	0.000352264	3.75722e-06	0.146532	0.178334	0.0184041	0.0244514	0.0121863	0.0864824	0.0156551	2.58618e-07	5.40558e-07	0.000872618	0.00169493	0.229634	0.041242	0.148225	0.0284961	0.15066	0.0395764	0.184815	0.0358305	0.0733542	0.0282369	0	0	0	0	0.103832	0.0339054	0.0716343	0.0251418	0.0839813	0.0247509	4.18404e-05	0.0338672	0.00871392	0.0377786	0.0310474	0.0823804	0.0230186	0.000282318	0.00576821	0.000142109	0.0414639	0.0345293	0.0164622	0.0247727	0.0109567
	GH127	0.0112418	1.83317e-09	0.79526	385.449	12.1779	255.504	25.3121	284.831	5.60314	3.04953e-06	3.60935e-05	0.307873	6.42929e-07	379.572	14.6205	302.091	12.7316	420.15	9.76098	439.984	5.03531	260.965	32.2241	274.246	50.5735	231.3	52.3996	281.464	12.8891	284.421	10.6619	288.609	5.93892	6.88493e-05	342.383	11.2953	185.767	26.4089	256.552	9.54225	1.47005e-06	2.37068e-05	0.00963088	1.60444e-06	343.959	30.4572	332.127	30.6732
	GH130	0.412908	2.53131e-14	0.97396	179.929	5.96988	79.3741	10.198	139.149	3.0635	3.16473e-09	1.97853e-08	4.59497e-07	3.18945e-06	170.75	6.88365	143.672	5.90077	193.767	5.46743	211.528	5.09032	118.486	19.8354	63.174	7.77501	56.462	11.9779	138.643	8.19769	139.655	3.9323	139.149	3.60003	2.02134e-07	166.356	5.13547	75.8227	14.718	131.349	3.84209	1.20959e-06	4.13907e-05	0.000379499	3.76579e-06	164.113	14.0818	156.427	11.2156
	GH1	0.233481	1.82334e-10	0.754312	75.6859	4.88211	192.384	24.9604	99.5255	2.443	2.118e-05	6.18556e-05	0.00234923	0.000905998	58.3673	4.30982	54.6933	2.72673	80.7832	2.662	108.9	5.61377	168.715	55.3081	173.263	15.8513	235.176	49.9317	103.728	4.38472	101.81	4.87698	93.0385	2.20754	3.25511e-05	67.4834	3.29028	132.351	14.2947	97.0932	2.95566	1.12839e-06	1.77665e-05	0.0141821	9.34246e-07	59.8134	4.24282	54.9065	1.71678
	GH2	0.481858	2.61587e-10	0.710096	1343.18	40.2261	927.054	86.163	1420.42	26.1603	3.90805e-05	8.02616e-05	1.64e-05	0.384556	1313.84	45.7283	1070.77	40.6608	1443.09	26.9469	1545.04	11.99	1068.39	168.726	920.28	117.472	792.495	160.723	1404.44	48.9336	1423.33	58.9537	1433.5	31.9919	1.55135e-05	1303.06	34.8901	800.765	105.429	1454.22	44.699	8.35903e-06	4.73931e-05	2.87063e-05	0.0103478	1308.36	88.8017	1254.9	94.2001
	GH8	0.462456	0	0.994343	170.381	8.55667	28.9403	7.3123	27.5126	0.984596	3.66357e-10	2.26182e-11	0.0508592	5.65456e-12	137.606	7.50812	142.226	12.3625	223.12	13.3006	178.572	4.24406	63.5175	13.2962	14.6965	2.17535	8.60698	1.21926	26.3884	2.41636	27.1997	1.20958	28.9497	1.37872	1.2511e-08	153.421	7.56581	33.77	11.4948	24.7342	1.21301	3.12172e-09	4.12387e-08	0.0244013	5.65456e-12	127.074	8.63951	149.303	18.2668
	GH54	0.0199167	3.88578e-15	0.999151	25.1975	1.77465	3.55713	1.27485	2.27364	0.134851	6.8337e-10	2.54455e-10	0.0684929	5.65456e-12	22.2793	3.14267	18.9894	2.27965	32.1149	3.33487	27.4065	3.43467	9.36643	2.50576	0.855001	0.382692	0.449973	0.107472	2.24921	0.33442	2.31765	0.237951	2.25405	0.128232	1.05454e-07	14.871	1.80262	2.64815	1.14651	1.55017	0.164865	2.28177e-08	3.04593e-06	0.0255227	3.86772e-09	14.1794	4.44404	13.8641	2.88276
	GH39	3.14061e-07	1.7242e-05	0.997198	128.793	5.27067	224.82	33.0045	202.741	7.70684	3.86302e-05	0.0217573	0.6503	1.53804e-09	128.388	8.42335	96.7558	5.18976	150.637	6.29378	139.393	7.10215	155.257	35.2205	281.769	69.5944	237.434	58.1265	208.085	18.3957	192.663	11.2818	207.475	10.4711	0.00133446	66.2313	4.03992	125.294	18.6141	148.978	14.8941	7.26184e-06	0.00200218	0.293093	5.2135e-08	63.6678	8.87904	60.3691	7.73577
	GH3	0.0743364	1.08443e-10	0.817844	1594.42	42.6298	838.973	105.457	1391.35	30.5371	1.46681e-06	3.76579e-06	3.43847e-05	0.00200218	1522.7	53.8847	1352.85	42.539	1649.26	38.4785	1852.88	24.1466	1269.66	207.495	646.671	26.2153	600.587	117.621	1382.11	61.4475	1414.59	67.1368	1377.36	32.6226	2.29956e-06	1407.64	37.0883	745.701	121.312	1350.91	44.7976	0.000172122	7.05104e-05	0.000328532	0.909946	1390.75	101.663	1376.01	77.9796
	GH120	0.044407	9.36874e-09	0.818847	43.5685	2.50652	65.3359	7.21968	27.387	1.91909	2.91112e-06	0.00815201	2.87063e-05	4.43699e-06	32.7549	1.9739	32.6455	1.80274	52.201	1.69052	56.6725	3.01657	60.869	15.8128	66.3911	8.24739	68.7475	14.3895	30.6538	4.18016	26.235	2.88349	25.2722	2.91257	9.29791e-05	39.3959	2.07606	38.8567	4.38816	25.7288	1.1251	0.00010188	0.929901	0.00332595	1.60444e-06	31.0736	2.09644	33.1752	3.19433
	GH52	0.609586	7.77156e-16	0.982753	0.00166221	0.000940729	0.137533	0.0790004	0.812956	0.0460768	8.32319e-10	0.137943	4.52772e-06	4.77859e-09	0.00252317	0.00252317	0.00154583	0.00154583	0	0	0.00257983	0.00257983	0	0	0.146977	0.095288	0.265623	0.217937	0.841957	0.0869377	0.893791	0.0837675	0.70312	0.0565008	1.21376e-06	0.000966292	0.000786948	0.0580461	0.0357559	1.13861	0.0805	6.87538e-11	0.0300365	1.92591e-07	3.25219e-09	0	0	0	0
	GH43	0.193032	2.22045e-16	0.998068	2032.3	63.0517	785.372	99.9066	925.943	21.7655	7.89852e-10	1.10264e-09	0.0244013	5.65456e-12	1965.54	66.1975	1630.26	86.0421	2200.24	63.7463	2333.16	18.3838	1163.51	203.154	648.449	62.9919	544.155	112.185	908.793	55.4811	934.487	31.3826	934.548	26.0935	4.67786e-08	1854.84	56.346	726.409	150.304	860.096	19.873	3.47641e-08	1.53412e-05	0.000577964	5.65456e-12	1809.02	146.062	1794.98	133.211
	GH10	0.0318177	2.77556e-15	0.94329	470.266	16.392	180.599	19.9153	156.599	3.53343	9.331e-10	2.54455e-10	0.323126	5.65456e-12	428.54	16.6402	386.206	27.9454	556.331	17.6398	509.988	4.07344	246.139	39.2062	158.079	18.1165	137.58	29.1466	153.914	9.43759	154.624	3.05608	161.261	4.72988	3.21378e-07	446.888	11.4758	155.488	34.2409	130.18	3.38568	2.68514e-08	1.34315e-06	0.307873	5.65456e-12	417.957	19.3459	439.089	29.8136
	GH115	0.0940686	5.55112e-15	0.960553	250.398	7.46471	71.4366	11.9634	54.8302	1.80846	9.83244e-10	1.69637e-10	0.584133	5.65456e-12	250.332	9.48888	204.822	12.2426	263.529	8.82585	282.911	6.79234	113.609	27.7484	52.9152	6.96879	47.7857	10.2535	54.1128	4.13844	54.9101	2.6587	55.4678	2.99643	7.16743e-07	238.756	8.4706	72.6781	20.6674	45.7503	1.63899	5.07776e-08	4.43699e-06	0.33885	5.65456e-12	235.304	19.4028	238.312	24.8827
	GH51	0.448194	1.22125e-15	0.991981	387.307	12.4196	171.552	19.3327	195.416	5.08841	1.0945e-09	1.53804e-09	0.0548764	5.65456e-12	370.312	14.0844	309.409	14.7265	420.901	12.3657	448.605	4.6272	229.586	39.3968	154.089	21	130.98	27.4843	189.881	11.6514	199.191	9.00621	197.177	6.13453	1.67476e-07	395.787	13.9101	159.434	34.3651	187.072	4.92336	4.81047e-08	2.37068e-05	0.000662413	5.65456e-12	387.947	30.8329	386.556	41.793
	GH30	0.231428	1.11022e-16	0.976153	254.395	7.90994	86.0705	10.1295	165.43	5.08714	4.41866e-11	6.78547e-11	4.59497e-07	5.48492e-10	239.103	6.63843	208.071	10.585	294.441	8.88423	275.966	5.14357	123.944	19.9527	74.6749	3.78767	59.5929	13.4564	163.891	10.3513	165.131	9.31979	167.269	8.29406	2.57684e-08	227.234	7.00725	84.9808	16.4756	146.899	3.24346	3.39401e-09	2.94065e-07	0.000379499	2.26182e-11	220.803	16.5589	222.477	17.5894
	GH31	0.0631664	5.55112e-15	0.985039	780.282	15.9189	398.411	43.2203	463.445	9.92423	2.24871e-09	8.22625e-08	0.00184858	5.65456e-12	783.666	17.1073	683.512	19.0536	780.197	17.7283	873.752	8.38267	551.6	86.7098	333.185	25.1477	310.447	61.7313	465.458	20.4554	464.073	21.4781	460.803	11.0717	2.01563e-07	650.767	18.0044	315.897	52.4914	450.452	12.4054	1.11193e-07	4.73931e-05	0.000662413	1.07437e-10	651.154	49.4601	648.35	35.1543
	GH11	0.585161	0	0.999983	64.6133	3.86256	13.5278	4.21546	8.60838	0.557842	2.07623e-09	5.17392e-09	0.134139	5.65456e-12	50.1899	2.54259	59.7375	4.41046	89.7276	7.04101	58.7983	4.44447	35.0752	6.39621	3.08526	0.952857	2.42298	0.322886	8.00482	0.779046	8.31661	1.0522	9.50371	1.09994	2.01086e-08	60.2825	4.26302	16.1233	5.40035	7.53136	0.970404	2.24178e-08	7.23257e-06	0.318826	5.65456e-12	47.2259	5.51392	59.7182	11.1986
	GH116	0.0665943	2.49469e-05	0.611976	23.9116	1.35772	16.8099	2.14408	27.3407	0.945302	0.00150676	0.0130393	0.00127452	0.0373419	18.6567	1.44083	19.0942	1.22031	32.1283	1.98641	25.7672	1.43243	12.6069	1.46604	20.2713	4.23939	17.5516	4.55292	27.2583	1.66995	27.1364	2.06081	27.6274	1.43279	0.000263884	24.6991	2.02595	12.4279	2.56492	22.4979	1.87171	0.000282416	0.000117388	0.000662413	0.571276	21.7479	3.36776	23.205	4.77864
Pectin	PL10	0.651714	6.66134e-15	0.94737	66.2967	2.12567	19.5283	2.9923	20.2019	0.769743	7.36342e-10	6.78547e-11	0.307873	5.65456e-12	63.8235	2.42287	53.8361	3.63526	72.7686	2.12999	74.7585	2.13155	26.9469	7.61414	17.2674	1.82005	14.3706	3.56256	20.1006	2.06217	19.6148	0.722293	20.8903	1.05048	4.97172e-07	58.5983	3.30205	18.2224	5.01142	22.9921	1.12031	1.71411e-08	7.76122e-07	0.000986239	2.87251e-09	56.3729	7.81693	56.1043	6.35599
	PL1	0.659296	1.11022e-16	0.997434	416.684	11.7592	85.6499	20.4227	139.471	5.54494	1.31086e-10	3.95819e-11	0.000986239	5.65456e-12	428.324	13.3276	349.6	25.3397	432.418	16.4346	456.395	12.7469	174.881	42.0081	49.4096	4.29474	32.6587	7.37855	139.135	12.6581	134.698	7.49617	144.58	9.34859	3.62418e-08	453.25	13.2272	122.803	36.059	128.318	4.34404	7.23026e-09	5.31149e-07	0.00464486	5.65456e-12	456.945	31.7242	440.408	29.0778
	PL9	0.0169343	1.24345e-14	0.999652	156.017	3.61876	86.0966	8.73055	51.1674	1.54165	1.80397e-10	5.48492e-10	0.000865277	5.65456e-12	173.834	6.42137	147.106	9.16671	155.396	3.82344	147.731	2.81028	78.6232	12.5549	91.0686	16.1812	88.5979	18.4566	52.5511	2.57192	48.5056	3.17428	52.4454	2.3291	4.14391e-07	136.02	7.05969	62.5421	7.85314	40.9529	1.57181	6.04791e-10	9.03033e-09	0.00464486	5.65456e-12	143.739	18.5543	139.776	15.6031
	PL22	0.303605	1.56932e-11	0.406214	124.529	5.82306	55.3493	6.39848	138.445	3.10833	3.95862e-08	1.17954e-08	9.91721e-09	0.068847	108.225	5.74264	93.8666	5.16598	145.577	5.72278	150.448	8.20536	76.3665	13.042	53.1066	6.38254	36.575	6.84955	134.69	6.35361	137.173	4.75617	143.472	5.23084	2.50646e-07	145.618	5.93733	66.1597	15.2627	128.633	3.98539	5.77504e-05	9.12317e-05	0.000379499	0.023337	140.232	9.65696	133.16	16.3472
	PL2	0.672887	0	0.999954	0.00157654	0.00157654	0.0175831	0.0123444	0.602548	0.0767741	8.0159e-12	0.37767	1.06111e-07	2.09247e-09	0.00630617	0.00630617	0	0	0	0	0	0	0	0	0	0	0.0527492	0.0343996	0.47994	0.0895803	0.594401	0.152376	0.733304	0.149797	3.57436e-08	0.000560833	0.000560833	0.100019	0.0852	0.972605	0.211611	1.12742e-10	0.177905	2.43906e-06	2.09247e-09	0	0	0	0
	PL3	0.00609886	2.30024e-06	0.462174	11.6625	2.00371	2.25675	0.334205	2.14054	0.0792713	2.69449e-09	5.17392e-09	0.888198	5.65456e-12	22.8871	4.98954	13.6697	2.09422	6.14793	0.721672	3.94546	0.272803	2.0483	0.402705	1.66436	0.524734	3.05758	0.703287	2.2025	0.130814	1.92268	0.154496	2.29645	0.0894056	4.06887e-07	11.5118	4.68145	2.28948	0.423987	1.97451	0.0844365	0.0200515	0.0349923	0.987538	0.00883387	18.329	14.9473	13.8474	10.8728
	GH53	0.570814	8.88178e-16	0.994087	285.143	9.69696	84.5436	19.9596	183.993	4.1274	3.83609e-10	2.54116e-08	3.94308e-06	3.95819e-11	270.027	11.9148	227.203	9.89684	301.518	6.86679	341.826	5.45689	178.225	36.2589	41.9557	6.92634	33.4505	7.7954	180.043	6.4334	184.194	9.84785	187.742	5.427	7.60852e-08	294.193	7.03607	101.135	29.0555	193.376	6.68703	1.19127e-07	8.02616e-05	0.000379499	2.26182e-11	286.167	16.5174	278.468	14.7271
	GH127	0.0112418	1.83317e-09	0.79526	385.449	12.1779	255.504	25.3121	284.831	5.60314	3.04953e-06	3.60935e-05	0.307873	6.42929e-07	379.572	14.6205	302.091	12.7316	420.15	9.76098	439.984	5.03531	260.965	32.2241	274.246	50.5735	231.3	52.3996	281.464	12.8891	284.421	10.6619	288.609	5.93892	6.88493e-05	342.383	11.2953	185.767	26.4089	256.552	9.54225	1.47005e-06	2.37068e-05	0.00963088	1.60444e-06	343.959	30.4572	332.127	30.6732
	GH130	0.412908	2.53131e-14	0.97396	179.929	5.96988	79.3741	10.198	139.149	3.0635	3.16473e-09	1.97853e-08	4.59497e-07	3.18945e-06	170.75	6.88365	143.672	5.90077	193.767	5.46743	211.528	5.09032	118.486	19.8354	63.174	7.77501	56.462	11.9779	138.643	8.19769	139.655	3.9323	139.149	3.60003	2.02134e-07	166.356	5.13547	75.8227	14.718	131.349	3.84209	1.20959e-06	4.13907e-05	0.000379499	3.76579e-06	164.113	14.0818	156.427	11.2156
	GH1	0.233481	1.82334e-10	0.754312	75.6859	4.88211	192.384	24.9604	99.5255	2.443	2.118e-05	6.18556e-05	0.00234923	0.000905998	58.3673	4.30982	54.6933	2.72673	80.7832	2.662	108.9	5.61377	168.715	55.3081	173.263	15.8513	235.176	49.9317	103.728	4.38472	101.81	4.87698	93.0385	2.20754	3.25511e-05	67.4834	3.29028	132.351	14.2947	97.0932	2.95566	1.12839e-06	1.77665e-05	0.0141821	9.34246e-07	59.8134	4.24282	54.9065	1.71678
	GH2	0.481858	2.61587e-10	0.710096	1343.18	40.2261	927.054	86.163	1420.42	26.1603	3.90805e-05	8.02616e-05	1.64e-05	0.384556	1313.84	45.7283	1070.77	40.6608	1443.09	26.9469	1545.04	11.99	1068.39	168.726	920.28	117.472	792.495	160.723	1404.44	48.9336	1423.33	58.9537	1433.5	31.9919	1.55135e-05	1303.06	34.8901	800.765	105.429	1454.22	44.699	8.35903e-06	4.73931e-05	2.87063e-05	0.0103478	1308.36	88.8017	1254.9	94.2001
	GH28	0.274958	4.48734e-10	0.967922	634.555	19.4412	416.65	42.1154	388.573	11.111	9.82101e-08	2.05403e-05	0.388832	6.78547e-11	659.337	25.602	505.716	24.9381	641.962	17.6264	731.206	6.66311	453.948	61.6233	435.126	79.9492	360.877	83.2697	393.403	24.8777	375.898	19.9848	396.417	13.8503	1.84596e-05	589.28	16.879	426.973	61.5169	346.267	17.7665	1.10657e-05	0.0151518	0.442944	1.10264e-09	604.256	41.8276	568.862	42.9598
	PL11	0.713317	1.77636e-15	0.994752	246.262	7.60571	66.0433	12.0376	50.5652	2.20704	1.04988e-09	1.69637e-10	0.86357	5.65456e-12	247.189	9.07775	201.898	12.4036	251.292	8.7279	284.671	7.61791	117.013	24.4159	43.5683	5.08247	37.5486	8.54772	49.8328	5.43548	50.4429	2.63724	51.4199	3.59565	1.16524e-07	258.38	8.3314	74.1794	23.0907	48.279	2.34735	6.53543e-08	1.13781e-05	0.037114	5.65456e-12	251.935	16.4074	252.739	24.6592
	GH93	0.00157942	6.79456e-14	0.99943	30.341	4.15897	25.5225	3.86674	82.9941	3.89453	4.03726e-08	0.398561	8.8153e-10	6.85332e-09	53.8143	12.8766	24.1724	1.52065	22.8416	1.03131	20.5358	0.892792	18.8139	2.98869	32.3783	8.94621	25.3754	6.7182	87.0431	9.95041	82.0138	5.08074	79.9255	4.95259	2.55228e-06	20.8706	1.5682	14.7854	2.10769	54.4023	2.17776	1.77006e-09	0.0111858	2.20382e-10	5.65456e-12	29.1736	3.34207	20.7788	2.44537
Fructan	GH32	0.133327	7.06102e-14	0.988478	372.13	8.29304	264.02	27.5301	149.616	3.32916	1.76458e-09	0.000150232	2.01562e-06	5.65456e-12	338.233	13.6472	354.677	6.24823	367.768	8.78861	427.842	6.90115	316.102	60.7897	219.978	18.1955	255.979	52.5434	154.129	7.4566	151.084	6.29865	143.635	2.47316	7.39494e-07	350.498	8.47347	216.944	28.8625	147.641	3.31974	4.76458e-08	6.18556e-05	0.0548764	5.65456e-12	338.903	18.979	367.195	20.2134
	GH91	0.783954	2.43154e-05	0.528308	0.228712	0.0658087	0.0997003	0.0436233	0.210849	0.0282247	0.00210375	0.00315304	0.00335905	0.145221	0.606985	0.190702	0.187379	0.0456215	0.0834037	0.0245632	0.0370805	0.0103559	0.100074	0.0656462	0.106473	0.106473	0.0925543	0.0611987	0.206527	0.0364744	0.236966	0.051115	0.189055	0.0628284	0.00102753	0.267428	0.0955616	0.11198	0.0477826	0.28933	0.0503253	0.000333503	0.0107174	0.000586358	0.00883387	0.398587	0.290171	0.301102	0.244901
	GH70	0.638937	0.000170868	0.799958	0.0416408	0.0145541	0.0394659	0.0201487	0.0340367	0.0110962	0.418912	0.170068	0.468862	0.730694	0.0171445	0.00865519	0.0103338	0.00707593	0.0341333	0.0116694	0.104952	0.0500739	0.0308165	0.0122872	0	0	0.0875812	0.0565725	0.00294117	0.00294117	0.048335	0.023197	0.0508338	0.0204556	0.0379579	0.0250086	0.00917053	0.048205	0.0379273	0.0638513	0.0228438	0.068207	0.148541	0.0421878	0.138149	0.014474	0.00737501	0.00282233	0.00282233
Starch	GH119	0.00265711	6.24799e-11	0.941244	12.1154	1.16428	2.38624	0.5585	4.32572	2.09179	5.52148e-07	6.85332e-09	0.21425	2.73166e-05	10.0707	1.69623	7.86542	1.22935	14.3915	1.86242	16.1341	2.89317	4.53815	1.1801	1.70601	0.47715	0.914567	0.33081	6.22855	5.37992	3.01847	2.37129	3.73014	2.98791	0.000103299	48.4868	3.78708	12.5607	4.25835	3.23873	1.02095	1.99569e-08	1.12169e-06	0.62791	5.65456e-12	42.196	5.59601	39.0881	8.44806
	GH57	0.51685	9.01501e-14	0.495832	186.188	6.59626	42.7732	8.35067	233.223	8.06101	2.73115e-10	2.26182e-11	2.20382e-10	6.18556e-05	169.961	5.97157	155.782	8.46636	226.359	10.1085	192.652	4.7326	81.0145	14.6145	27.4936	5.37362	19.8114	4.91948	225.52	17.589	231.261	12.4634	242.887	12.914	9.15772e-08	192.087	5.43451	59.54	14.8853	190.651	6.26769	4.85696e-07	3.24402e-08	7.69575e-07	0.811246	184.152	9.75248	184.73	12.3544
	GH13	0.705503	2.22045e-16	0.999326	2074.16	62.4995	1360.87	133.697	2880.09	73.4521	6.52355e-10	1.13781e-05	1.54268e-09	6.85332e-09	2014.95	58.3121	1668.41	51.7792	2199.38	61.0797	2413.92	47.0176	1711.77	285.99	1161.05	74.7624	1209.78	240.347	2929.95	103.248	2836.38	179.149	2873.94	106.722	2.07732e-07	2176.51	41.4434	1335.29	157.695	2960.04	115.566	8.25324e-09	4.13907e-05	2.13771e-08	6.42929e-07	2115.48	34.3011	1995.01	73.9829
	GH77	0.689969	0	0.999868	377.453	9.33713	252.717	23.0876	720.595	15.0526	9.3925e-11	4.43699e-06	2.20382e-10	5.65456e-12	358.203	11.2363	324.388	9.00384	394	7.42916	433.218	5.25669	335.514	37.8441	211.634	16.8297	211.001	40.803	710.939	22.0408	733.378	37.4798	717.469	19.1653	2.27371e-08	392.007	5.73833	245.124	31.5567	726.674	20.8334	7.8732e-10	0.00149849	2.20382e-10	5.65456e-12	376.063	11.4733	370.674	5.70968
	GH97	0.22736	1.88738e-15	0.986741	640.816	19.4767	275.141	35.6382	433.956	13.2157	1.09393e-09	5.17392e-09	0.000283833	2.10915e-09	630.641	22.7793	513.717	22.0258	683.251	21.6109	735.655	9.91545	380.871	77.5256	245.725	38.2226	198.826	43.7033	432.5	29.5395	441.542	18.6303	427.828	23.2886	1.83347e-07	596.327	21.1196	243.6	48.0627	385.783	9.69526	1.92574e-08	7.16777e-06	0.000379499	5.65456e-12	604.451	55.7669	582.119	51.2177
	GH126	0.0230457	1.84852e-10	0.79697	3.62562	0.223255	4.7161	0.779229	0.781328	0.0928904	5.1418e-07	0.272117	9.58851e-05	5.65456e-12	2.63445	0.325888	3.21624	0.249833	4.76035	0.2874	3.89146	0.40525	4.77888	1.65624	3.81595	0.769948	5.55348	1.59824	1.04227	0.17313	0.737871	0.160138	0.563841	0.0945392	9.58075e-05	2.834	0.157801	3.46396	0.798361	0.425194	0.0530464	3.42216e-07	0.949334	0.000137459	5.65456e-12	2.50565	0.395879	2.80578	0.176604
	GH133	0.298698	0	0.987881	170.867	3.08891	71.7082	7.60119	296.253	9.37859	6.99412e-12	1.07437e-10	2.20382e-10	5.65456e-12	175.303	3.97769	151.661	4.22632	172.596	4.50227	183.907	3.04851	89.8155	15.1987	67.8324	9.75475	57.4769	12.4135	294.368	18.0468	291.84	17.9952	302.55	15.3337	1.92246e-08	156.076	4.37767	72.0299	13.7256	272.878	9.35682	2.29514e-10	4.73931e-05	2.20382e-10	1.13091e-11	160.76	11.6289	155.47	10.3813
	GH14	0.897889	0	0.999977	0.000502458	0.000502458	0	0	0.197778	0.0317535	1.36976e-12	0.413407	4.72062e-08	2.09247e-09	0.00200983	0.00200983	0	0	0	0	0	0	0	0	0	0	0	0	0.243543	0.0891572	0.18219	0.0247659	0.167602	0.0327496	1.25491e-08	0	0	0	0	0.282314	0.0387084	5.16728e-13	-	4.72062e-08	1.26143e-09	0	0	0	0
	GH63	0.0406611	1.53766e-13	0.989498	12.3234	0.38571	22.5989	3.70459	39.0659	0.991508	1.40404e-08	0.016314	2.01562e-06	5.65456e-12	11.6783	0.581219	13.7567	1.01582	11.612	0.411997	12.2466	0.775533	15.8265	3.96815	29.6537	8.90815	22.3167	5.07353	39.0625	2.20712	37.6418	1.73015	40.4934	1.1617	1.08901e-05	9.26232	0.564546	13.432	1.63016	42.5365	2.96233	1.82651e-09	0.0120819	2.20382e-10	5.65456e-12	9.5437	1.18006	11.2065	1.47454
	GH15	0.6631	2.09572e-11	0.975278	4.87851	0.260862	5.41697	0.724454	10.9075	0.351737	9.51983e-08	0.734273	3.16645e-06	5.65456e-12	4.40576	0.386493	3.61585	0.352987	5.99522	0.445922	5.49722	0.299586	5.22413	1.37749	7.04924	1.41141	3.97755	0.713473	10.3352	0.500588	10.4813	0.666082	11.9061	0.516146	4.51191e-06	5.58455	0.377482	6.22571	1.07723	10.5529	0.461294	1.76919e-06	0.811246	4.89183e-05	9.03033e-09	5.86343	0.974022	5.05616	0.862041
Peptidoglycan	GH22	0.144532	1.5099e-12	0.976285	7.15391	0.685287	7.17806	1.77744	0.620784	0.0709559	5.57645e-09	0.201622	2.20382e-10	5.65456e-12	7.98427	0.802117	11.4216	0.821077	4.56836	0.534955	4.64139	0.810612	5.062	1.24716	7.91906	2.24346	8.55313	4.9247	0.542018	0.134049	0.601852	0.100978	0.718483	0.141306	1.10205e-06	4.80117	0.531284	5.95464	1.43686	0.61162	0.0808668	1.14273e-07	0.488688	6.03693e-06	1.13091e-11	5.72693	1.10258	5.76257	1.28373
	GH24	9.57612e-12	0.00110328	0.695402	127.628	3.97197	223.178	33.4882	161.725	5.35374	0.00122097	0.0816407	0.251577	1.91173e-06	126.848	3.98794	145.778	4.97511	119.81	4.97293	118.074	11.3323	84.3633	18.0158	303.393	43.1476	281.778	58.5233	166.347	13.6566	156.568	5.13863	162.26	8.35465	3.48114e-05	324.892	28.9582	486.179	82.35	332.518	33.8762	0.606213	0.331538	0.541796	0.772486	316.71	62.3694	319.345	70.4795
	GH25	2.19843e-06	2.08287e-05	0.857018	481.725	9.74011	568.337	62.2665	358.575	8.89004	6.93036e-06	0.112825	0.0037232	1.07437e-10	470.73	14.034	427.979	7.53094	494.181	12.4348	534.01	12.5551	410.805	76.3211	670.233	100.47	623.974	126.366	374.973	13.92	350.288	20.6899	350.465	10.1798	0.000106436	623.754	11.5278	820.516	115.015	494.254	16.8095	5.07908e-05	0.0327671	0.00871403	1.02698e-07	606.702	23.9983	581.099	17.4991
	GH23	0.167466	5.93714e-12	0.0160532	522.064	18.9925	328.928	24.9969	511.749	10.1083	2.19948e-07	1.27657e-07	6.61147e-09	0.606034	466.573	19.5233	414.822	17.519	611.476	9.24024	595.383	16.5417	302.451	37.9953	352.688	24.9083	331.644	63.677	518.498	12.6305	490.45	23.2336	526.298	14.1674	1.38726e-07	672.904	18.1246	372.348	38.6117	433.294	6.34937	5.16093e-09	2.39962e-07	0.00640223	5.65456e-12	625.653	20.6738	605.971	43.4216
	GH73	8.0097e-09	0.0552763	0.0856844	266.95	7.29318	260.667	27.2175	282.503	6.23684	0.554451	0.989973	0.695998	0.192728	262.564	10.3105	221.515	9.96363	288.91	6.83124	294.811	7.61883	176.033	19.7326	298.249	25.1739	307.72	66.145	282.868	10.4975	274.679	14.4561	289.963	7.36121	0.000962731	468.202	23.4158	383.113	47.8017	308.207	11.3165	9.54422e-05	0.159967	0.0789837	1.95116e-07	471.936	52.7517	442.156	57.9082
	GH102	4.96371e-06	0.567575	0.199454	4.385	0.270694	5.46695	0.926201	6.2514	0.475637	0.0111627	0.890047	0.0735896	0.000816699	4.32391	0.37167	3.93268	0.702881	3.99	0.409725	5.29342	0.557035	5.54477	2.04087	7.59357	1.57098	3.26252	0.48918	6.42825	0.990983	5.28887	0.582791	7.03708	0.819057	0.0206711	2.78894	0.263982	6.8427	2.49043	3.24121	0.359301	0.616794	0.504687	0.790544	0.344338	2.8392	0.63315	2.33864	0.544877
	GH103	0.00346129	4.6943e-09	0.239006	16.4808	1.33043	18.0241	3.84175	7.72994	2.11171	0.000184311	0.261147	0.00144513	4.73931e-05	12.7926	1.5611	11.8831	2.46735	18.5637	1.68039	22.6836	2.38944	21.1381	8.6834	26.1933	5.73583	6.74068	1.2213	9.39267	4.97524	5.3595	2.78198	8.43767	3.34899	0.000693248	41.3306	3.16401	30.9938	8.22091	6.39846	1.20054	3.01076e-08	0.00453666	3.43847e-05	6.78547e-11	34.5226	4.22955	33.2415	6.55809
	GH104	8.88178e-16	0.621692	0.124005	4.03937	0.536386	9.5273	1.87411	14.3678	0.473861	3.12737e-06	0.159967	0.0155727	2.26182e-11	3.97827	0.79684	3.93741	1.3739	3.8549	1.17191	4.38689	1.16796	6.93163	4.17879	13.172	2.41872	8.47832	2.87898	13.3765	1.15012	14.2339	0.561564	15.493	0.445936	0.00021025	119.928	18.7481	81.3758	23.0385	81.0656	22.6046	0.0343602	0.0424352	0.766563	0.0188688	114.101	37.7089	123.541	50.1018
Chitin	GH19	1.19765e-09	0.000957427	0.368639	12.0023	0.728499	30.0115	7.46128	9.73537	0.734667	0.0594249	0.131515	0.0735896	0.06125	13.9849	1.15021	10.8717	1.55096	11.3769	1.54984	11.7758	1.58252	6.28988	1.39367	40.4946	12.915	43.2499	15.1502	11.3951	1.29253	9.41349	1.3761	8.39749	1.00566	0.000456732	55.9078	5.99866	59.5349	13.1297	23.2734	5.07899	0.0003015	0.25048	0.0106301	2.05403e-05	56.8876	17.0171	46.5027	10.509
	GH46	0.00474483	1.17282e-10	0.978114	5.29838	0.541285	1.30721	0.205857	0.714649	0.116647	6.25492e-10	1.75774e-07	0.0382224	5.65456e-12	3.86541	0.607454	3.57259	0.464294	8.80587	1.05374	4.94964	0.452649	1.67206	0.320379	0.884455	0.328526	1.36511	0.398294	0.734692	0.228248	0.607997	0.201002	0.801258	0.205993	5.09193e-07	2.47857	0.334269	0.911857	0.178174	0.468944	0.0542843	7.1939e-06	0.00062837	0.141136	1.12169e-06	2.28295	0.496485	2.15336	0.519151
	GH75	0.0404006	9.84101e-11	0.831118	0.421622	0.0424596	1.89989	0.351556	1.95507	0.138424	1.07901e-07	4.13907e-05	0.48123	5.65456e-12	0.409822	0.0663474	0.254379	0.0440354	0.396781	0.0664154	0.625506	0.0914374	1.39889	0.580232	1.39256	0.361286	2.90823	0.698864	1.83399	0.25511	1.8495	0.192093	2.18173	0.279331	2.33424e-05	0.206708	0.0251488	1.83876	0.405534	1.60693	0.173591	3.94352e-06	0.00732124	0.812385	1.13091e-11	0.171654	0.0278013	0.145089	0.0301027
	GH80	0.421905	5.39795e-08	0.37507	3.82791	0.519458	2.05115	0.370267	1.20861	0.0874086	3.87869e-06	0.0151965	0.0904363	1.10264e-09	4.25093	0.290618	7.23912	1.01046	1.92653	0.118609	1.89505	0.110242	1.30886	0.321394	1.8727	0.677378	2.97189	0.741715	1.31759	0.155219	1.14403	0.199415	1.16421	0.10231	1.8386e-05	2.84215	0.415865	1.3464	0.312472	1.91406	0.233774	0.00665801	0.00305435	0.0640186	0.118813	3.12172	0.6564	4.72313	1.14733
	GH5	0.025357	1.40377e-12	0.954145	896.928	24.0555	559.586	56.2165	474.585	9.38638	1.34043e-08	1.12169e-06	0.226233	5.65456e-12	869.002	20.6257	756.62	42.5323	1028.51	22.3704	933.579	9.37917	574.951	81.2342	594.805	107.449	509.003	115.255	479	20.7442	468.927	15.2114	475.828	15.0447	6.40042e-06	827.99	23.0772	443.929	55.4523	412.521	8.89764	2.94138e-08	1.60444e-06	0.790544	5.65456e-12	802.733	50.3414	814.002	63.6907
	GH18	0.6555	1.38445e-13	0.940552	160.79	5.14917	72.1609	8.21323	135.417	3.77558	2.82532e-08	9.03033e-09	1.59733e-06	0.00122909	145.351	5.40817	137.491	4.80984	190.506	6.07781	169.811	7.02954	99.7702	17.5682	62.1051	7.4321	54.6073	9.48053	135.548	7.91708	132.937	7.42037	137.766	5.0321	1.36192e-06	156.338	3.58098	74.8551	12.0397	127.039	2.8636	7.91579e-08	1.34315e-06	0.000328532	6.42929e-07	150.859	5.891	152.079	7.23711
Fungal cell wall	GH135	0.47525	5.0629e-09	0.585344	0.750975	0.0557341	0.669151	0.19944	1.90955	0.13105	8.50889e-07	0.0516626	0.000153284	3.86772e-09	0.605224	0.0691537	0.516882	0.072982	1.10798	0.0584774	0.773811	0.0531397	1.13895	0.466716	0.358584	0.259282	0.509922	0.228392	1.89327	0.227876	1.91925	0.235985	1.91614	0.259768	5.25212e-05	0.780736	0.0482274	1.03156	0.307446	1.91955	0.169987	8.23101e-06	0.908905	0.0013118	1.53295e-08	0.719431	0.0677034	0.796513	0.119739
	GH55	0.0743344	1.71989e-10	0.935606	17.138	0.794236	16.2659	2.45106	6.57375	0.278829	2.83967e-07	0.344338	9.58851e-05	5.65456e-12	22.3206	0.762938	14.2907	0.815776	17.1827	1.23985	14.758	0.834075	8.7509	1.19759	20.7057	4.42424	19.341	4.8106	7.03106	0.711798	6.05853	0.320691	6.63164	0.296513	6.57223e-06	15.7942	0.966002	9.82375	1.54247	6.65533	0.995952	6.36889e-06	0.000996331	0.0353695	1.60444e-06	18.2938	2.55641	15.2628	1.56676
	GH99	0.199389	1.45429e-06	0.580312	59.3849	1.96661	64.4268	8.76864	101.988	3.33222	6.65488e-07	0.715399	0.000244695	5.65456e-12	65.2377	2.65933	47.7395	2.91098	65.7766	1.95255	58.786	3.09646	46.3507	7.14265	82.1326	17.789	64.7973	16.9919	99.972	5.45741	99.2048	6.48246	106.788	5.87207	3.56624e-05	68.0143	5.15934	50.7679	7.056	88.364	7.03674	0.000226105	0.0140615	0.000180695	0.00586226	75.6842	12.6933	64.9467	11.8902
Host glycans	PL6	0.00367105	6.82898e-13	0.989883	16.017	1.71705	9.60591	1.14772	27.7531	1.3155	1.39519e-07	0.0140615	2.20382e-10	1.53412e-05	27.8141	2.7475	17.4059	0.878506	9.7006	0.501264	9.14761	0.197708	6.86075	1.73439	10.5237	1.32538	11.4333	2.51552	29.6056	2.5677	26.7438	2.22878	26.9101	2.24917	1.63263e-07	12.3588	1.58541	7.11924	0.87772	18.6273	1.43332	2.84196e-06	0.0175517	1.47656e-08	0.001004	19.6828	4.49827	13.6235	2.2196
	GH85	0.242878	1.75748e-13	0.67496	3.74535	0.172623	5.87732	0.925252	42.7854	2.64839	4.57425e-09	0.118813	2.20382e-10	5.65456e-12	4.19852	0.351705	3.12153	0.307061	3.24559	0.143175	4.41576	0.225984	3.85982	1.74547	6.41484	1.36872	7.35728	1.58183	41.6273	4.07089	42.4423	4.51916	44.2866	5.81421	7.32628e-07	8.07078	1.08421	5.67856	1.38876	45.8758	3.40832	3.04367e-09	0.0424352	2.20382e-10	5.65456e-12	8.77617	2.3957	7.66444	2.44734
	PL21	0.013332	7.61613e-14	0.850424	4.05215	0.189792	2.42743	0.358509	33.4645	2.25599	4.42726e-10	0.000342199	2.20382e-10	5.65456e-12	5.37915	0.304631	3.56696	0.170553	3.87393	0.160492	3.38857	0.146467	1.63572	0.480899	3.33984	0.491767	2.30672	0.73697	34.4156	5.34143	30.4042	2.56513	35.5738	3.72265	1.85171e-07	2.46037	0.198658	3.15942	0.960902	20.8648	1.72619	1.14858e-08	0.257965	8.60727e-07	5.65456e-12	2.87121	0.528771	2.62602	0.43464
	PL12	3.87292e-05	6.64481e-10	0.946862	89.8098	2.35335	105.632	12.2726	157.028	5.28476	1.72942e-07	0.107072	0.000132246	5.65456e-12	92.0506	3.0407	73.8969	3.15789	99.9695	1.84381	93.322	2.12763	83.4118	12.241	131.448	24.4309	102.036	23.5574	160.018	9.75978	152.322	9.9583	158.745	9.14568	2.87382e-05	66.3945	2.69803	65.7425	7.04368	138.427	12.8459	3.73788e-08	0.830804	2.0165e-07	5.65456e-12	67.4814	7.05715	64.72	5.82153
	PL16	4.49256e-05	0.0140877	0.951512	0.0624628	0.011566	0.0593144	0.0370519	0.0249698	0.00835869	0.00258028	0.0040468	0.519674	0.00570124	0.076679	0.0291647	0.06778	0.0277329	0.0569623	0.0244999	0.0484297	0.0122449	0.0213532	0.0147473	0.0491377	0.0383028	0.107453	0.107453	0.0442412	0.0188523	0.0146655	0.0108507	0.0160027	0.0113097	0.107515	0.19707	0.0248571	0.122319	0.0532934	0.114458	0.0261997	0.00515278	0.00339144	0.165799	0.0297062	0.199551	0.0559943	0.152993	0.0387763
	GH84	0.121536	1.56541e-14	0.500056	29.1088	1.5581	23.0908	2.51913	119.493	2.89923	3.20089e-09	0.0480887	2.20382e-10	5.65456e-12	34.3874	1.97707	22.7109	2.49364	27.03	2.42424	32.3071	3.46353	18.5822	2.92298	27.5307	4.67269	23.1594	5.13251	114.207	4.43249	117.242	4.24034	127.03	5.49066	1.25395e-06	44.3606	2.18936	24.3444	4.37527	107.871	3.95835	7.27515e-10	0.00169493	3.22222e-07	5.65456e-12	45.0714	3.32499	37.9379	4.96657
	GH108	4.69473e-05	0.00145877	0.48161	16.7984	1.01615	33.5644	6.73599	26.8007	1.77	0.00326261	0.175792	1	1.53412e-05	15.915	2.10258	14.9768	1.84669	16.87	2.34977	19.4317	1.85441	11.3942	2.63431	47.3839	14.4354	41.9152	9.85107	25.4772	3.03874	23.7212	2.90399	31.2038	2.85729	0.00117343	34.7139	2.68554	40.4044	6.2855	33.2554	3.95476	0.657397	0.734273	0.442944	0.472961	33.5719	4.9132	33.2383	5.49719
	GH109	0.00179054	6.02851e-13	0.956599	820.502	30.7967	1033.27	112.127	1722.35	34.2213	2.44962e-08	0.0451892	2.53263e-06	5.65456e-12	785.612	43.8039	625.166	31.0375	935.094	18.4699	936.137	32.4458	864.126	158.94	1213.15	203.53	1022.52	222.116	1692.59	77.308	1702.19	61.6456	1772.26	37.5754	5.2411e-06	617.859	18.8271	714.541	62.3274	1591.06	78.7232	1.94303e-09	0.0140615	2.20382e-10	5.65456e-12	610.84	55.0184	565.412	21.5255
	GH89	0.184209	6.82565e-13	0.732865	96.9352	3.46833	39.7879	4.58275	117.881	3.25948	8.38785e-10	1.10264e-09	8.8153e-10	0.000103558	97.7897	2.5984	76.2264	4.14863	103.973	5.43053	109.752	6.26164	52.2682	9.51201	38.471	5.00105	28.6246	6.50428	116.135	7.08784	116.416	4.33879	121.093	6.01688	3.7414e-07	92.1629	3.71223	40.2336	9.0185	105.648	3.23471	1.77019e-06	2.37068e-05	6.03693e-06	0.00318331	95.1849	8.07174	89.4232	9.79125
	GH20	0.00416014	2.23932e-13	0.874665	335.027	12.5091	279.32	26.5457	1006.16	23.1806	2.38846e-09	0.023337	2.20382e-10	5.65456e-12	321.653	19.6864	273.352	19.3528	368.181	16.827	376.924	21.5992	255.501	26.6586	328.978	49.841	253.482	57.0327	989.134	50.6122	991.054	36.2419	1038.3	35.994	1.11752e-06	249.562	10.0474	215.106	30.4144	920.33	44.5636	5.93597e-09	0.240115	2.20382e-10	5.65456e-12	256.442	33.763	237.84	12.9846
	GH92	0.0639154	2.22145e-12	0.790564	422.796	17.262	257.203	27.4054	514.413	12.2546	2.6966e-08	6.12108e-06	3.06332e-08	8.02616e-05	403.482	19.2738	327.862	20.424	477.428	24.2891	482.415	30.3199	245.311	36.5354	293.779	55.035	232.52	53.6601	501.028	24.8151	512.704	19.1902	529.506	21.5812	2.81168e-06	358.43	19.0044	200.377	27.1766	493.151	14.7074	1.39868e-08	3.14247e-05	9.91721e-09	7.16777e-06	372.909	56.3679	344.659	37.0257
	GH38	0.00951905	1.08802e-14	0.988044	64.0495	1.6801	49.5989	4.63456	220.377	3.95935	8.83479e-10	0.00200218	2.20382e-10	5.65456e-12	64.2939	1.80178	69.1377	3.92038	56.0676	2.02817	66.699	3.1421	61.4945	9.28176	46.9629	4.74026	40.3394	7.97673	215.002	4.96553	221.24	9.29221	224.887	6.23725	2.49705e-07	50.1737	2.391	37.7559	6.62291	207.168	10.6852	2.1268e-09	0.0175517	2.20382e-10	5.65456e-12	52.6581	6.53694	55.2005	5.12139
	GH35	0.801092	5.55112e-16	0.979216	203.792	6.73816	78.5239	10.3181	122.969	2.80279	1.10909e-10	7.85983e-10	6.03693e-06	6.78547e-11	200.098	7.43849	161.171	9.07608	216.497	6.6948	237.401	5.3518	111.363	21.9937	65.6123	10.7727	58.5968	12.5585	118.827	6.41494	121.19	4.0993	128.891	3.33093	5.60161e-08	208.947	5.99168	80.3317	16.8243	115.03	4.59948	3.28435e-08	1.32236e-05	0.000503332	1.13091e-11	205.335	13.8365	204.191	17.4917
	GH129	3.46122e-07	2.09271e-05	0.978258	35.3014	1.65265	67.0275	11.1327	50.7103	1.53211	6.87229e-05	0.0175517	0.48123	1.97853e-08	37.6352	2.77397	25.1958	2.44501	41.3019	1.60871	37.0726	2.15681	44.0436	9.68085	84.5994	24.2535	72.4395	20.2224	51.821	3.00169	49.8687	2.98089	50.4411	2.37577	0.00372077	15.4954	1.12716	37.2827	6.60141	38.8467	2.44267	1.92826e-07	0.000272153	0.191637	5.65456e-12	15.8826	2.621	13.3113	1.61769
	GH56	0.00731713	5.52127e-09	0.797526	0.180716	0.0365128	0.17243	0.112069	0.0279407	0.0222579	3.32886e-06	0.000403996	0.580665	1.04115e-05	0.15237	0.0539126	0.0963325	0.0485892	0.292096	0.1021	0.182067	0.0690829	0.51729	0.304021	0	0	0	0	0.0185842	0.0185842	0.065238	0.065238	0	0	7.51302e-05	0.118444	0.0412871	0	0	0	0	1.9309e-06	0.000143602	-	0.000143602	0.0457503	0.0303764	0.0859558	0.0534719
	GH79	0.676483	9.99201e-16	0.97504	2.04879	0.134489	15.1571	2.93001	178.922	9.86275	1.22703e-09	0.00453666	2.20382e-10	5.65456e-12	2.17198	0.259044	1.86539	0.317924	1.61562	0.190248	2.54218	0.180149	6.0591	4.47033	22.402	4.71711	17.0103	4.19431	169.91	16.2069	191.22	21.8685	175.635	14.2353	4.10141e-07	2.24713	0.186481	16.5894	6.47467	204.446	11.9542	1.19192e-09	0.00348285	4.40765e-10	5.65456e-12	2.05967	0.441348	1.96671	0.290586
	GH98	0.440378	5.55112e-16	0.999903	34.9826	1.21994	6.88263	1.87092	4.93751	0.165462	8.54495e-10	6.78547e-11	0.673001	5.65456e-12	34.6709	1.68666	28.151	2.08882	37.1607	1.35939	39.9478	1.75922	14.9631	3.8069	2.75981	0.740405	2.92501	1.03534	4.82068	0.404849	4.9985	0.286836	4.99336	0.170223	6.73508e-08	35.3787	2.11849	8.51602	3.44934	4.51994	0.442037	2.56174e-08	1.03405e-05	0.110076	5.65456e-12	35.2291	4.17531	35.227	6.11199
	PL13	0.414232	8.34242e-11	0.894737	0.035501	0.0104319	0.00294611	0.00218735	0.117177	0.02703	1.17943e-07	0.00015924	6.82266e-07	0.000418413	0.0222925	0.00634126	0.0151953	0.00755187	0.034771	0.01918	0.0697452	0.0344274	0.00883833	0.00619569	0	0	0	0	0.123726	0.0370005	0.11235	0.0390311	0.115456	0.0674245	5.53394e-05	0.0410108	0.0135448	0.0164807	0.00962213	0.218948	0.0397021	7.40516e-07	0.0142288	6.65393e-06	3.3942e-05	0.00648133	0.00648133	0.028164	0.01588
	PL8	0.287849	9.21485e-15	0.992888	8.78607	0.3768	15.9421	2.4532	44.2326	1.79505	1.60541e-09	0.00494569	1.54268e-09	5.65456e-12	10.4697	0.63985	7.46712	0.587848	9.68999	0.637419	7.51751	0.22594	8.65529	1.9258	21.656	4.50564	17.5149	4.44205	44.5151	3.56302	43.6153	2.86633	44.5673	3.44108	4.64555e-07	8.76762	0.540435	10.6168	1.32909	37.2112	2.31627	7.51646e-09	0.220279	1.54268e-09	5.65456e-12	10.3359	1.13052	8.73556	1.16666
	GH2	0.481858	2.61587e-10	0.710096	1343.18	40.2261	927.054	86.163	1420.42	26.1603	3.90805e-05	8.02616e-05	1.64e-05	0.384556	1313.84	45.7283	1070.77	40.6608	1443.09	26.9469	1545.04	11.99	1068.39	168.726	920.28	117.472	792.495	160.723	1404.44	48.9336	1423.33	58.9537	1433.5	31.9919	1.55135e-05	1303.06	34.8901	800.765	105.429	1454.22	44.699	8.35903e-06	4.73931e-05	2.87063e-05	0.0103478	1308.36	88.8017	1254.9	94.2001
	GH18	0.6555	1.38445e-13	0.940552	160.79	5.14917	72.1609	8.21323	135.417	3.77558	2.82532e-08	9.03033e-09	1.59733e-06	0.00122909	145.351	5.40817	137.491	4.80984	190.506	6.07781	169.811	7.02954	99.7702	17.5682	62.1051	7.4321	54.6073	9.48053	135.548	7.91708	132.937	7.42037	137.766	5.0321	1.36192e-06	156.338	3.58098	74.8551	12.0397	127.039	2.8636	7.91579e-08	1.34315e-06	0.000328532	6.42929e-07	150.859	5.891	152.079	7.23711
Sialic acid	GH33	0.00466913	1.0103e-13	0.95372	222.055	7.51043	174.306	18.1202	493.386	11.9365	1.50567e-09	0.00751651	2.20382e-10	5.65456e-12	221.264	9.339	176.534	9.98612	239.488	9.49023	250.933	10.8971	172.603	17.9781	194.149	37.2715	156.165	38.6209	484.397	26.3901	485.936	18.4495	509.826	18.3075	7.18082e-07	162.32	6.04222	136.193	16.8874	444.628	18.2216	5.12066e-09	0.159967	2.20382e-10	5.65456e-12	167.336	18.2559	154.155	10.2913
Melibiose	GH110	0.000609478	8.20455e-14	0.994416	30.1202	1.51891	64.5973	10.2192	125.059	3.0866	1.24265e-08	0.000905998	8.13506e-05	5.65456e-12	32.8602	2.89992	21.1482	2.09012	34.6011	1.76145	31.8713	2.08327	35.9742	7.54101	85.4933	18.728	72.3245	19.8616	122.556	7.68696	122.502	4.63348	130.118	2.98978	2.82336e-06	11.5119	0.95866	36.4171	5.41016	104.922	6.91443	4.36441e-10	0.000272153	4.40765e-10	5.65456e-12	12.452	2.38615	9.46772	1.46994
	GH27	0.000275504	1.32265e-07	0.910465	136.287	4.29147	117.411	11.9739	85.2292	2.67914	1.34127e-05	0.230049	0.0265981	1.53804e-09	143.338	5.22188	108.972	4.30267	153.92	4.65804	138.919	6.97582	96.7135	13.9098	135.355	20.9214	120.163	26.0697	86.9797	5.37709	84.5437	4.56636	84.1643	4.74501	0.000199475	110.8	2.7118	83.5749	9.66582	73.1901	1.69395	2.23841e-06	0.0111858	0.20272	1.13091e-11	113.835	5.80148	106.194	7.46121
	GH36	0.209688	2.99316e-13	0.943917	261.679	10.5357	267.074	26.0167	399.989	7.4045	6.61628e-08	0.537475	1.2586e-06	1.13091e-11	242.628	11.4856	194.985	8.98936	289.226	4.54062	319.878	4.20584	287.831	57.9317	259.909	27.6634	253.482	51.4714	395.958	12.8463	401.941	17.017	402.066	9.98765	6.12855e-06	247.013	6.47827	221.581	21.8727	408.366	12.2858	1.06421e-08	0.28339	4.18727e-09	5.65456e-12	237.524	10.8326	225.096	16.8393
Rhamose	GH106	0.0654353	0.000570618	0.363657	252.548	7.71566	197.047	23.3415	209.823	5.4208	0.00140315	0.00883387	0.766563	0.000272153	257.628	10.3024	198.9	8.30405	271.957	7.10033	281.708	6.60885	176.902	22.6076	229.071	54.1533	185.17	42.4155	208	11.703	206.061	10.1018	215.409	7.14041	0.00104796	232.267	8.35739	153.596	18.9495	218.901	13.1054	0.00251582	0.00318331	0.00640223	0.068847	243.299	25.6202	225.307	18.207
	GH78	3.30053e-05	1.48717e-08	0.928284	557.318	20.2681	532.561	54.838	776.837	17.5582	2.22322e-06	0.811246	0.000180695	2.10915e-09	545.736	25.1405	422.096	17.7059	596.822	7.66716	664.616	15.993	550.86	103.303	559.777	94.1681	487.046	102.494	766.735	39.5138	768.456	33.1877	795.321	19.4686	0.000135437	418.889	13.0538	364.444	38.7432	713.529	43.8779	4.78774e-08	0.370849	4.29746e-08	5.48492e-10	433.543	38.9679	391.758	23.0949
	GH112	0.599675	1.11022e-16	0.959186	3.54875	0.356379	11.4708	1.32244	52.053	2.94508	6.77245e-11	1.60444e-06	2.20382e-10	5.65456e-12	2.69922	0.3734	2.35018	0.234226	3.0107	0.208636	6.13492	0.521425	11.701	3.23938	11.577	1.19899	11.1344	2.42315	49.5545	4.93186	55.57	6.56451	51.0346	4.13809	9.78085e-08	3.19863	0.205887	8.22346	2.03101	60.548	3.51149	9.5317e-10	0.00259559	3.80783e-07	5.65456e-12	2.32555	0.244229	2.48936	0.162309
	PL4	0.468866	8.65974e-15	0.916484	14.0778	0.639756	2.54389	0.872217	1.72657	0.123958	1.22179e-09	2.01585e-07	0.124889	5.65456e-12	15.9062	1.13315	12.0929	1.17789	12.2521	1.01485	16.06	0.959391	5.74576	2.10706	1.26004	0.413283	0.625879	0.182979	1.69321	0.220141	1.71158	0.237912	1.77492	0.225679	3.22745e-07	9.88193	0.699048	2.52752	0.985672	2.6951	0.465091	3.96974e-08	3.96385e-06	0.0302056	1.17954e-08	10.8219	1.55023	9.59464	1.28161
	GH88	0.00803578	4.5361e-10	0.381634	66.7959	2.58781	68.7147	7.37544	113.048	3.79292	2.37009e-07	0.715399	2.87063e-05	5.65456e-12	64.6513	3.6905	50.1358	1.43028	74.1668	1.73826	78.2298	3.32988	52.1488	7.23995	81.3247	11.7778	72.6705	16.5499	115.464	8.04008	111.149	6.30457	112.531	6.35662	7.90231e-06	63.5041	3.02734	45.3104	5.00786	97.2021	6.4258	2.94439e-08	0.00241707	6.61147e-09	5.31149e-07	64.606	8.05535	59.7907	6.87384
	GH105	0.567253	8.88178e-16	0.997308	308.772	9.68321	126.977	16.9776	133.666	4.14759	2.01512e-09	5.17392e-09	0.118201	5.65456e-12	318.716	12.2425	253.217	15.9031	303.809	10.9324	359.347	7.03063	195.604	32.419	102.168	11.3267	83.1586	17.6556	132.15	9.02859	133.814	6.79006	135.033	6.85619	1.07165e-07	319.521	9.30118	119.646	27.2791	124.484	3.87043	8.04021e-08	3.14247e-05	0.00332595	5.65456e-12	323.921	20.3034	310.304	27.771
Fucose	PL17	0.0386434	6.41931e-12	0.999898	8.81316	0.360061	8.74603	1.23957	18.2828	0.632133	1.48112e-07	0.370849	6.03693e-06	1.13091e-11	11.5118	0.409263	7.64416	0.276297	8.3559	0.208388	7.7408	0.310759	6.91415	1.18125	10.431	2.42628	8.89295	2.67341	18.3829	0.926572	17.9963	1.48734	18.4692	0.989818	2.05689e-05	7.63449	0.335231	6.92582	0.889357	15.2706	1.22942	1.65303e-07	0.192728	1.2586e-06	1.53804e-09	9.16956	0.774086	7.4602	0.559014
	PL18	0.00599484	4.49106e-09	0.680628	2.77372	0.0807338	0.836682	0.203018	1.81156	0.187986	2.24219e-08	9.90807e-07	0.000256982	8.37732e-06	2.78048	0.156688	2.89825	0.23048	2.74648	0.121819	2.66965	0.1483	1.64178	0.395427	0.466558	0.240831	0.401704	0.105677	1.60136	0.257121	1.80135	0.410513	2.03195	0.327493	8.48802e-06	1.95764	0.158111	1.00749	0.261234	1.00371	0.128971	0.000116624	0.000987381	0.366599	5.41835e-05	2.074	0.394582	2.12792	0.348323
	PL5	0.0669831	0.120958	0.0209711	1.68379	0.110572	2.51581	0.584833	1.77164	0.148296	0.919312	0.811246	0.987538	0.678166	1.46539	0.114826	1.15211	0.134951	1.91889	0.140903	2.19879	0.208657	1.56375	0.578436	4.82395	1.20693	1.15975	0.287864	1.91061	0.248917	1.56598	0.252643	1.83833	0.292089	0.00258755	2.31782	0.118156	3.15906	1.5563	1.78371	0.202048	0.204758	0.173882	0.837053	0.107072	2.07163	0.207996	2.20444	0.259976
	PL7	0.000205461	4.0773e-06	0.698481	1.14524	0.0704342	0.757603	0.354058	0.278804	0.0290727	3.17224e-08	3.19703e-05	0.199487	5.65456e-12	1.19186	0.122348	0.953358	0.126071	1.28132	0.0813915	1.15443	0.205611	1.49972	1.03427	0.218914	0.111091	0.554181	0.141898	0.266535	0.0602154	0.28623	0.0229039	0.283647	0.0665204	1.25588e-05	0.541555	0.0801406	0.61431	0.341753	0.148437	0.0211758	0.00046895	0.040469	0.600824	5.21667e-06	0.569225	0.128909	0.497067	0.144118
	PL14	0.508399	3.10862e-15	0.97458	11.5618	0.963314	1.98022	0.290793	4.53678	0.521391	3.20713e-10	5.65456e-12	0.000379499	1.53295e-08	8.06108	0.754558	9.53204	1.0149	17.7036	1.89325	10.9506	0.998401	2.80264	0.54093	2.04462	0.380597	1.09341	0.362862	4.33553	0.785745	4.05995	0.951119	5.21485	1.05133	3.15251e-07	12.7577	0.970333	1.94185	0.666969	3.27366	0.699694	5.43057e-09	2.31041e-07	0.0302056	2.54116e-08	9.60344	1.00272	12.4864	2.28653
	GH37	0.227359	5.89528e-14	0.657584	14.7883	0.404368	8.18321	1.05533	33.8718	1.32615	3.82776e-11	2.39962e-07	2.20382e-10	5.65456e-12	13.4872	0.550296	13.9521	0.656683	16.9613	0.550507	14.7527	0.740605	7.34298	1.43751	10.3253	2.1444	6.88139	1.81581	33.4938	2.23168	32.3683	2.53642	35.7533	2.31	7.87653e-08	10.9799	0.8257	9.16561	1.43913	33.7118	3.18622	2.43724e-08	0.173882	8.64917e-07	7.85983e-10	10.9175	1.80733	11.2048	1.77631
	GH65	0.5924	7.66054e-15	0.854199	33.7721	1.95434	28.0578	2.47857	57.5887	1.92556	2.05663e-08	0.107072	9.91721e-09	5.48492e-10	26.7816	1.98062	24.5448	1.35068	37.9143	1.21885	45.8475	1.90993	35.0748	5.57335	26.0102	1.3951	23.0884	3.74537	59.3945	4.72046	57.6681	2.58463	55.7035	2.73715	5.38064e-07	38.3178	1.77783	22.9872	3.7181	60.8849	2.22933	6.27951e-09	0.000428237	3.06332e-08	9.03033e-09	35.5199	2.94953	36.5677	4.71964
	GH95	0.137447	1.77334e-11	0.778193	369.437	10.7966	185.181	17.9777	311.396	6.29004	1.39766e-08	1.53804e-09	6.03693e-06	0.000428237	366.444	12.7605	298.921	15.4514	396.926	11.6617	415.456	6.02424	209.827	27.4436	190.644	33.2814	155.072	33.5716	304.701	15.6616	306.498	8.34797	322.987	6.9248	4.74443e-07	333.416	10.0455	151.65	25.6499	300.553	13.612	1.03128e-05	1.77665e-05	9.58851e-05	0.0120819	334.579	26.9053	324.556	24.5544
	GH29	0.00409168	4.95159e-14	0.926474	381.331	13.4164	267.875	24.109	548.244	10.7894	4.91835e-10	0.000242265	2.20382e-10	3.95819e-11	362.902	15.4845	297.921	12.4166	414.84	10.8222	449.661	13.5352	271.496	31.3468	287.836	44.2311	244.294	52.8785	535.012	25.0278	541.635	18.154	568.085	10.4376	1.47788e-07	291.936	11.2987	193.12	25.2574	513.403	23.8571	1.62183e-09	0.00181962	2.20382e-10	3.78855e-10	299.111	35.3075	276.579	20.9702
	PL15	0.206841	2.5433e-07	0.973531	9.35877	0.417722	14.1102	2.40131	23.9591	0.640449	5.00139e-07	0.131515	0.000986239	5.65456e-12	10.117	0.766228	6.80403	0.552365	10.7945	0.474656	9.71957	0.484282	10.4928	2.02481	18.1374	5.52463	13.7003	4.27789	24.1504	0.881515	22.7846	1.13523	24.9423	1.28117	6.79103e-05	12.7729	2.30985	10.4395	1.92146	20.7661	1.55804	0.000198111	0.715399	2.38923e-05	0.000594356	12.6959	4.58211	13.6974	6.46274
	GH82	5.15613e-07	4.87997e-09	0.723637	10.4341	0.29697	3.96123	0.649315	8.49652	0.326443	4.37819e-09	5.48492e-10	2.01562e-06	0.000117388	11.4353	0.515066	9.85602	0.600721	9.42985	0.394589	11.0151	0.551635	6.84856	0.713006	2.53476	0.917974	2.50035	0.669499	8.36015	0.665869	8.2097	0.593249	8.91972	0.48543	1.66071e-06	6.31904	0.411331	2.57735	0.508733	5.97084	0.425285	1.39628e-05	1.8409e-05	0.000120513	0.472961	6.56896	0.931451	6.66917	0.759123
	GH107	0.91314	4.74043e-05	0.120339	0.0352997	0.00957604	0.19914	0.0711488	0.139198	0.0225272	0.00305258	0.289621	0.363485	8.83547e-05	0.0403357	0.0313721	0.019757	0.00880246	0.0594667	0.0131686	0.0216395	0.015642	0.0393567	0.020131	0.16425	0.129709	0.393813	0.146544	0.134112	0.0308655	0.0990658	0.0414547	0.184415	0.0420578	0.00835091	0.042018	0.00838277	0.0842018	0.0429891	0.263155	0.0493036	4.19365e-05	0.268226	0.000415556	4.3394e-05	0.020651	0.00585461	0.0161833	0.0115582
Glucan	GH71	0.0236669	0.256821	0.672934	0.554718	0.0449113	1.68115	0.513812	0.426067	0.0377193	0.0324892	0.112153	0.0412686	0.0424352	0.716472	0.0874425	0.362999	0.0450091	0.627389	0.101704	0.51201	0.0556089	0.561818	0.172111	2.70435	1.2711	1.77729	0.765303	0.443252	0.0767333	0.44831	0.0731729	0.386639	0.0529226	0.0591438	0.294171	0.0381511	1.02606	0.253849	0.634895	0.128965	0.111153	0.0631639	0.516495	0.124063	0.354551	0.0906841	0.265677	0.0682057
	GH64	0.924724	2.55351e-15	0.98952	5.58844	0.584497	0.696217	0.177494	0.601691	0.104599	7.17757e-10	5.72171e-08	0.886756	5.65456e-12	10.0215	0.4394	5.37937	0.39952	3.50936	0.31202	3.44351	0.334965	1.27909	0.427113	0.451319	0.104241	0.358242	0.158945	0.741594	0.20046	0.537023	0.14458	0.526456	0.211252	3.37484e-07	6.38301	0.497468	1.00898	0.354699	0.450718	0.0986466	2.07684e-09	2.62e-07	0.812314	5.65456e-12	8.97534	0.902146	6.41715	0.869951
	GH49	0.0046355	3.4604e-09	0.0603211	0.842209	0.0920099	0.12973	0.0490522	0.794355	0.076302	1.4182e-07	3.56667e-07	2.19924e-06	0.870216	0.637494	0.0555238	0.55793	0.102601	0.983919	0.172649	1.18949	0.244277	0.285692	0.10241	0.0759138	0.0759138	0.0275853	0.0275853	0.858956	0.152228	0.843965	0.12012	0.680143	0.133591	9.53829e-06	0.199118	0.0394611	0.126406	0.0635982	0.873182	0.103223	4.89146e-08	0.00581255	3.1881e-06	1.13051e-06	0.239155	0.0911867	0.153403	0.0512803
	GH81	0.00204526	0.00117794	0.862574	9.4222	0.321693	16.4746	2.91783	5.89111	0.345311	2.54579e-05	0.504687	0.00517662	9.03033e-09	10.3574	0.605164	8.09772	0.524725	9.35803	0.53938	9.87561	0.635555	6.83842	1.03331	22.124	5.46556	20.4612	5.26944	6.39497	0.603082	5.56402	0.613184	5.71435	0.630967	0.000201043	6.8565	0.393665	9.26865	1.76284	5.58954	0.78468	0.086798	0.811246	0.161007	0.0188688	7.49034	0.685766	6.81511	1.18175
	GH124	0.736935	4.37095e-13	0.912747	8.95814	0.539823	8.26046	1.74457	3.01412	0.26414	5.22602e-08	0.0188688	6.88419e-05	5.65456e-12	6.89085	0.358699	7.20661	0.438197	12.4046	0.549765	9.33054	0.93134	13.7578	4.42294	5.87835	0.479485	5.14524	1.46009	3.0014	0.432124	2.94414	0.533692	3.09681	0.487559	4.78673e-06	11.3297	0.642699	8.2746	1.84446	2.18085	0.196393	5.95959e-07	0.0229142	0.0129992	5.65456e-12	10.0129	1.47239	11.0371	1.24868
	GH17	0.725092	3.99565e-10	0.607247	1.74786	0.116421	4.54521	0.587867	0.638448	0.106121	8.42766e-08	0.000735411	3.16645e-06	5.2135e-08	1.25047	0.10707	1.45494	0.171479	2.20901	0.196236	2.07702	0.197922	3.13177	1.19346	4.49973	0.875327	6.00413	0.713292	0.853575	0.235284	0.533389	0.143043	0.52838	0.158627	4.0844e-06	1.69559	0.151972	4.29987	0.943125	0.838313	0.137123	0.000134628	0.0691638	0.00226323	2.73166e-05	1.47766	0.19323	1.58981	0.229472
	GH87	0.182478	1.20753e-09	0.758912	6.11371	0.889758	5.90297	1.09842	3.65903	0.182766	0.597008	0.571276	0.6503	0.344338	12.7479	1.07619	5.83165	0.670132	3.17171	0.220883	2.70357	0.187781	1.98915	0.541831	8.26316	1.87955	7.45659	1.95443	3.7114	0.330917	3.54141	0.284005	3.72428	0.3826	0.000116266	5.46573	0.729325	4.15754	0.734716	2.70033	0.139921	0.00154692	0.258023	0.110076	4.13907e-05	9.46561	1.98437	5.50879	0.891902
	GH128	0.970692	5.55112e-16	0.965957	39.2566	1.37811	9.64164	2.18458	24.0881	1.19955	3.19031e-10	2.54455e-10	3.43847e-05	9.03033e-09	39.9652	1.05509	30.9364	1.59619	39.2589	1.71726	46.8658	1.67612	18.0752	5.06923	6.18355	1.06405	4.66613	0.53006	25.3292	2.23839	23.549	2.22528	23.3862	2.06158	7.32173e-08	41.6476	1.58583	13.3167	3.46279	19.1644	0.620423	8.76376e-09	5.31149e-07	0.0106301	5.65456e-12	43.2847	4.33504	40.5608	3.74692
	GH131	0.238075	2.08766e-12	0.891798	0.0471096	0.00769921	0.0477904	0.0437311	0.789145	0.0558838	5.3212e-10	0.000318511	3.69397e-07	4.21296e-08	0.0317152	0.0148319	0.0312522	0.0106909	0.0387672	0.0103805	0.0867038	0.0149509	0.012021	0.012021	0.13135	0.13135	0	0	0.686412	0.0872428	0.679022	0.0824167	1.002	0.0620747	5.18876e-07	0.0488733	0.01578	0.0985349	0.0730684	0.695703	0.181253	3.33153e-07	0.0842124	7.35153e-06	5.27211e-06	0.020814	0.020814	0.0596535	0.0358672
Agarose	GH118	0.00236259	6.11469e-09	0.0101471	0	0	0	0	0.0606676	0.0144121	2.94143e-11	-	6.13337e-07	2.51569e-08	0	0	0	0	0	0	0	0	0	0	0	0	0	0	0.0369978	0.0156597	0.0588123	0.0109431	0.0861927	0.0388663	1.37171e-07	0	0	0	0	0.00667839	0.00338125	0.0073772	NA	0.0395769	0.0177817	0	0	0	0
	GH50	7.03198e-08	5.53893e-05	0.841403	37.4341	2.00623	93.1349	16.1847	46.0211	1.78866	0.00125243	0.00200218	0.0265981	0.00883387	41.4011	3.44474	24.9834	2.95879	43.1103	2.01481	40.2418	2.68464	50.5321	11.4283	122.568	34.9019	106.304	27.4248	50.0268	4.32934	44.6564	2.17261	43.3801	2.0477	0.0130244	16.0744	1.26716	50.5642	8.68862	29.5328	2.50553	1.15373e-05	9.12317e-05	0.170788	6.12108e-06	18.4995	3.22345	13.8371	1.98037
	GH117	0.0176737	8.50209e-12	0.727656	10.2435	0.354812	14.5029	1.84668	24.3406	0.964051	7.42554e-08	0.0480887	4.89183e-05	5.65456e-12	10.9258	0.614541	8.43157	0.741417	10.2217	0.368782	11.3949	0.487922	11.0663	2.07092	18.9308	3.62609	13.5117	3.29657	23.9791	1.8162	23.1575	1.83058	25.8851	1.43074	2.34371e-05	8.11325	0.406455	11.0848	1.46629	23.2098	1.61825	7.08287e-08	0.159967	3.94308e-06	3.95819e-11	9.32775	1.18155	7.8095	0.623579
Other	GH42	0.00150973	6.56231e-12	0.968673	70.8648	3.12448	108.837	12.1354	131.148	3.22656	7.20871e-07	0.00380709	0.118201	5.65456e-12	70.1517	2.61671	49.5815	2.83984	78.9487	2.984	84.7773	3.65147	91.936	18.5636	126.989	21.6979	107.585	23.7359	131.564	6.7547	129.069	5.94597	132.811	4.87408	0.000106717	47.426	2.06592	70.9656	7.31894	126.077	4.45534	5.18384e-10	0.000242265	2.64459e-09	5.65456e-12	43.1656	3.15813	38.566	1.04479
	GH125	0.10484	3.26406e-14	0.965619	73.5102	1.95675	33.5922	3.39091	91.4762	3.05828	4.65298e-10	5.48492e-10	8.8153e-10	3.14247e-05	74.9887	1.97416	66.8875	3.57092	75.0296	4.15015	77.1349	4.92747	36.8019	7.31653	34.7952	3.68447	29.1794	6.62806	90.3051	6.83455	92.8228	5.4584	91.3006	4.27234	1.2592e-06	62.4408	3.3104	29.4695	5.12131	84.9383	2.57261	1.48983e-08	3.14247e-05	6.61147e-09	1.13781e-05	67.4041	9.86258	63.1286	5.99133
	GH4	0.574386	6.66134e-16	0.979255	122.734	3.97701	102.202	8.42299	277.816	6.77863	3.12179e-09	0.0451892	2.20382e-10	5.65456e-12	117.815	3.87773	97.8227	3.3677	129.788	3.73271	145.511	2.83694	116.28	16.7209	91.9035	8.9858	98.421	17.3093	272.361	13.7047	279.916	13.3393	281.17	9.68767	2.42072e-07	123.514	2.95794	86.6105	11.3383	271.037	10.6353	9.17489e-10	0.00220092	2.20382e-10	5.65456e-12	124.938	8.74363	117.87	6.03265
	GH123	0.0142415	6.99441e-15	0.991749	42.3354	1.78967	91.7114	14.1549	214.189	4.61581	1.4675e-09	0.000342199	2.67103e-07	5.65456e-12	46.9364	2.70254	31.0567	2.74874	46.7435	1.86806	44.6048	2.44801	53.6048	11.5348	124.205	28.6451	97.3245	24.129	212.614	11.2011	208.895	6.758	221.057	5.53614	6.13567e-07	27.8666	0.968438	56.4475	8.45944	198.395	13.0822	5.70962e-10	0.000661496	2.20382e-10	5.65456e-12	29.4574	2.52086	24.9876	1.949
	GH100	0.146964	4.2133e-13	0.961335	0.0839915	0.00724666	0.242127	0.113927	4.26508	0.243587	4.63441e-09	0.135713	2.78448e-07	5.65456e-12	0.0980573	0.0141592	0.0587577	0.00787207	0.0977503	0.0209139	0.0814005	0.00776477	0.161204	0.145261	0.486174	0.302073	0.0790035	0.0387079	3.71481	0.356834	4.01418	0.477084	5.06624	0.220802	5.81858e-06	0.203015	0.0267031	0.335658	0.151229	4.72497	0.321935	6.02984e-09	0.153238	4.09171e-07	5.65456e-12	0.214696	0.0631772	0.194101	0.0548166
	GH101	0.752755	2.10942e-15	0.989954	0.0485861	0.00869425	0.733547	0.190995	11.8374	1.11291	1.87875e-10	9.06711e-05	2.20382e-10	5.65456e-12	0.0599713	0.0280522	0.0538127	0.0151987	0.0205907	0.005622	0.0599698	0.0112812	0.352321	0.193457	0.90295	0.380554	0.94537	0.38218	12.4451	2.09598	12.5034	2.09157	10.5637	1.83811	3.59022e-07	0.0568202	0.0136664	1.17545	0.532065	16.4616	2.45743	4.10954e-09	0.0439291	6.05342e-07	4.29849e-08	0.0636773	0.042127	0.0313885	0.0157014
	GH122	0.706094	3.16569e-12	0.999994	0	0	0	0	0.0780303	0.019029	1.29176e-09	-	6.21638e-06	3.89081e-07	0	0	0	0	0	0	0	0	0	0	0	0	0	0	0.0788137	0.0278945	0.0972937	0.0420423	0.0579837	0.0315133	3.56573e-06	0	0	0	0	0.101437	0.0230428	2.39439e-07	-	0.000133188	1.54809e-05	0	0	0	0
	GH114	3.36657e-07	0.000209104	0.896639	12.4317	0.661914	15.8627	1.61664	10.5511	0.554095	0.0118327	0.0543455	0.0078738	0.0771821	9.55575	0.837071	10.1287	0.42566	16.8533	0.404044	13.189	0.525991	10.1211	2.15712	19.0983	1.9172	18.3687	2.89587	11.0944	0.944617	10.1928	1.1606	10.3663	0.894863	0.000248796	21.5939	1.34482	30.7158	4.72775	16.2755	1.679	0.0145971	0.306853	0.0204636	0.00883387	18.9959	1.83093	16.5912	1.34308
	PL20	0.0945475	1.24086e-09	0.858375	0.589983	0.0836203	0.209802	0.0746817	0.173576	0.0332013	1.03726e-05	0.000273084	0.306138	1.91173e-06	0.457406	0.112047	0.495673	0.100002	0.768717	0.263936	0.638134	0.155868	0.299299	0.0966257	0.199198	0.199198	0.130909	0.070734	0.206247	0.0845645	0.170182	0.0238305	0.1443	0.0560133	0.00163891	1.88094	0.300252	0.373345	0.123704	0.147796	0.0322624	1.53274e-07	3.88696e-05	0.923971	3.78855e-10	1.31812	0.38888	1.73127	0.467001
	GH59	0.95395	7.10543e-15	0.997958	8.30149	0.30427	1.60974	0.604943	0.427268	0.0465525	2.49863e-09	3.39423e-07	0.787718	5.65456e-12	8.77609	0.503353	7.05679	0.496393	7.62698	0.272906	9.7461	0.515708	4.40015	1.16882	0.172142	0.0930646	0.256919	0.14601	0.45541	0.0946478	0.402729	0.083859	0.423665	0.0763727	1.03552e-07	9.23975	0.921885	2.21418	0.806608	0.473216	0.08386	6.09424e-08	3.59865e-05	0.739573	5.65456e-12	9.16362	1.74122	8.82127	2.09244
	GH66	0.227357	1.71529e-12	0.87334	14.8718	0.634131	3.11866	0.907732	12.2242	0.599228	1.3515e-08	5.48492e-10	1.50742e-07	0.00883387	17.0712	1.48307	13.1239	0.931981	12.9214	0.54424	16.3708	1.11628	7.38078	1.63999	1.19514	0.454126	0.78006	0.204582	12.2679	0.993863	12.4063	1.17751	11.9984	1.12741	2.23777e-06	24.1165	2.61218	6.80297	2.81434	11.2084	0.463276	1.25453e-07	2.59254e-05	0.00342514	2.54116e-08	25.4854	4.73977	25.7359	7.33735
	GH72	0.764002	2.81442e-13	0.949822	0.0760866	0.0103227	0.12133	0.0510009	1.76877	0.156602	6.36678e-09	0.271207	3.09337e-07	5.65456e-12	0.0974662	0.022906	0.061874	0.0098537	0.0914315	0.0290932	0.0535747	0.0145673	0.0070615	0.0070615	0.280831	0.131842	0.076098	0.0314671	1.55903	0.283529	1.84021	0.267814	1.90706	0.290501	2.03587e-06	0.126647	0.0281294	0.158321	0.0813318	1.60687	0.148039	6.17577e-09	0.0545954	7.77602e-07	4.29849e-08	0.116322	0.0684672	0.103499	0.0491712
	PL24	0.489339	2.92988e-08	0.526723	0.767172	0.0511337	0.185792	0.0604494	1.2162	0.0703472	9.58576e-10	1.47598e-06	3.66115e-07	8.37732e-06	0.8434	0.0782583	0.602552	0.0766345	0.987923	0.113661	0.634814	0.0579776	0.289563	0.114798	0.214605	0.124206	0.0532083	0.0532083	1.18521	0.143785	1.2159	0.13934	1.24749	0.0999965	6.66858e-07	1.13603	0.159631	0.406727	0.167799	0.93705	0.0827918	0.000542246	0.000366701	0.00187808	0.554252	1.1085	0.302849	0.972544	0.238083
	GH76	0.891454	1.57585e-12	0.812109	85.6734	2.45527	47.9839	5.72866	50.7217	1.71391	2.75651e-08	7.76122e-07	0.521203	3.95819e-11	90.3199	2.17206	68.1492	3.22162	90.4841	2.95942	93.7403	1.91989	47.3147	7.12266	53.0908	12.5127	43.5462	10.8717	49.9216	2.65471	51.8529	3.67757	50.3905	2.99742	1.3241e-05	93.0022	3.81886	38.3567	6.22551	55.3453	3.33519	1.02462e-08	1.27657e-07	0.00127452	1.17954e-08	96.5855	9.16994	90.3304	9.36818
	GH113	6.78378e-05	6.08179e-06	0.964283	12.5601	0.440922	23.0823	3.02181	9.18667	0.344234	1.28664e-06	0.00220092	4.1072e-05	1.12169e-06	11.9973	0.98142	10.7847	0.607605	12.6415	0.331851	14.8168	0.648899	18.6598	4.5246	26.3684	5.8471	24.2187	5.67006	9.50761	0.455769	8.37537	0.360506	9.67704	0.81893	0.000112944	9.37088	0.524947	12.6435	1.48917	7.69594	0.312158	0.000997571	0.00988369	0.00182948	0.023337	8.32745	0.580113	7.967	0.515719
	GH134	0.621617	2.38802e-11	0.779137	2.03959	0.133148	0.991383	0.28437	0.43213	0.0507777	2.12522e-08	2.28279e-05	0.132383	5.65456e-12	2.37302	0.142962	2.7281	0.220022	1.47621	0.101674	1.58102	0.156319	0.771828	0.185446	1.43199	0.819059	0.770329	0.247679	0.444869	0.0760301	0.492591	0.101626	0.358929	0.0914095	1.11306e-05	2.17414	0.215536	1.07709	0.248989	0.543325	0.078835	9.93982e-07	0.00154748	0.260289	1.16095e-07	2.08932	0.328977	2.35744	0.333555
	GH47	0.740889	1.05456e-11	0.820079	1.62233	0.133024	0.745478	0.130646	4.33827	0.46128	8.57292e-10	0.000130598	3.22222e-07	9.03033e-09	1.53308	0.254793	1.21091	0.161799	2.03424	0.302638	1.71109	0.268236	0.868682	0.189966	0.945851	0.268078	0.4219	0.184766	4.21353	0.842233	4.26478	0.85157	4.53652	0.850746	1.06559e-06	1.65264	0.235986	1.15906	0.315654	5.79825	0.660148	2.643e-06	0.0337861	1.35254e-05	2.05403e-05	2.11013	0.760838	1.40857	0.346668
	GH16	0.0109093	3.69508e-10	0.434431	282.051	7.62181	183.215	19.2711	257.339	4.92345	6.99376e-06	6.12108e-06	0.000180695	0.0120819	269.735	7.59436	237.176	8.40783	324.089	8.359	297.203	6.18129	165.985	20.0673	207.715	42.1356	175.944	37.6816	256.44	9.24477	250.621	8.51788	264.955	8.273	1.23484e-05	265.815	5.11965	137.853	18.3578	223.856	5.06691	5.50398e-08	6.42929e-07	0.000379499	6.42929e-07	262.436	9.12269	258.591	14.8007
F: forage-based; G: grain-based
FS: stomach; SI: small intestine; LI: large intestine
RUM: rumen; RET: reticulum; OMA: omasum; ABO: abomasum; DUO: duodenum; JEJ: jejunum; ILE: ileum; CEC: cecum; COL: colon; REC: rectum
1. Mean, average TPM.
2. SEM, standard error of mean.
3. P-value, Scheirer-Ray-Hare
4. P-value, Kruskal-Wallis rank sum test
5. P-value, Wilcoxon rank-sum test
REFERENCES
1. Niche differentiation is spatially and temporally regulated in the rhizosphere
2. Cultivation and sequencing of rumen microbiome members from the Hungate1000 collection
3. Polysaccharide utilization by gut bacteria: potential for new insights from genomic analysis
4. The abundance and variety of carbohydrate-active enzymes in the human gut microbiota
5. The abundance and variety of carbohydrate-active enzymes in the human gut microbiota
6. The Importance of Surface-Binding Site towards Starch-Adsorptivity Level in α-Amylase: A Review on Structural Point of View
7. Genomic characterization of plant cell wall degrading enzymes and in silico analysis of xylanses and polygalacturonases of Fusarium virguliforme
8. Bioinformatic characterisation of genes encoding cell wall degrading enzymes in the Phytophthora parasitica genome
9. Prominent members of the human gut microbiota express endo-acting O-glycanases to initiate mucin breakdown
[truncated: 17 more columns]

## Sheet: Table S6
Table S6. Comparison of levels of carbon metabolism modules KOs of the microbiome across the GIT regions in dairy cattle fed forage-based (F) and grain-based (G) diets
Pathway modules	Entry	Description	F and G			F																															G
			P value3			FS		SI		LI		P value4	P value5			RUM		RET		OMA		ABO		DUO		JEJ		ILE		CEC		COL		REC		P value4	FS		SI		LI		P value4	P value5			RUM		RET
			Diet	Region	Diet × Region	Mean (%)1	SEM2	Mean (%)	SEM	Mean (%)	SEM		FS vs SI	SI vs LI	FS vs LI	Mean (%)	SEM	Mean (%)	SEM	Mean (%)	SEM	Mean (%)	SEM	Mean (%)	SEM	Mean (%)	SEM	Mean (%)	SEM	Mean (%)	SEM	Mean (%)	SEM	Mean (%)	SEM		Mean (%)	SEM2	Mean (%)	SEM	Mean (%)	SEM		FS vs SI	SI vs LI	FS vs LI	Mean (%)	SEM	Mean (%)
Embden-Meyerhof-Parnas	K00844	HK; hexokinase [EC:2.7.1.1]	0.00609886	7.8e-05	0.527353	33.5128	2.33151	58.3206	8.04211	27.4865	1.704	0.000862054	0.00453666	0.000577964	0.086301	26.6734	2.33477	21.2442	1.95696	38.6897	1.68722	47.4438	2.06396	61.1209	17.8672	62.3306	13.3564	51.5102	12.1656	26.1843	3.22117	28.2036	2.98053	28.0716	3.138	0.000675552	23.0098	1.47804	35.8851	4.35286	28.581	2.06828	0.00696887	0.00586226	0.0907076	0.0306614	19.4428	2.28429	18.4002
	K12407	GCK; glucokinase [EC:2.7.1.2]	0.072079	2.73e-09	0.854051	0	0	0.144248	0.0918005	0.0717987	0.0230812	2.91811e-07	0.0433299	0.00363395	1.01975e-07	0	0	0	0	0	0	0	0	0.39706	0.255703	0	0	0.0356833	0.0356833	0.0511982	0.0198766	0.100579	0.0673791	0.0636193	0.0153311	0.000112821	0	0	0	0	0.0557168	0.0214677	1.21973e-06	-	0.000335857	4.77535e-05	0	0	0
	K00845	glk; glucokinase [EC:2.7.1.2]	0.0335284	1.11e-16	0.992829	495.476	7.45504	252.36	26.6885	608.464	10.997	6.77075e-11	2.54116e-08	4.40765e-10	3.86772e-09	490.42	12.1738	491.979	11.217	463.282	11.3171	536.224	8.57854	351.518	53.1112	210.124	12.355	195.44	36.3398	605.41	22.0098	610.086	25.4628	609.895	9.89604	6.599e-08	439.628	7.42826	234.618	31.6423	566.861	12.3011	3.01811e-10	1.32236e-05	4.40765e-10	5.48492e-10	437.058	20.961	453.073
	K00886	ppgK; polyphosphate glucokinase [EC:2.7.1.63]	0.000238679	4.13e-10	0.970309	12.5931	1.15394	3.21529	0.788611	3.82089	1.73664	1.09407e-06	1.65794e-06	0.223161	2.37068e-05	10.252	1.52461	8.00898	1.13636	15.389	1.70297	16.7225	2.77707	6.51764	1.44728	1.89351	0.726208	1.23472	0.637489	4.95156	4.21121	2.94069	2.22513	3.57042	2.76654	8.55189e-05	44.5744	3.48991	14.2886	4.10504	4.42061	1.18334	1.92444e-08	2.06796e-05	0.0966867	1.13091e-11	39.1496	5.58634	36.4155
	K08074	ADPGK; ADP-dependent glucokinase [EC:2.7.1.147]	0.0807022	0.121881	0.121881	0	0	0.0728449	0.0530319	0.0132867	0.0132867	0.256362	0.105586	0.530713	0.268472	0	0	0	0	0	0	0	0	0.218535	0.149394	0	0	0	0	0	0	0.0398602	0.0398602	0	0	0.109672	0	0	0	0	0	0	-	-	-	-	0	0	0
	K01810	GPI, pgi; glucose-6-phosphate isomerase [EC:5.3.1.9]	0.221355	0	0.999039	390.973	13.5481	298.617	23.0313	635.223	10.7813	5.70962e-10	0.000661496	2.20382e-10	5.65456e-12	345.411	16.3605	319.489	12.0761	432.842	4.69642	466.151	4.86851	346.938	52.2777	281.322	13.8132	267.592	42.0405	617.248	15.6664	644.432	27.527	643.989	9.24585	1.72772e-07	362.049	7.48613	266.914	23.4921	597.802	13.4906	9.17489e-10	0.00220092	2.20382e-10	5.65456e-12	339.437	12.8023	333.751
	K15916	pgi-pmi; glucose/mannose-6-phosphate isomerase [EC:5.3.1.9 5.3.1.8]	0.860616	5e-15	0.994011	1.89155	0.150594	0.379239	0.0923416	0.0158259	0.00698954	1.19169e-10	9.6972e-08	0.00247267	2.99323e-08	1.29862	0.132873	1.51315	0.22994	2.22573	0.334062	2.52868	0.180791	0.541617	0.17035	0.4064	0.188718	0.189699	0.0986705	0.0150107	0.00976883	0	0	0.032467	0.0172414	1.3741e-07	1.96683	0.206027	0.513829	0.170356	0.0405283	0.0131492	1.47781e-08	1.88494e-05	0.176152	3.71131e-08	1.91293	0.482927	1.13519
	K06859	pgi1; glucose-6-phosphate isomerase, archaeal [EC:5.3.1.9]	0.169895	1.84e-11	0.908846	0.937496	0.0596768	4.77932	0.810818	3.28981	0.470872	1.19732e-06	0.000305356	0.191637	2.54455e-10	0.854355	0.0984982	0.692257	0.0787822	1.22462	0.110052	0.978754	0.0852612	3.84243	1.71598	5.03632	1.0053	5.4592	1.57141	4.39229	0.895296	3.32955	0.934805	2.14761	0.286004	0.00010785	0.790513	0.0683011	2.69774	0.537803	3.23443	0.372699	4.45981e-06	0.00987472	0.289069	3.78855e-10	0.907057	0.146283	0.635956
	K13810	tal-pgi; transaldolase / glucose-6-phosphate isomerase [EC:2.2.1.2 5.3.1.9]	0.0697689	2.54e-10	0.998531	0.843261	0.231324	1.94963	0.352878	0.294613	0.0513271	1.77203e-05	0.00220092	7.4249e-06	0.00453666	0.285322	0.066903	0.400777	0.115338	0.565154	0.101719	2.12179	0.716005	1.25427	0.435193	2.98429	0.702824	1.61033	0.502935	0.380039	0.117878	0.19198	0.0281912	0.311819	0.0925003	9.06317e-05	0.544221	0.0933339	1.31742	0.257693	0.159123	0.025439	3.96041e-06	0.00956485	2.53263e-06	0.000117388	0.335532	0.135847	0.358511
	K00850	pfkA, PFK; 6-phosphofructokinase 1 [EC:2.7.1.11]	0.0215104	3.77e-15	0.99971	496.849	19.2603	409.042	40.9009	735.587	10.7754	2.82095e-08	0.0202693	4.59497e-07	1.07437e-10	442.134	16.6171	382.967	14.2162	557.824	3.6239	604.471	9.03594	505.995	94.2685	365.246	20.7368	355.886	70.1294	730.964	16.2975	726.975	28.9485	748.822	5.15385	1.57458e-06	428.415	10.1228	322.839	33.8215	680.579	15.2825	1.68788e-09	0.00453666	8.8153e-10	1.13091e-11	402.958	16.2287	382.895
	K16370	pfkB; 6-phosphofructokinase 2 [EC:2.7.1.11]	0.00082729	6.28e-11	0.967209	0.702078	0.0446683	2.39562	0.459208	3.90405	0.199527	9.49391e-08	0.00332778	0.00419018	5.65456e-12	0.716683	0.0689334	0.474326	0.0620804	0.699455	0.0746708	0.917846	0.052932	1.75311	0.575617	2.76539	0.891926	2.66836	0.948283	3.85761	0.477603	3.88072	0.326991	3.97381	0.263685	3.05973e-05	0.348259	0.0320552	1.04915	0.235213	2.93352	0.264098	3.50224e-08	0.0816297	2.07664e-05	5.65456e-12	0.335614	0.0894935	0.441385
	K00918	pfkC; ADP-dependent phosphofructokinase/glucokinase [EC:2.7.1.146 2.7.1.147]	0.000307784	7.97e-06	0.921743	0.532106	0.0582535	0.578215	0.155846	1.90861	0.280525	1.11626e-06	0.291447	8.14748e-05	9.03033e-09	0.647208	0.136625	0.475886	0.119323	0.615092	0.112275	0.390238	0.0908046	0.503081	0.278374	0.870172	0.348312	0.361393	0.146093	1.99953	0.616725	1.91252	0.421003	1.81379	0.49156	0.000313226	1.39577	0.287376	1.55267	0.313887	2.22157	0.192603	0.0160819	0.484511	0.0326667	0.00637411	1.54766	0.693459	1.46057
	K01623	ALDO; fructose-bisphosphate aldolase, class I [EC:4.1.2.13]	0.701608	9.33e-15	0.997239	12.8517	1.2479	14.3943	1.36795	3.48556	0.360529	1.75711e-08	0.210805	2.13771e-08	2.26182e-11	10.2984	0.492759	21.5114	2.53319	11.4178	0.801379	8.17896	0.521167	12.7214	3.5449	14.5058	1.82081	15.9557	1.46823	4.16988	0.697181	3.02258	0.488074	3.26422	0.674686	6.34251e-07	11.4988	1.17072	14.9776	1.78613	3.67175	0.357243	3.71201e-08	0.131515	1.54268e-09	1.53295e-08	11.512	1.69943	17.6121
	K01624	FBA, fbaA; fructose-bisphosphate aldolase, class II [EC:4.1.2.13]	0.0271276	2.55e-15	0.994172	366.845	13.2494	328.042	26.9856	666.384	11.9059	5.84677e-09	0.230049	2.20382e-10	5.65456e-12	335.419	15.731	289.253	12.159	398.92	4.17388	443.788	5.09019	353.816	56.3628	315.903	19.9571	314.406	60.4424	648.685	25.8423	667.317	21.5476	683.151	13.9529	3.33518e-07	322.586	7.07826	262.945	26.9406	603.534	12.7651	2.74152e-09	0.0327671	2.20382e-10	5.65456e-12	306.688	12.9223	291.186
	K11645	fbaB; fructose-bisphosphate aldolase, class I [EC:4.1.2.13]	1.39e-05	1.83e-09	0.89071	3.58028	0.363809	5.35587	0.690167	6.85361	0.311263	2.32842e-05	0.026789	0.0314917	3.59257e-07	2.09432	0.169436	4.91865	0.82608	2.31372	0.138975	4.99443	0.42928	4.1597	0.961491	6.25283	1.65094	5.65508	0.862268	6.83371	0.708028	6.79381	0.484257	6.9333	0.500348	0.00017474	1.62202	0.139548	3.2277	0.364228	5.40829	0.366266	1.45975e-08	0.000305356	0.000283833	2.26182e-11	1.23657	0.153157	1.56752
	K01622	K01622; fructose 1,6-bisphosphate aldolase/phosphatase [EC:4.1.2.13 3.1.3.11]	0.0115826	0.000701497	0.930792	3.0938	0.166349	8.41035	1.5957	3.20218	0.569495	0.00121046	0.000533438	0.00264198	0.427458	2.14289	0.108959	3.49972	0.393575	3.1487	0.1738	3.5839	0.223025	4.08186	1.10803	8.06989	0.757318	13.0793	4.00505	4.85719	1.24735	2.85204	0.762136	1.89731	0.508426	0.00104884	2.52989	0.175074	4.43909	0.79927	2.93108	0.568085	0.246139	0.137036	0.200037	0.504687	2.22094	0.375335	2.32454
	K16305	K16305; fructose-bisphosphate aldolase / 6-deoxy-5-ketofructose 1-phosphate synthase [EC:4.1.2.13 2.2.1.11]	0.503767	1.85e-09	0.795702	0.00222646	0.00136098	0.0716324	0.0476876	1.07003	0.374088	9.91356e-07	0.337454	0.00036843	1.44758e-06	0	0	0.00484233	0.00484233	0	0	0.0040635	0.00257042	0.12704	0.117406	0.0878568	0.0878568	0	0	1.95419	0.861649	0.964556	0.594657	0.291353	0.22697	0.000127049	0	0	0.204774	0.136262	0.930796	0.429635	3.3911e-06	0.0177817	0.00717331	1.40149e-06	0	0	0
	K16306	K16306; fructose-bisphosphate aldolase / 2-amino-3,7-dideoxy-D-threo-hept-6-ulosonate synthase [EC:4.1.2.13 2.2.1.10]	0.177366	0.00475339	0.703823	3.60331	0.265004	5.27978	1.00334	3.56833	0.520644	0.536079	0.504687	0.323126	0.520951	2.24519	0.306581	3.12254	0.298802	3.98615	0.266678	5.05935	0.411509	2.84163	0.713427	4.49902	1.08687	8.49868	2.27922	4.33802	1.13114	3.49847	0.994603	2.86849	0.527998	0.0206711	3.40131	0.274681	3.29493	0.443948	3.05446	0.426956	0.394172	0.98986	0.384236	0.159967	3.12316	0.800437	2.57738
	K00134	GAPDH, gapA; glyceraldehyde 3-phosphate dehydrogenase [EC:1.2.1.12]	0.0396414	1.11e-16	0.999242	354.689	10.7593	255.518	21.3622	587.394	9.5209	2.02333e-10	4.13907e-05	2.20382e-10	5.65456e-12	323.257	12.316	295.558	9.69009	383.034	6.20527	416.906	3.76155	306.827	40.8109	238.586	16.5709	221.142	43.5246	569.747	19.2497	588.731	17.3445	603.704	11.7207	7.08256e-08	299.235	5.65079	221.436	23.1686	530.133	10.8747	8.54204e-10	0.00135781	4.40765e-10	5.65456e-12	288.136	12.1268	279.947
	K00150	gap2; glyceraldehyde-3-phosphate dehydrogenase (NAD(P)) [EC:1.2.1.59]	3.57e-08	0.000174692	0.453073	14.4899	1.11283	24.1474	4.69357	7.78477	0.547621	5.89212e-06	0.0327671	1.35233e-05	1.53412e-05	10.6999	1.14358	10.2121	1.04071	15.295	0.923958	21.7524	1.52667	32.0261	13.1323	17.134	2.07304	23.282	5.05417	9.02997	0.831902	8.18358	1.06938	6.14076	0.583756	6.6747e-05	6.0324	0.352889	11.1107	1.7355	6.37945	0.655004	0.0019441	0.000629331	0.00824197	0.734273	5.71785	0.685663	4.94817
	K01803	TPI, tpiA; triosephosphate isomerase (TIM) [EC:5.3.1.1]	0.45292	0	0.996169	331.839	10.7949	225.614	19.8278	555.892	10.6223	1.35578e-10	1.32236e-05	2.20382e-10	5.65456e-12	311.258	11.0436	265.565	10.9997	357.723	6.61142	392.812	4.09873	280.402	38.5189	200.683	12.6225	195.757	38.2632	541.469	20.0757	557.041	21.5036	569.166	14.4349	4.69347e-08	329.263	6.20267	206.681	23.6077	506.509	11.1029	3.55033e-10	0.000191262	2.20382e-10	5.65456e-12	319.109	13.2216	307.352
	K00927	PGK, pgk; phosphoglycerate kinase [EC:2.7.2.3]	0.0560683	1.11e-16	0.999852	405.706	14.2726	299.208	27.9518	687.123	12.5703	4.82518e-10	0.000428237	2.20382e-10	5.65456e-12	366.758	16.9373	325.315	13.1473	442.622	5.84986	488.127	5.21069	366.575	61.1642	263.218	13.5609	267.83	51.7756	673.519	25.2804	693.015	26.3115	694.836	14.9827	1.36322e-07	347.401	7.6872	255.396	24.47	618.65	11.5261	1.06374e-09	0.00318331	2.20382e-10	5.65456e-12	328.509	14.9791	317.576
	K00131	gapN; glyceraldehyde-3-phosphate dehydrogenase (NADP+) [EC:1.2.1.9]	0.0411757	8.99e-10	0.298221	1.45558	0.381252	8.25761	1.79355	1.23973	0.144943	0.00460809	0.00241707	0.00963088	0.344338	0.473104	0.122296	0.728987	0.21064	0.999467	0.253434	3.62078	1.12831	0.751126	0.287148	9.12778	1.69645	14.8939	3.10194	1.41743	0.344435	1.12137	0.194348	1.18041	0.219221	8.48818e-06	0.876592	0.352826	2.56891	0.891804	1.78057	0.19833	0.00412409	0.0710281	0.787932	0.000191262	0.0954302	0.0543917	0.202159
	K01834	PGAM, gpmA; 2,3-bisphosphoglycerate-dependent phosphoglycerate mutase [EC:5.4.2.11]	0.041703	2.78e-15	0.946112	96.9999	3.52719	36.4849	3.98507	24.0668	1.14639	9.32113e-11	3.95819e-11	0.000437478	5.65456e-12	96.6923	2.33298	120.458	5.39065	89.403	2.98152	81.4463	3.9401	51.8701	6.9875	31.8805	3.40925	25.704	5.16807	26.7992	2.86041	22.332	1.3774	23.0691	1.01564	5.01665e-08	64.7778	3.22377	35.2829	4.06374	23.6337	1.94392	1.23723e-08	9.77207e-06	0.0106301	2.26182e-11	68.2265	5.5117	77.6278
	K15633	gpmI; 2,3-bisphosphoglycerate-independent phosphoglycerate mutase [EC:5.4.2.12]	0.105969	0	0.999485	420.707	14.7305	302.15	27.7632	741.46	13.7903	3.88178e-10	0.000242265	2.20382e-10	5.65456e-12	385.287	17.3881	334.449	14.5859	458.92	5.00026	504.173	5.30476	375.098	59.4262	272.304	13.849	259.05	50.2482	731.454	26.8401	747.197	31.3171	745.727	14.4344	1.27235e-07	374.513	8.5833	250.213	30.8814	666.582	14.211	5.95025e-10	0.000735411	2.20382e-10	5.65456e-12	354.893	13.8871	342.541
	K15634	gpmB; probable phosphoglycerate mutase [EC:5.4.2.12]	0.386476	1.03e-07	0.546085	236.921	7.49267	207.542	31.861	228.909	5.03528	0.0035633	0.00181962	0.00464486	0.890047	213.824	6.4977	202.34	5.45003	245.175	6.55154	286.344	8.37405	300.465	79.3891	163.849	16.2895	158.311	34.5373	228.933	9.30727	224.595	10.545	233.2	7.30641	0.000479546	212.318	3.79492	179.448	19.0669	241.351	6.59617	0.000790982	0.0188688	0.0117175	0.000242265	205.205	6.18064	202.066
	K15635	apgM; 2,3-bisphosphoglycerate-independent phosphoglycerate mutase [EC:5.4.2.12]	0.784908	0	0.999538	90.6948	2.85439	49.1357	4.79826	194.011	3.97933	1.96958e-11	1.97853e-08	2.20382e-10	5.65456e-12	92.8499	4.22537	74.5503	4.37297	90.7572	3.00987	104.622	3.46794	65.2569	7.2392	38.598	4.96034	43.5521	8.79795	187.732	4.93184	196.869	10.1988	197.431	4.61742	2.29884e-08	94.5161	2.79262	49.3645	8.75204	193.681	6.79277	3.39375e-10	0.00016962	2.20382e-10	5.65456e-12	95.2755	6.33423	92.6375
	K01689	ENO, eno; enolase [EC:4.2.1.11]	0.202161	7.73e-14	0.996677	272.815	7.49106	206.319	18.7979	335.271	4.36557	2.94272e-08	0.00181962	5.96796e-07	5.17392e-09	224.467	10.1811	272.514	12.1255	289.071	4.20531	305.206	5.82765	233.602	42.9979	192.962	13.3449	192.393	36.7971	330.691	4.80221	333.196	12.0951	341.925	3.33634	2.7262e-06	271.337	3.93902	188.81	17.6438	315.073	6.84217	9.64484e-08	5.41835e-05	1.59733e-06	4.43699e-06	251.17	6.14977	270.745
	K00873	PK, pyk; pyruvate kinase [EC:2.7.1.40]	0.00382798	8.11e-12	0.774082	230.903	4.50172	214.338	23.7984	327.591	8.37592	1.78548e-07	0.457511	2.53263e-06	2.54455e-10	204.869	4.80387	243.39	5.94922	227.235	6.18028	248.117	6.89411	236.018	58.3618	198.789	19.2938	208.209	42.9962	325.524	13.6635	324.567	18.1886	332.684	13.7914	2.0412e-05	185.311	4.64802	172.354	13.0568	329.172	8.2107	8.03464e-09	0.442341	4.40765e-10	5.65456e-12	174.801	6.1035	192.33
	K12406	PKLR; pyruvate kinase isozymes R/L [EC:2.7.1.40]	0.0807022	0.121881	0.121881	0	0	0.0900043	0.061999	0.02218	0.02218	0.256362	0.105586	0.530713	0.268472	0	0	0	0	0	0	0	0	0.270013	0.171717	0	0	0	0	0	0	0.06654	0.06654	0	0	0.109672	0	0	0	0	0	0	-	-	-	-	0	0	0
Hexose monophosphate pathway	K01810	GPI, pgi; glucose-6-phosphate isomerase [EC:5.3.1.9]	0.221355	0	0.999039	390.973	13.5481	298.617	23.0313	635.223	10.7813	5.70962e-10	0.000661496	2.20382e-10	5.65456e-12	345.411	16.3605	319.489	12.0761	432.842	4.69642	466.151	4.86851	346.938	52.2777	281.322	13.8132	267.592	42.0405	617.248	15.6664	644.432	27.527	643.989	9.24585	1.72772e-07	362.049	7.48613	266.914	23.4921	597.802	13.4906	9.17489e-10	0.00220092	2.20382e-10	5.65456e-12	339.437	12.8023	333.751
	K15916	pgi-pmi; glucose/mannose-6-phosphate isomerase [EC:5.3.1.9 5.3.1.8]	0.860616	5e-15	0.994011	1.89155	0.150594	0.379239	0.0923416	0.0158259	0.00698954	1.19169e-10	9.6972e-08	0.00247267	2.99323e-08	1.29862	0.132873	1.51315	0.22994	2.22573	0.334062	2.52868	0.180791	0.541617	0.17035	0.4064	0.188718	0.189699	0.0986705	0.0150107	0.00976883	0	0	0.032467	0.0172414	1.3741e-07	1.96683	0.206027	0.513829	0.170356	0.0405283	0.0131492	1.47781e-08	1.88494e-05	0.176152	3.71131e-08	1.91293	0.482927	1.13519
	K06859	pgi1; glucose-6-phosphate isomerase, archaeal [EC:5.3.1.9]	0.169895	1.84e-11	0.908846	0.937496	0.0596768	4.77932	0.810818	3.28981	0.470872	1.19732e-06	0.000305356	0.191637	2.54455e-10	0.854355	0.0984982	0.692257	0.0787822	1.22462	0.110052	0.978754	0.0852612	3.84243	1.71598	5.03632	1.0053	5.4592	1.57141	4.39229	0.895296	3.32955	0.934805	2.14761	0.286004	0.00010785	0.790513	0.0683011	2.69774	0.537803	3.23443	0.372699	4.45981e-06	0.00987472	0.289069	3.78855e-10	0.907057	0.146283	0.635956
	K13810	tal-pgi; transaldolase / glucose-6-phosphate isomerase [EC:2.2.1.2 5.3.1.9]	0.0697689	2.54e-10	0.998531	0.843261	0.231324	1.94963	0.352878	0.294613	0.0513271	1.77203e-05	0.00220092	7.4249e-06	0.00453666	0.285322	0.066903	0.400777	0.115338	0.565154	0.101719	2.12179	0.716005	1.25427	0.435193	2.98429	0.702824	1.61033	0.502935	0.380039	0.117878	0.19198	0.0281912	0.311819	0.0925003	9.06317e-05	0.544221	0.0933339	1.31742	0.257693	0.159123	0.025439	3.96041e-06	0.00956485	2.53263e-06	0.000117388	0.335532	0.135847	0.358511
	K00036	G6PD, zwf; glucose-6-phosphate 1-dehydrogenase [EC:1.1.1.49 1.1.1.363]	0.62175	1.3e-13	0.903626	1.36479	0.466035	6.49854	1.31833	1.21215	0.187065	1.45616e-06	1.91173e-06	1.2586e-06	0.057714	0.250105	0.0825611	0.342634	0.103815	0.486158	0.106445	4.38026	1.2397	6.04033	2.83543	9.27135	2.59672	4.18393	0.541923	1.57867	0.268512	0.622843	0.155142	1.43494	0.393081	5.71774e-07	0.819965	0.199947	6.95908	1.64893	1.60533	0.441636	7.84722e-06	1.34315e-06	0.000503332	0.0373419	0.366992	0.212408	0.420331
	K13937	H6PD; hexose-6-phosphate dehydrogenase [EC:1.1.1.47 3.1.1.31]	0.0807022	0.121881	0.121881	0	0	0.122136	0.0854544	0.0216076	0.0216076	0.256362	0.105586	0.530713	0.268472	0	0	0	0	0	0	0	0	0.366408	0.237875	0	0	0	0	0	0	0.0648228	0.0648228	0	0	0.109672	0	0	0	0	0	0	NA	NA	NA	NA	0	0	0
	K01057	PGLS, pgl, devB; 6-phosphogluconolactonase [EC:3.1.1.31]	0.697721	1.85e-12	0.78521	1.27138	0.413573	3.99421	0.938011	0.393741	0.0774354	3.52406e-06	0.000150232	9.91721e-09	0.192728	0.294815	0.0419139	0.566669	0.239021	0.182802	0.045515	4.04124	1.0123	5.44212	2.40966	4.52997	1.31156	2.01054	0.429287	0.444572	0.105754	0.180043	0.0313108	0.556608	0.184505	8.27793e-07	0.826358	0.20126	4.70639	1.32943	0.918496	0.33819	4.50827e-05	2.37068e-05	5.81106e-05	0.791803	0.291889	0.0615226	0.422625
	K07404	pgl; 6-phosphogluconolactonase [EC:3.1.1.31]	0.501695	2.28e-11	0.89494	27.5097	1.43714	62.9516	7.94022	28.293	1.06389	0.000854783	0.000478224	0.00112214	0.949898	23.6913	1.52549	19.1171	1.07192	33.4195	0.928893	33.8109	1.31692	43.3442	11.0573	74.8781	13.2049	70.6323	15.1429	29.7486	2.08045	27.336	2.06097	27.7945	1.52069	0.000277459	23.4951	1.41038	50.5674	4.61662	29.3333	0.610882	5.18159e-08	1.97853e-08	1.11119e-05	0.000661496	19.711	1.54855	17.5184
	K13937	H6PD; hexose-6-phosphate dehydrogenase [EC:1.1.1.47 3.1.1.31]	0.0807022	0.121881	0.121881	0	0	0.122136	0.0854544	0.0216076	0.0216076	0.256362	0.105586	0.530713	0.268472	0	0	0	0	0	0	0	0	0.366408	0.237875	0	0	0	0	0	0	0.0648228	0.0648228	0	0	0.109672	0	0	0	0	0	0	NA	NA	NA	NA	0	0	0
	K00033	PGD, gnd, gntZ; 6-phosphogluconate dehydrogenase [EC:1.1.1.44 1.1.1.343]	4.59e-12	0.124095	0.461563	35.054	2.14792	40.5137	4.39009	29.4894	1.19421	0.0366563	0.457511	0.0155727	0.0511389	31.678	2.56378	23.4348	2.4993	38.1835	1.4928	46.9195	3.23177	48.2429	9.71915	43.1751	3.99402	30.1233	7.1563	29.5742	2.97315	29.1748	1.77624	29.7193	1.58753	0.00129607	19.547	1.34847	24.196	2.56525	17.7274	1.29264	0.0917169	0.184119	0.0470848	0.210805	20.0017	3.63091	17.9415
	K01807	rpiA; ribose 5-phosphate isomerase A [EC:5.3.1.6]	0.00282213	5.17e-08	0.747766	30.2864	1.97345	14.3101	1.1618	20.3052	2.42103	4.85668e-06	6.56437e-08	0.251577	0.001004	21.5445	1.60702	22.2991	1.9453	40.1967	1.85702	37.1053	2.20413	15.697	2.33584	15.2257	1.3921	12.0077	2.18198	20.8769	4.7365	19.2956	4.07133	20.7432	4.52423	0.000159577	51.0356	2.65993	25.8172	4.14186	21.9307	3.71378	3.23256e-06	2.37068e-05	0.501011	1.60444e-06	42.0477	3.59507	42.3098
	K01808	rpiB; ribose 5-phosphate isomerase B [EC:5.3.1.6]	0.198472	3.22e-15	0.990042	205.685	8.23729	173.831	19.8747	339.795	6.99724	3.00939e-08	0.0424352	7.69575e-07	5.65456e-12	181.596	7.74479	159.24	4.72543	226.913	2.31809	254.991	6.08099	226.328	46.5822	144.858	13.0107	150.306	29.3272	339.558	13.0696	338.266	15.006	341.561	10.1147	1.46341e-06	184.375	4.37448	149.766	15.0462	321.786	8.16306	2.38846e-09	0.023337	2.20382e-10	5.65456e-12	179.468	9.46865	168.732
	K01783	rpe, RPE; ribulose-phosphate 3-epimerase [EC:5.1.3.1]	0.5924	0	0.980155	240.968	8.80778	183.189	16.1651	371.566	5.5348	6.44956e-10	0.000661496	4.40765e-10	5.65456e-12	212.085	9.25217	191.451	6.82576	277.173	2.83281	283.162	3.4261	215.974	37.0606	175.28	6.25072	158.314	30.026	367.24	6.21247	366.929	15.0529	380.53	4.81333	2.08026e-07	246.801	4.39171	167.947	16.4742	350.686	9.06006	7.67864e-10	0.000215393	2.64459e-09	3.95819e-11	236.95	6.88998	228.547
	K00615	E2.2.1.1, tktA, tktB; transketolase [EC:2.2.1.1]	0.00766893	8.17e-14	0.98925	760.604	30.3264	603.678	69.9902	963.569	17.2185	4.31293e-06	0.00241707	0.000244695	1.60444e-06	683.027	33.4802	592.255	24.2022	809.979	8.6893	957.155	7.35682	825.987	157.228	495.583	32.6979	489.464	96.6756	944.925	33.9834	966.81	37.9555	978.973	17.5931	1.06214e-05	624.687	14.5523	470.922	49.138	892.522	15.9067	3.50139e-09	0.00956485	4.18727e-09	2.26182e-11	593.709	24.7219	566.071
	K00616	E2.2.1.2, talA, talB; transaldolase [EC:2.2.1.2]	0.00437177	2.52e-06	0.654894	29.7556	1.3809	42.2159	4.66464	32.8258	0.552678	0.0175115	0.0111858	0.0265981	0.28339	21.4858	1.09756	26.8228	1.74792	33.4305	0.353028	37.2831	1.12689	30.006	6.70502	47.3245	6.00218	49.3171	9.78958	33.9217	0.54748	31.0101	1.21885	33.5456	0.571971	0.00105989	26.2379	1.06432	32.9236	2.77414	29.3651	0.7236	0.0123764	0.0111858	0.191637	0.0250127	23.7163	1.84046	21.9946
Entner-Doudoroff pathway	K00036	G6PD, zwf; glucose-6-phosphate 1-dehydrogenase [EC:1.1.1.49 1.1.1.363]	0.62175	1.3e-13	0.903626	1.36479	0.466035	6.49854	1.31833	1.21215	0.187065	1.45616e-06	1.91173e-06	1.2586e-06	0.057714	0.250105	0.0825611	0.342634	0.103815	0.486158	0.106445	4.38026	1.2397	6.04033	2.83543	9.27135	2.59672	4.18393	0.541923	1.57867	0.268512	0.622843	0.155142	1.43494	0.393081	5.71774e-07	0.819965	0.199947	6.95908	1.64893	1.60533	0.441636	7.84722e-06	1.34315e-06	0.000503332	0.0373419	0.366992	0.212408	0.420331
	K13937	H6PD; hexose-6-phosphate dehydrogenase [EC:1.1.1.47 3.1.1.31]	0.0807022	0.121881	0.121881	0	0	0.122136	0.0854544	0.0216076	0.0216076	0.256362	0.105586	0.530713	0.268472	0	0	0	0	0	0	0	0	0.366408	0.237875	0	0	0	0	0	0	0.0648228	0.0648228	0	0	0.109672	0	0	0	0	0	0	-	-	-	-	0	0	0
	K01057	PGLS, pgl, devB; 6-phosphogluconolactonase [EC:3.1.1.31]	0.697721	1.85e-12	0.78521	1.27138	0.413573	3.99421	0.938011	0.393741	0.0774354	3.52406e-06	0.000150232	9.91721e-09	0.192728	0.294815	0.0419139	0.566669	0.239021	0.182802	0.045515	4.04124	1.0123	5.44212	2.40966	4.52997	1.31156	2.01054	0.429287	0.444572	0.105754	0.180043	0.0313108	0.556608	0.184505	8.27793e-07	0.826358	0.20126	4.70639	1.32943	0.918496	0.33819	4.50827e-05	2.37068e-05	5.81106e-05	0.791803	0.291889	0.0615226	0.422625
	K07404	pgl; 6-phosphogluconolactonase [EC:3.1.1.31]	0.501695	2.28e-11	0.89494	27.5097	1.43714	62.9516	7.94022	28.293	1.06389	0.000854783	0.000478224	0.00112214	0.949898	23.6913	1.52549	19.1171	1.07192	33.4195	0.928893	33.8109	1.31692	43.3442	11.0573	74.8781	13.2049	70.6323	15.1429	29.7486	2.08045	27.336	2.06097	27.7945	1.52069	0.000277459	23.4951	1.41038	50.5674	4.61662	29.3333	0.610882	5.18159e-08	1.97853e-08	1.11119e-05	0.000661496	19.711	1.54855	17.5184
	K13937	H6PD; hexose-6-phosphate dehydrogenase [EC:1.1.1.47 3.1.1.31]	0.0807022	0.121881	0.121881	0	0	0.122136	0.0854544	0.0216076	0.0216076	0.256362	0.105586	0.530713	0.268472	0	0	0	0	0	0	0	0	0.366408	0.237875	0	0	0	0	0	0	0.0648228	0.0648228	0	0	0.109672	0	0	0	0	0	0	-	-	-	-	0	0	0
	K01690	edd; phosphogluconate dehydratase [EC:4.2.1.12]	0.958141	5.84e-10	0.22855	0.270457	0.0468641	4.3567	0.898269	0.463305	0.112975	9.2266e-06	1.91173e-06	5.81106e-05	0.25048	0.135772	0.0259349	0.122151	0.0465632	0.221938	0.0506594	0.601967	0.0672765	4.63987	2.47998	5.52065	0.542473	2.90956	1.03915	0.592811	0.178788	0.145237	0.0383478	0.651869	0.257005	1.75974e-05	0.307287	0.0397057	4.36096	1.56402	0.321526	0.0608441	1.18418e-05	2.69526e-06	2.87063e-05	0.734273	0.143074	0.0346746	0.17535
	K01625	eda; 2-dehydro-3-deoxyphosphogluconate aldolase / (4S)-4-hydroxy-2-oxoglutarate aldolase [EC:4.1.2.14 4.1.3.42]	0.223344	2e-15	0.988644	163.468	6.7895	136.974	14.4022	279.696	5.0115	1.08991e-08	0.0151518	1.50742e-07	5.65456e-12	148.452	7.28776	124.286	6.22636	176.089	3.91572	205.046	3.35218	174.399	32.7712	129.469	9.44368	107.053	21.9582	269.963	10.7545	282.965	10.2246	286.159	2.55634	7.24474e-07	148.455	3.59905	111.556	11.523	270.845	7.73513	2.66866e-09	0.0306614	2.20382e-10	5.65456e-12	142.663	6.19895	138.164
TCA	K01647	CS, gltA; citrate synthase [EC:2.3.3.1]	0.289042	7.57e-07	0.121387	161.165	8.69727	148.433	14.8259	143.993	5.17814	0.500684	0.472961	0.406418	0.344338	125.23	6.29671	118.751	7.2405	209.416	3.73875	191.262	4.57455	163.654	36.2122	144.713	11.3393	136.931	26.9548	147.164	11.9552	136.69	8.4376	148.126	6.57878	0.00133501	201.363	8.84604	143.258	11.898	136.47	3.72407	7.98274e-06	0.000272153	0.62791	2.94065e-07	173.554	12.7965	171.944
	K15231	aclB; ATP-citrate lyase beta-subunit [EC:2.3.3.8]	0.0229681	0.818644	0.818644	0.0217627	0.0125148	0.00328994	0.00328994	0	0	0.127478	0.249248	0.344943	0.0765005	0.0156768	0.0156768	0.0114483	0.0114483	0.013457	0.013457	0.0464688	0.0464688	0.00986983	0.00986983	0	0	0	0	0	0	0	0	0	0	0.800522	0	0	0	0	0	0	-	-	-	-	0	0	0
	K00025	MDH1; malate dehydrogenase [EC:1.1.1.37]	0.436991	5.91e-13	0.996776	5.39068	1.10392	0.175179	0.0633984	2.40926	0.984919	1.57413e-05	4.54872e-06	0.00331611	0.0862209	8.35834	0.780977	12.1544	1.18265	0.770573	0.0848149	0.27937	0.0451051	0.356349	0.152609	0.102892	0.0763646	0.0662958	0.0435397	5.21208	2.63974	1.05232	0.487005	0.963392	0.57598	1.41307e-05	3.04956	0.69257	0.139379	0.063453	1.25163	0.443417	9.93062e-07	9.63609e-07	0.00100441	0.00883387	4.18836	1.20568	6.51316
	K00026	MDH2; malate dehydrogenase [EC:1.1.1.37]	0.641963	0.00955353	0.162106	0.000644917	0.000644917	0.0555358	0.0381303	0.0293182	0.0143186	0.0330046	0.37767	0.199714	0.0103351	0	0	0	0	0.00257967	0.00257967	0	0	0.166607	0.105494	0	0	0	0	0.0691898	0.037557	0	0	0.0187648	0.0129836	0.00951913	0.0152183	0.00691943	0.00547811	0.00547811	0.0233554	0.0117219	0.287562	0.121989	0.179734	1	0	0	0.00498983
	K00024	mdh; malate dehydrogenase [EC:1.1.1.37]	0.525373	1.38e-11	0.107945	178.954	3.68797	44.9719	8.49267	209.395	7.46816	5.65941e-10	2.26182e-11	2.20382e-10	0.000428237	190.475	5.1281	158.105	6.49621	177.037	5.63519	190.199	3.24036	79.7496	17.6653	32.6509	5.82062	22.5153	4.07664	216.594	15.3038	205.634	12.5365	205.957	12.7263	4.63903e-07	202.61	4.67674	72.3205	15.7825	178.778	4.3638	5.35508e-07	1.95116e-07	0.000112745	0.00265191	202.63	7.62814	191.817
	K00116	mqo; malate dehydrogenase (quinone) [EC:1.1.5.4]	0.0734863	1.54e-11	0.977641	0.618949	0.199512	3.09558	0.770891	2.84441	0.178804	2.77373e-05	0.0163079	0.516576	1.97853e-08	0.113	0.0399636	0.44755	0.229336	0.293885	0.0740495	1.62136	0.627346	1.40086	1.19905	5.17418	1.66822	2.71171	0.610664	3.16208	0.444136	2.5959	0.221056	2.77526	0.215614	0.000111877	0.303015	0.0778923	3.11977	1.57353	2.10949	0.150637	1.48864e-06	0.0103478	0.084686	3.95819e-11	0.110086	0.0607522	0.339056
	K01676	E4.2.1.2A, fumA, fumB; fumarate hydratase, class I [EC:4.2.1.2]	0.207787	4.51e-14	0.782684	230.057	6.90445	97.3433	10.6245	288.942	9.33588	2.82269e-10	2.54455e-10	2.20382e-10	2.37068e-05	227.356	10.2717	187.917	9.87466	240.125	6.62299	264.833	3.39331	117.993	21.2097	99.9723	15.9646	74.0649	15.8624	287.111	19.3279	283.791	15.4341	295.923	16.1715	1.38268e-07	229.2	7.06402	97.9421	16.8994	242.788	6.05743	1.66875e-06	1.60444e-06	1.59733e-06	0.13824	223.891	14.0908	215.348
	K01677	E4.2.1.2AA, fumA; fumarate hydratase subunit alpha [EC:4.2.1.2]	0.0642922	6e-15	0.990654	54.2774	2.92923	54.1667	5.80657	128.544	2.41155	8.43966e-09	0.989973	2.20382e-10	5.65456e-12	42.5686	2.33943	39.5816	2.12577	67.4779	2.32299	67.4816	1.46882	61.8692	11.8046	47.8232	6.15778	52.8075	12.0978	127.528	4.3918	128.493	5.83791	129.612	2.34825	5.15406e-07	43.2585	1.93347	43.8627	5.0486	126.14	4.1616	7.7006e-09	0.554252	2.20382e-10	5.65456e-12	36.7435	2.60681	36.6479
	K01678	E4.2.1.2AB, fumB; fumarate hydratase subunit beta [EC:4.2.1.2]	0.190352	4e-15	0.972597	41.6756	2.29379	41.328	4.50442	97.6452	1.91537	9.26863e-09	0.890047	4.40765e-10	5.65456e-12	32.2485	1.93392	30.4684	1.45296	52.2296	2.02381	51.7562	1.17013	47.0499	10.0045	35.2076	4.16984	41.7264	8.68365	97.3395	2.92878	97.4221	5.05278	98.174	1.79644	6.07578e-07	35.3804	1.73541	36.1203	4.22029	97.4769	3.36349	8.01618e-09	0.659828	2.20382e-10	5.65456e-12	29.9787	2.62114	29.8008
	K01679	E4.2.1.2B, fumC; fumarate hydratase, class II [EC:4.2.1.2]	0.0371866	4.15e-14	0.963336	53.2323	3.57954	78.409	9.59097	118.248	2.84582	2.87647e-08	0.00751651	4.89183e-05	5.65456e-12	40.5028	3.0246	37.1503	2.24432	58.2276	1.29579	77.0487	4.16275	101.66	24.2819	65.2807	7.21824	68.2861	11.5526	114.501	6.04026	119.791	5.74694	120.451	2.97301	1.92752e-06	37.2316	1.70397	63.0663	5.39383	110.486	5.54176	4.79495e-10	8.37732e-06	9.87313e-07	5.65456e-12	32.7083	2.89585	31.4271
	K00239	sdhA, frdA; succinate dehydrogenase / fumarate reductase, flavoprotein subunit [EC:1.3.5.1 1.3.5.4]	0.0851504	7.77e-16	0.937388	340.964	9.49685	113.517	18.9814	492.947	16.4504	5.94071e-11	2.87251e-09	4.40765e-10	1.97853e-08	338.588	14.5894	289.165	14.2659	347.091	13.6756	389.011	7.009	194.27	35.514	88.9695	14.6973	57.3126	11.8833	489.597	36.4708	489.818	26.8004	499.427	26.444	4.33284e-08	289.617	11.1941	128.921	26.8108	413.417	12.8058	3.81774e-09	0.000150232	4.18727e-09	5.2135e-08	288.409	28.817	284.068
	K00240	sdhB, frdB; succinate dehydrogenase / fumarate reductase, iron-sulfur subunit [EC:1.3.5.1 1.3.5.4]	0.456086	7.12e-14	0.918017	160.766	4.42249	47.5015	8.75362	215.162	9.13943	4.32061e-10	3.78855e-10	8.8153e-10	3.14247e-05	158.866	7.14446	136.637	6.85027	166.598	6.97621	180.964	2.77185	82.1012	18.248	37.4632	5.63118	22.94	6.05392	216.588	20.2237	212.294	14.2336	216.604	15.4252	3.09385e-07	156.09	4.71637	60.5165	14.2409	183.405	4.1994	2.26871e-07	2.05403e-05	9.87313e-07	0.000191262	158.738	12.4851	154.09
	K00241	sdhC, frdC; succinate dehydrogenase / fumarate reductase, cytochrome b subunit	0.546114	5.06e-10	0.323344	129.864	3.27072	32.8294	7.28857	168.072	7.15084	4.0024e-10	1.07437e-10	8.8153e-10	4.73931e-05	127.81	4.54655	111.789	5.66363	141.072	5.3036	138.785	2.95511	62.0714	14.018	26.2891	7.46421	10.1275	2.64341	171.839	16.4317	165.319	10.4678	167.058	11.7234	3.23041e-07	144.048	4.5466	60.2949	16.0799	140.494	3.86316	0.000271526	0.000132887	0.000437478	0.830804	150.657	12.5137	142.586
	K00242	sdhD, frdD; succinate dehydrogenase / fumarate reductase, membrane anchor subunit	0.809205	1.27e-08	0.591897	0.877195	0.261007	3.65149	0.856458	0.512833	0.0986633	0.00788727	0.00678353	0.00749189	0.629144	0.103189	0.0367507	0.781702	0.637027	0.453137	0.10901	2.17075	0.584973	1.55571	0.809029	6.66952	1.83453	2.72923	0.769165	0.712138	0.20567	0.259646	0.0705263	0.566716	0.175133	0.00251765	0.416664	0.103419	4.87602	2.07533	0.572533	0.115678	0.000115922	2.37068e-05	0.00293735	0.13824	0.116622	0.0497604	0.261243
	K00244	frdA; fumarate reductase flavoprotein subunit [EC:1.3.5.4]	0.124085	5.75e-08	0.208673	121.454	10.4653	207.805	25.2997	90.2823	3.01303	1.37244e-05	0.000383032	1.59733e-06	0.0543455	92.9715	6.18002	82.3972	5.89095	105.732	3.17727	204.717	5.37553	238.542	59.443	190.49	33.1269	194.383	40.1618	85.9835	8.15694	93.9524	4.07492	90.9111	1.72894	2.36595e-05	118.806	6.00257	113.339	13.5095	87.7525	2.98339	0.00547664	0.850464	0.142691	9.12317e-05	98.34	4.72055	99.1498
	K00245	frdB; fumarate reductase iron-sulfur subunit [EC:1.3.5.4]	0.00277407	5.84e-11	0.893428	12.718	1.07769	3.56179	0.678819	4.63803	2.00705	6.85027e-07	1.53295e-08	0.191637	2.73166e-05	10.5193	1.57769	9.02598	1.35293	16.117	2.01953	15.2096	2.39302	4.88617	1.44319	2.86355	0.834682	2.93565	1.18064	6.80037	5.10359	3.24613	2.34164	3.86759	2.84904	0.000247721	36.2476	2.83239	11.354	3.16162	3.45903	0.990081	9.66782e-09	1.91173e-06	0.0435428	1.13091e-11	30.0516	4.02898	30.3263
	K00246	frdC; fumarate reductase subunit C	0.00777669	9.04e-11	0.940509	10.2781	0.862974	2.70037	0.67583	3.48119	1.50211	8.64299e-07	1.27384e-06	0.812314	1.77665e-05	8.86934	1.31831	6.89231	0.913299	12.9135	1.50232	12.4374	1.96537	4.86011	1.30782	2.04376	0.968909	1.19724	0.733913	4.99969	3.86065	2.60678	1.88248	2.83709	1.96701	9.30358e-05	31.2215	2.37533	8.54091	2.91963	2.57156	0.700194	2.35958e-08	9.04765e-06	0.812195	5.65456e-12	26.5891	3.6454	26.016
	K00247	frdD; fumarate reductase subunit D	0.0391111	5.34e-11	0.903248	8.93497	0.789776	2.68018	0.532086	2.65534	1.25561	8.56246e-07	1.86515e-06	0.247864	1.32236e-05	7.56093	1.14611	6.08122	0.657517	11.3792	1.31117	10.7186	2.04314	3.67872	0.865662	2.35221	0.932993	2.00961	0.978299	3.87183	3.16517	1.98211	1.57803	2.1121	1.76823	0.000239693	23.3259	1.75215	5.63315	2.19176	1.86306	0.628625	2.07961e-08	5.66097e-06	0.861768	2.26182e-11	20.3425	2.72913	19.1537
	K00234	SDHA, SDH1; succinate dehydrogenase (ubiquinone) flavoprotein subunit [EC:1.3.5.1]	0.0807022	0.121881	0.121881	0	0	0.0486061	0.0340864	0.0171161	0.0171161	0.256362	0.105586	0.530713	0.268472	0	0	0	0	0	0	0	0	0.145818	0.0949533	0	0	0	0	0	0	0.0513483	0.0513483	0	0	0.109672	0	0	0	0	0	0	-	-	-	-	0	0	0
	K00236	SDHC, SDH3; succinate dehydrogenase (ubiquinone) cytochrome b560 subunit	0.0807022	0.121881	0.121881	0	0	0.0580584	0.0402945	0.003356	0.003356	0.256362	0.105586	0.530713	0.268472	0	0	0	0	0	0	0	0	0.174175	0.111876	0	0	0	0	0	0	0.010068	0.010068	0	0	0.109672	0	0	0	0	0	0	-	-	-	-	0	0	0
	K18556	frdA; NADH-dependent fumarate reductase subunit A [EC:1.3.1.6]	0.0376825	0.223116	0.000505906	0.0643101	0.0113323	0.0104597	0.00530954	0.00901439	0.00505561	4.18106e-06	0.000104727	0.765997	4.0614e-05	0.0979765	0.0268217	0.0303227	0.00967437	0.0667795	0.0231367	0.0621617	0.0235535	0.0313792	0.0125005	0	0	0	0	0	0	0.0117913	0.0117913	0.0152518	0.00980268	9.96579e-05	0.00642621	0.00308106	0.0780347	0.0564943	0.02686	0.0102459	0.43515	0.394935	0.953605	0.194231	0.00666817	0.00505281	0.00585
	K18557	frdB; NADH-dependent fumarate reductase subunit B [EC:1.3.1.6]	0.0784525	1.55e-07	0.606085	0.0363688	0.00826776	0.0388692	0.0270536	0	0	0.000121105	0.0108954	0.163187	0.000143602	0.0387873	0.0127049	0.0116285	0.0116285	0.0543648	0.0222327	0.0406945	0.0165747	0.0488733	0.0488733	0	0	0.0677342	0.0677342	0	0	0	0	0	0	0.00317724	0.110052	0.021998	0.0528798	0.0301927	0	0	2.97304e-06	0.00379622	0.0395769	2.1419e-06	0.123264	0.049875	0.091748
	K18560	frdE; NADH-dependent fumarate reductase subunit E	0.0161814	0.225054	0.712672	0.0351119	0.00780242	0.198982	0.0667151	0.0688528	0.0154057	0.603405	0.688108	0.732064	0.212312	0.0162065	0.00893407	0.0254642	0.0103768	0.0284795	0.00880993	0.0702975	0.0225508	0.142935	0.134096	0.126217	0.0615936	0.327793	0.136448	0.0977695	0.0285508	0.0778568	0.0298054	0.0309322	0.0156928	0.345193	0.0126534	0.00406763	0.196408	0.0971044	0.0280614	0.00751595	0.173744	0.165293	0.672501	0.0775351	0.00616583	0.00394938	0.0163437
	K18209	tfrA; fumarate reductase (CoM/CoB) subunit A [EC:1.3.4.1]	0.0314008	7.17e-12	0.996301	3.38569	0.21479	15.6493	2.45485	10.6139	0.599683	6.61484e-07	0.000342199	0.037114	5.65456e-12	2.65912	0.403124	2.69832	0.17822	4.0219	0.222072	4.16344	0.450866	8.38314	2.83338	16.388	1.87733	22.1769	5.54303	12.0035	0.972377	11.0846	1.22421	8.75357	0.318239	2.44928e-05	2.76366	0.136818	8.31427	1.14795	8.19371	0.61129	6.18704e-07	0.000521461	0.646386	5.65456e-12	2.65894	0.183779	2.46636
	K18210	tfrB; fumarate reductase (CoM/CoB) subunit B [EC:1.3.4.1]	0.179058	2.92e-09	0.896531	1.44285	0.122052	7.85729	1.5653	4.7101	0.924422	0.000235966	0.00220092	0.293093	4.73931e-05	0.858849	0.126185	1.30164	0.192855	1.86505	0.192133	1.74586	0.240528	3.52952	1.37107	6.80379	1.87179	13.2386	3.13827	7.09444	2.01449	4.3301	1.44686	2.70577	0.771706	0.00239987	0.96545	0.0774117	4.71078	0.83713	4.17111	0.827228	3.09207e-06	0.00130304	0.516576	7.85983e-10	0.685732	0.0759311	0.840841
	K01902	sucD; succinyl-CoA synthetase alpha subunit [EC:6.2.1.5]	0.0367115	1.21e-11	0.809484	25.6374	1.66026	20.9924	2.36912	9.44189	1.89708	3.80138e-06	0.06125	0.000210508	3.59257e-07	19.4154	1.64561	18.7888	1.96188	30.7713	1.83975	33.5742	2.40502	28.7378	4.84164	19.8455	1.86983	14.3938	3.05658	12.7085	4.6194	7.3088	2.09069	8.30841	2.77451	2.64724e-05	43.43	3.4586	30.3088	4.92903	8.97911	1.2913	2.7345e-08	0.0151518	1.64e-05	5.65456e-12	40.5778	6.96256	37.7017
	K01903	sucC; succinyl-CoA synthetase beta subunit [EC:6.2.1.5]	0.0411793	3.66e-12	0.716851	28.478	1.79826	22.3578	2.22795	10.7499	2.01934	2.15858e-06	0.0373419	6.88419e-05	4.37453e-07	22.1532	2.13747	20.716	2.07982	35.006	1.8851	36.0368	2.65566	26.7213	5.36418	20.7945	2.82121	19.5575	2.834	14.0954	4.5949	8.44401	2.62191	9.71015	3.17605	5.16629e-05	51.4223	3.9018	30.8004	4.98884	9.73433	1.36412	2.09749e-08	0.00165208	0.000154765	5.65456e-12	46.9455	7.35768	44.7973
	K01899	LSC1; succinyl-CoA synthetase alpha subunit [EC:6.2.1.4 6.2.1.5]	0.799841	0.0489574	0.150842	0.0235706	0.010396	0.0580661	0.0314365	0.0579286	0.0222087	0.0121374	0.790549	0.0296356	0.00808074	0.0209225	0.0132421	0.025307	0.025307	0.048053	0.0306562	0	0	0.108026	0.0671915	0.0661725	0.0661725	0	0	0.0115487	0.0085557	0.12281	0.0592041	0.0394268	0.0105825	0.0152497	0.061535	0.0186667	0.0394462	0.0253637	0.0388522	0.0148351	0.188848	0.108367	0.0897227	0.890781	0.0647685	0.0427834	0.0354625
	K01900	LSC2; succinyl-CoA synthetase beta subunit [EC:6.2.1.4 6.2.1.5]	0.136097	3.79e-11	0.931421	0.00553458	0.00385536	0.134051	0.086643	0.158291	0.0354982	2.24629e-06	0.354311	0.00325972	8.01981e-07	0.00978867	0.00978867	0	0	0	0	0.0123497	0.0123497	0.15761	0.103073	0.244542	0.244542	0	0	0.185596	0.0889383	0.169164	0.0606712	0.120113	0.028248	0.000652161	0	0	0	0	0.0830706	0.0257561	2.01143e-10	NA	2.01092e-06	1.01975e-07	0	0	0
	K18118	aarC, cat1; succinyl-CoA:acetate CoA-transferase [EC:2.8.3.18]	0.491723	4.44e-16	0.995556	39.4457	2.18313	24.9219	6.43833	8.34603	0.320452	3.45955e-09	0.000150232	1.98276e-05	5.65456e-12	28.6127	2.2157	33.65	3.36983	45.311	2.57742	50.2092	2.13249	49.9213	14.925	14.8568	2.40272	9.98771	2.10241	8.54017	0.764934	8.00502	0.351745	8.49289	0.550886	2.34229e-07	34.7556	1.75089	22.6954	3.66704	7.75516	0.36128	5.74012e-08	0.00956485	0.000210508	5.65456e-12	30.0592	1.84783	31.3198
	K00164	OGDH, sucA; 2-oxoglutarate dehydrogenase E1 component [EC:1.2.4.2]	0.130634	3.87e-14	0.701798	2.13614	0.567504	9.29129	1.32913	1.17064	0.205563	5.74201e-07	1.60444e-06	6.61147e-09	0.606034	0.227849	0.0316781	2.80904	1.85433	1.30057	0.138968	4.20709	0.806711	6.55734	2.06662	15.1981	1.58961	6.11843	0.85735	1.51974	0.298909	0.709351	0.33344	1.28282	0.401293	9.25674e-07	0.920542	0.178534	11.7319	4.07935	1.07186	0.1937	3.88844e-07	1.97853e-08	9.87313e-07	0.488688	0.177853	0.0337646	0.714337
	K00658	DLST, sucB; 2-oxoglutarate dehydrogenase E2 component (dihydrolipoamide succinyltransferase) [EC:2.3.1.61]	0.137447	1.11e-10	0.5703	1.88456	0.417613	7.14495	1.28836	2.17304	0.191884	0.000175626	0.000150232	0.00640223	0.0140615	0.569831	0.0751904	2.27541	1.32392	1.19328	0.221374	3.49974	0.638715	5.42364	2.7511	11.7518	1.46959	4.25941	0.836667	2.47484	0.44567	1.60624	0.0935263	2.43804	0.267727	3.00831e-05	0.98142	0.143402	10.217	3.53381	1.85691	0.142204	2.04449e-06	3.18945e-06	0.0117175	6.18556e-05	0.56026	0.126715	0.798982
	K00382	DLD, lpd, pdhD; dihydrolipoamide dehydrogenase [EC:1.8.1.4]	0.00312686	3.2e-11	0.679666	209.563	8.48998	143.582	18.2118	276.765	7.82278	5.04715e-07	0.000305356	1.35233e-05	3.76579e-06	194.346	10.3514	167.849	10.9701	208.517	2.51462	267.538	5.06886	212.183	36.3954	128.859	14.0864	89.7027	17.1698	271.859	16.4103	271.574	11.5276	286.862	13.8355	1.77108e-06	174.219	5.54049	123.345	16.9059	218.161	5.62286	4.32552e-06	0.00318331	6.88419e-05	9.77207e-06	175.009	12.8359	162.976
	K00031	IDH1, IDH2, icd; isocitrate dehydrogenase [EC:1.1.1.42]	0.328942	2.32e-10	0.817299	187.055	9.84294	140.282	14.8185	124.264	3.45088	0.000324435	0.0373419	0.388832	4.43699e-06	148.275	8.50092	137.082	7.71427	234.5	3.2207	228.362	6.98508	169.317	34.9277	129.127	12.7613	122.403	24.4862	123.454	7.88331	119.17	5.11918	130.168	4.56318	0.00171637	187.245	6.31403	123.81	12.5605	114.678	4.17128	3.42537e-07	4.73931e-05	0.987538	3.78855e-10	163.996	6.85486	165.328
	K00030	IDH3; isocitrate dehydrogenase (NAD+) [EC:1.1.1.41]	0.298694	4.44e-16	0.997181	16.8689	1.30492	28.9372	2.81216	105.402	2.46249	2.57182e-10	8.02616e-05	2.20382e-10	5.65456e-12	12.5274	1.11071	12.3551	1.0861	16.0122	0.890256	26.5809	1.12681	30.8115	5.56427	27.3086	3.71808	28.6915	5.88502	101.943	5.02192	107.671	5.14939	106.592	2.53171	1.7269e-07	14.1028	0.833388	23.3785	3.42376	105.725	3.7403	5.94674e-10	0.00109023	3.22222e-07	5.65456e-12	12.6512	0.834217	11.8809
	K01681	ACO, acnA; aconitate hydratase [EC:4.2.1.3]	0.00430017	2.19e-11	0.970045	264.713	15.3131	274.556	27.1085	378.559	7.76864	2.03777e-05	0.929901	0.000662413	2.94065e-07	204.224	12.9611	192.564	13.6037	307.793	4.96453	354.269	13.7414	321.567	62.7275	250.935	22.5433	251.167	48.8848	371.129	16.1264	378.029	16.0593	386.519	8.59404	3.95405e-05	215.916	8.08573	209.804	16.3434	353.458	10.5066	5.03218e-08	0.641687	5.9944e-08	2.54455e-10	189.212	9.98755	188.742
	K01682	acnB; aconitate hydratase 2 / 2-methylisocitrate dehydratase [EC:4.2.1.3 4.2.1.99]	0.000633469	4.46e-10	0.730511	18.1383	1.62111	6.57239	1.2584	5.36243	2.33391	1.46871e-06	1.60444e-06	0.0684929	9.77207e-06	13.6936	1.99175	15.1855	4.05515	20.1651	2.31735	23.5089	3.20755	8.1485	1.6796	8.69441	2.80946	2.87426	1.14266	7.73986	5.89878	3.61354	2.72043	4.73388	3.39752	0.000187684	72.9076	6.09609	25.8989	7.10584	4.79949	1.29985	1.82512e-08	2.05403e-05	0.0204636	5.65456e-12	61.5233	8.55653	59.6304
Succinate pathway	K01902	sucD; succinyl-CoA synthetase alpha subunit [EC:6.2.1.5]	0.0367115	1.21e-11	0.809484	25.6374	1.66026	20.9924	2.36912	9.44189	1.89708	3.80138e-06	0.06125	0.000210508	3.59257e-07	19.4154	1.64561	18.7888	1.96188	30.7713	1.83975	33.5742	2.40502	28.7378	4.84164	19.8455	1.86983	14.3938	3.05658	12.7085	4.6194	7.3088	2.09069	8.30841	2.77451	2.64724e-05	43.43	3.4586	30.3088	4.92903	8.97911	1.2913	2.7345e-08	0.0151518	1.64e-05	5.65456e-12	40.5778	6.96256	37.7017
	K01903	sucC; succinyl-CoA synthetase beta subunit [EC:6.2.1.5]	0.0411793	3.66e-12	0.716851	28.478	1.79826	22.3578	2.22795	10.7499	2.01934	2.15858e-06	0.0373419	6.88419e-05	4.37453e-07	22.1532	2.13747	20.716	2.07982	35.006	1.8851	36.0368	2.65566	26.7213	5.36418	20.7945	2.82121	19.5575	2.834	14.0954	4.5949	8.44401	2.62191	9.71015	3.17605	5.16629e-05	51.4223	3.9018	30.8004	4.98884	9.73433	1.36412	2.09749e-08	0.00165208	0.000154765	5.65456e-12	46.9455	7.35768	44.7973
	K01899	LSC1; succinyl-CoA synthetase alpha subunit [EC:6.2.1.4 6.2.1.5]	0.799841	0.0489574	0.150842	0.0235706	0.010396	0.0580661	0.0314365	0.0579286	0.0222087	0.0121374	0.790549	0.0296356	0.00808074	0.0209225	0.0132421	0.025307	0.025307	0.048053	0.0306562	0	0	0.108026	0.0671915	0.0661725	0.0661725	0	0	0.0115487	0.0085557	0.12281	0.0592041	0.0394268	0.0105825	0.0152497	0.061535	0.0186667	0.0394462	0.0253637	0.0388522	0.0148351	0.188848	0.108367	0.0897227	0.890781	0.0647685	0.0427834	0.0354625
	K01900	LSC2; succinyl-CoA synthetase beta subunit [EC:6.2.1.4 6.2.1.5]	0.136097	3.79e-11	0.931421	0.00553458	0.00385536	0.134051	0.086643	0.158291	0.0354982	2.24629e-06	0.354311	0.00325972	8.01981e-07	0.00978867	0.00978867	0	0	0	0	0.0123497	0.0123497	0.15761	0.103073	0.244542	0.244542	0	0	0.185596	0.0889383	0.169164	0.0606712	0.120113	0.028248	0.000652161	0	0	0	0	0.0830706	0.0257561	2.01143e-10	-	2.01092e-06	1.01975e-07	0	0	0
	K18118	aarC, cat1; succinyl-CoA:acetate CoA-transferase [EC:2.8.3.18]	0.491723	4.44e-16	0.995556	39.4457	2.18313	24.9219	6.43833	8.34603	0.320452	3.45955e-09	0.000150232	1.98276e-05	5.65456e-12	28.6127	2.2157	33.65	3.36983	45.311	2.57742	50.2092	2.13249	49.9213	14.925	14.8568	2.40272	9.98771	2.10241	8.54017	0.764934	8.00502	0.351745	8.49289	0.550886	2.34229e-07	34.7556	1.75089	22.6954	3.66704	7.75516	0.36128	5.74012e-08	0.00956485	0.000210508	5.65456e-12	30.0592	1.84783	31.3198
	K01847	MUT; methylmalonyl-CoA mutase [EC:5.4.99.2]	0.00254476	1.99e-12	0.73778	401.073	11.8934	103.277	26.353	459.637	19.9634	6.3833e-09	1.10264e-09	4.18727e-09	0.00692472	416.29	18.4257	346.807	17.0498	372.771	14.0104	468.422	8.58013	226.539	46.736	55.5791	14.5767	27.7122	7.15856	450.824	41.6418	448.203	31.2443	479.884	35.088	8.53638e-07	305.602	15.3973	113.319	30.5784	367.647	11.0933	9.60593e-07	2.37068e-05	1.2586e-06	0.00380709	314.226	38.8758	295.595
	K01848	E5.4.99.2A, mcmA1; methylmalonyl-CoA mutase, N-terminal domain [EC:5.4.99.2]	0.114141	0.0587005	0.0207689	4.59684	0.269988	12.0684	1.93104	4.76831	0.14434	0.0065665	0.00241707	0.0204636	0.357442	4.43562	0.48862	3.67354	0.58379	4.51194	0.303615	5.76625	0.467823	6.54414	1.99974	15.4832	3.24112	14.1778	3.76903	5.03698	0.126361	4.65723	0.243058	4.61072	0.339989	0.00901153	7.48884	0.552843	9.40511	1.7103	4.76908	0.304551	0.010282	0.674933	0.117299	0.000305356	8.84383	1.41172	6.2917
	K01849	E5.4.99.2B, mcmA2; methylmalonyl-CoA mutase, C-terminal domain [EC:5.4.99.2]	0.184194	0.0218211	0.150591	3.56687	0.266738	7.67856	1.05869	2.82593	0.145117	0.00234571	0.00538686	0.00234923	0.125041	2.92068	0.487076	2.70392	0.308891	3.46217	0.29778	5.18069	0.363717	6.87775	1.82135	8.14267	1.96889	8.01524	2.01111	3.14372	0.182305	2.84086	0.31098	2.49321	0.206096	0.00776999	3.73846	0.247905	4.35434	0.986936	2.71467	0.14389	0.0775674	0.712361	0.83696	0.00265191	4.44229	0.565881	3.22831
	K05606	MCEE, epi; methylmalonyl-CoA/ethylmalonyl-CoA epimerase [EC:5.1.99.1]	0.0734883	9.73e-11	0.428035	80.3068	2.24433	29.1275	4.85342	92.5938	3.92502	1.39257e-08	1.17954e-08	9.91721e-09	0.00586226	78.01	3.41944	67.3727	2.447	82.044	1.45442	93.8003	1.16358	48.0519	9.37795	24.0129	5.11523	15.3179	3.34009	90.0683	7.95374	88.7551	5.99612	98.958	6.75278	9.15817e-07	74.4281	3.38686	32.9934	7.89527	73.0573	2.26146	0.000209643	0.000117388	0.000328532	0.588539	76.8573	8.81818	70.2595
	K11264	mmcD; methylmalonyl-CoA decarboxylase [EC:4.1.1.41]	0.00106238	2.72e-11	0.972113	8.20919	0.387322	1.94617	0.47393	1.56247	0.254654	8.7374e-10	7.59705e-08	0.886756	5.65456e-12	8.91168	0.720226	6.96172	0.479482	7.5637	0.744972	9.39965	0.824634	3.1593	0.912516	1.78217	0.875562	0.897046	0.414581	1.86229	0.553147	1.51741	0.404066	1.30772	0.401059	8.31038e-07	4.3576	0.337001	0.944488	0.399663	1.35948	0.481646	1.57303e-06	4.26342e-06	0.108816	5.41835e-05	4.37047	0.842823	4.44055
	K18426	ECHDC1; ethylmalonyl-CoA/methylmalonyl-CoA decarboxylase [EC:4.1.1.94 4.1.1.41]	0.155566	0.0334587	0.0334587	0	0	0.0200729	0.0143611	0	0	0.0932118	0.105586	0.163187	-	0	0	0	0	0	0	0	0	0.0602187	0.040251	0	0	0	0	0	0	0	0	0	0	0.0317945	0	0	0	0	0	0	-	-	-	-	0	0	0
Acrylate pathway	K00016	LDH, ldh; L-lactate dehydrogenase [EC:1.1.1.27]	0.472102	2.13e-14	0.978756	64.3076	2.69562	78.5887	8.74941	127.651	3.40884	2.88382e-08	0.0543455	3.16645e-06	5.65456e-12	49.4696	1.68938	56.0337	0.847487	80.3182	1.78279	71.4088	2.80589	61.7976	13.3448	80.829	10.095	93.1396	20.0275	124.342	6.69398	127.253	6.45061	131.357	5.20941	2.57118e-06	69.3809	2.07745	75.6745	5.46627	139.925	5.81038	6.72649e-09	0.0451892	1.47656e-08	1.13091e-11	61.2075	3.0096	67.9359
	K01026	pct; propionate CoA-transferase [EC:2.8.3.1]	3.71e-07	0.0317836	0.0419006	33.8252	2.50215	36.9433	7.58428	26.0164	1.0631	0.241595	0.344338	0.48123	0.107072	25.49	2.00793	23.4251	2.79244	38.2951	3.80227	48.0909	2.94711	63.3366	18.4784	22.3015	2.97251	25.1916	5.1587	24.496	1.81438	28.4928	2.13282	25.0604	1.34737	0.00105945	16.6404	0.949886	21.4295	2.82149	25.559	1.67208	0.000123095	0.0424352	0.170788	1.12169e-06	15.6594	1.78003	13.7288
	K00248	ACADS, bcd; butyryl-CoA dehydrogenase [EC:1.3.8.1]	0.00609886	4.09e-10	0.828478	64.3063	3.43602	43.8798	5.94918	63.3087	1.74547	0.0010251	0.000816699	0.000865277	0.969926	51.4232	2.62592	50.8015	5.11369	69.5361	2.31819	85.4643	3.76055	62.724	12.9611	31.9478	3.95366	36.9676	8.26634	61.562	3.1922	64.4369	3.78133	63.9273	2.37619	4.04151e-05	48.5039	2.48797	38.1431	5.12582	58.6995	2.19859	0.000103451	0.00815201	0.000210508	0.00165208	42.0914	3.96853	41.956
	K00232	E1.3.3.6, ACOX1, ACOX3; acyl-CoA oxidase [EC:1.3.3.6]	0.254776	1.64e-06	0.844838	0.110458	0.0309247	0.443244	0.192509	0.0373874	0.027004	0.210332	0.762579	0.329576	0.0606055	0.233751	0.0772224	0.183931	0.0586798	0.013547	0.00922307	0.0106015	0.0106015	0.937169	0.414257	0.369398	0.347398	0.0231648	0.0231648	0.0242595	0.013824	0.085093	0.0806861	0.00280967	0.00280967	0.0156106	0.0913579	0.0321651	0.113221	0.066833	0.0166417	0.00716013	0.286557	0.398765	0.748565	0.109518	0.128655	0.0883178	0.228404
Propanediol pathway	K00048	fucO; lactaldehyde reductase [EC:1.1.1.77]	0.00237395	5.1e-13	0.996725	73.9755	3.77306	107.577	10.8422	153.376	3.16493	2.09558e-08	0.00586226	2.87063e-05	5.65456e-12	65.9156	3.89282	50.7756	1.41113	83.0706	1.49398	96.1403	2.66919	101.092	23.6167	111.404	11.5226	110.236	22.2658	146.503	5.78241	153.925	6.15118	159.7	3.65944	4.28207e-06	50.4313	2.1367	76.8276	7.65008	138.241	5.26011	1.3716e-09	0.000342199	2.0165e-07	5.65456e-12	47.8172	3.02235	41.0449
	K01699	pduC; propanediol dehydratase large subunit [EC:4.2.1.28]	0.478567	1.33e-15	0.999773	0.142136	0.0390117	1.09154	0.24861	5.11637	0.349061	1.55611e-09	0.00459626	6.24766e-07	5.65456e-12	0.101046	0.0273279	0.261091	0.149626	0.109357	0.0209915	0.0970505	0.0252689	0.300217	0.156127	1.94779	0.47917	1.02661	0.322083	4.88371	0.617945	5.50794	0.69614	4.95745	0.574281	6.70353e-07	0.0887101	0.0091348	1.08833	0.26543	4.72436	0.464026	2.04946e-09	0.00318288	1.63096e-06	5.65456e-12	0.0668665	0.0121927	0.0787482
	K13919	pduD; propanediol dehydratase medium subunit [EC:4.2.1.28]	0.22131	8.99e-15	0.987848	0.0756262	0.0225358	0.657277	0.173625	4.29872	0.276243	1.52217e-09	0.00882	3.20543e-07	5.65456e-12	0.0454095	0.00654242	0.150694	0.0859492	0.0479192	0.0165087	0.0584823	0.0109579	0.268383	0.163631	0.790136	0.411782	0.913313	0.253489	3.90282	0.343407	4.86451	0.601538	4.12884	0.444344	2.17569e-06	0.101334	0.0151445	1.19263	0.306538	4.57086	0.336347	1.24674e-09	0.000473484	4.13256e-06	5.65456e-12	0.0608015	0.0158055	0.076936
	K13920	pduE; propanediol dehydratase small subunit [EC:4.2.1.28]	0.466602	4.6e-13	0.968379	0.0715542	0.0324511	0.443596	0.143563	3.90257	0.242199	6.90424e-09	0.652687	2.78448e-07	4.26624e-08	0.020947	0.00809838	0.178085	0.125929	0.030488	0.00893947	0.0566973	0.0144756	0.118115	0.0981263	0.757227	0.364226	0.455445	0.164459	3.61494	0.273705	4.10834	0.591107	3.98443	0.384266	7.83844e-06	0.0590607	0.0128529	1.12507	0.406702	3.9445	0.368747	6.01999e-09	0.00224309	3.10207e-05	3.71131e-08	0.0363255	0.0254628	0.0838378
	K13922	pduP; propionaldehyde dehydrogenase [EC:1.2.1.87]	0.920563	5e-15	0.947237	3.93321	0.271444	6.06781	1.52177	61.387	1.99796	8.06103e-09	0.678166	2.20382e-10	5.65456e-12	3.20466	0.222916	2.94541	0.377787	3.73151	0.263515	5.85126	0.220592	10.7685	3.94195	4.6547	0.846737	2.7803	0.62046	58.5334	3.2153	60.0916	3.90273	65.536	3.12098	9.49674e-07	3.2812	0.211993	8.17014	1.8323	56.2414	4.74207	6.71788e-10	0.00142326	3.22222e-07	5.65456e-12	2.7007	0.326179	2.71158
Propionyl-CoA to Propionate	K01908	prpE; propionyl-CoA synthetase [EC:6.2.1.17]	0.209688	4.41e-09	0.3043	11.0652	2.68352	6.27672	1.4711	2.53171	0.705393	0.0782882	0.554252	0.0735896	0.0424352	11.4662	1.15566	30.5426	3.96387	1.18741	0.128145	1.06462	0.129471	4.46327	2.39832	11.6815	2.60265	2.68543	0.684822	4.77991	1.80862	1.14395	0.382117	1.67126	0.337696	1.36861e-05	5.9506	1.60608	8.47446	3.78192	1.48037	0.284827	0.026554	0.989973	0.0244013	0.0140615	6.10552	1.67607	15.3667
	K01895	ACSS, acs; acetyl-CoA synthetase [EC:6.2.1.1]	0.00157942	5.22e-14	0.961203	294.632	10.836	267.031	21.4864	582.36	13.0921	6.28652e-09	0.28339	2.20382e-10	5.65456e-12	263.953	11.2406	234.914	11.1442	321.605	6.07548	358.057	4.63613	301.942	45.6945	259.147	18.1195	240.004	43.4789	553.828	24.9272	597.866	25.7993	595.385	14.7141	3.95605e-07	225.754	6.43147	196.756	19.8541	512.729	19.1178	4.03593e-09	0.0649591	4.40765e-10	5.65456e-12	210.694	12.8694	213.843
	K01026	pct; propionate CoA-transferase [EC:2.8.3.1]	3.71e-07	0.0317836	0.0419006	33.8252	2.50215	36.9433	7.58428	26.0164	1.0631	0.241595	0.344338	0.48123	0.107072	25.49	2.00793	23.4251	2.79244	38.2951	3.80227	48.0909	2.94711	63.3366	18.4784	22.3015	2.97251	25.1916	5.1587	24.496	1.81438	28.4928	2.13282	25.0604	1.34737	0.00105945	16.6404	0.949886	21.4295	2.82149	25.559	1.67208	0.000123095	0.0424352	0.170788	1.12169e-06	15.6594	1.78003	13.7288
	K01905	E6.2.1.13; acetyl-CoA synthetase (ADP-forming) [EC:6.2.1.13]	0.298681	0.000195385	0.123861	0.502587	0.0332702	2.19532	0.442241	0.792612	0.0704782	0.000785352	0.00679026	0.0278762	0.000478224	0.504784	0.0584672	0.437489	0.0418611	0.501254	0.0538598	0.566821	0.10306	0.8387	0.425934	2.26513	0.420027	3.48213	0.967888	0.703597	0.136172	0.780143	0.115385	0.894097	0.123017	0.0019413	0.857573	0.0710898	2.01366	0.414371	0.60278	0.0749198	0.0092568	0.0861827	0.0141819	0.016314	0.975919	0.168587	0.77654
Pyruvate to Acetyl-CoA	K00169	porA; pyruvate ferredoxin oxidoreductase alpha subunit [EC:1.2.7.1]	0.0409191	0.00010351	0.272281	42.4601	2.21011	43.3875	6.15625	43.676	2.82631	0.736244	0.623752	0.521203	0.623752	32.5206	1.60029	32.8405	0.851863	53.6902	2.32064	50.7892	1.95974	55.4079	14.8719	31.5358	2.5948	43.2189	10.0832	47.6217	6.18341	42.5148	4.96136	40.8915	3.70053	0.00568058	32.3312	1.47963	36.5222	4.28569	47.9016	3.6336	0.00176936	0.294969	0.0789837	7.05104e-05	28.9552	1.48953	26.937
	K00170	porB; pyruvate ferredoxin oxidoreductase beta subunit [EC:1.2.7.1]	0.00609886	0.000384988	0.598767	36.384	1.95135	35.57	5.01875	25.3906	1.34674	0.005343	0.504687	0.0735896	0.000383032	28.2908	1.28158	27.4163	1.32177	46.7978	2.27287	43.0311	1.34044	44.6861	12.2071	26.4116	2.3974	35.6122	8.29206	27.3103	3.12201	25.2989	2.10168	23.5628	1.71136	0.00069413	27.4536	1.25283	29.4328	4.04574	23.6457	1.72938	0.152526	0.734273	0.170788	0.0543455	24.3268	1.62935	23.4362
	K00171	porD; pyruvate ferredoxin oxidoreductase delta subunit [EC:1.2.7.1]	0.137444	0.0163869	0.195943	12.8406	0.744989	12.3121	1.79544	11.0648	0.865915	0.402379	0.734273	0.6503	0.125041	9.13012	0.238604	10.439	0.351816	16.872	1.31409	14.9213	0.53034	14.9157	3.83677	7.92846	1.61671	14.0923	3.11661	12.5055	1.91036	10.9399	1.4687	9.74902	1.03778	0.00378897	10.9464	0.407032	10.8668	1.69531	11.0239	0.959812	0.812708	0.712461	1	0.504687	10.017	0.569495	9.82861
	K00172	porG; pyruvate ferredoxin oxidoreductase gamma subunit [EC:1.2.7.1]	0.0228886	0.00384892	0.249395	31.5781	1.98673	29.0384	4.20829	28.3323	1.92078	0.381112	0.220279	0.406418	0.442341	23.7529	0.930901	22.3526	0.964945	42.2374	2.65534	37.9696	1.90143	37.8133	10.6664	23.312	2.30688	25.99	6.14244	31.3544	4.21927	27.6589	3.08741	25.9836	2.6976	0.00641089	22.6069	1.23011	24.4845	2.56324	31.2469	2.69566	0.0351459	0.520951	0.134139	0.00692472	20.4067	1.68445	18.8176
	K00189	vorG; 2-oxoisovalerate ferredoxin oxidoreductase, gamma subunit [EC:1.2.7.7]	0.420209	0.0348037	0.9764	0.0100332	0.00841225	0	0	0	0	0.217529	0.228142	-	0.228142	0	0	0.0332358	0.0332358	0.00689683	0.00689683	0	0	0	0	0	0	0	0	0	0	0	0	0	0	0.52026	0.00682008	0.00318391	0	0	0	0	0.042595	0.0765005	-	0.0765005	0.00659983	0.00659983	0.00728617
	K03737	por, nifJ; pyruvate-ferredoxin/flavodoxin oxidoreductase [EC:1.2.7.1 1.2.7.-]	6.49e-05	1.32e-12	0.993211	948.362	37.5364	805.56	79.2135	1463.93	33.9077	2.40206e-08	0.016314	4.59497e-07	6.78547e-11	873.883	47.3701	753.306	34.5616	962.384	19.3918	1203.87	17.1905	995.388	175.789	710.144	47.0222	711.147	141.702	1421.25	75.5444	1471.82	56.0027	1498.72	47.5947	1.52645e-06	671.847	27.2769	553.133	61.3373	1234.22	29.6993	3.95227e-09	0.0816407	2.20382e-10	5.65456e-12	647.187	62.6018	613.513
Acetyl-CoA to Acetate	K00625	E2.3.1.8, pta; phosphate acetyltransferase [EC:2.3.1.8]	0.0264069	4.15e-13	0.856599	260.584	9.73369	245.52	22.7341	381.256	8.77477	2.41806e-07	0.606034	2.53263e-06	7.85983e-10	237.312	9.49628	202.393	8.01245	284.139	3.32703	318.493	3.26148	271.096	49.8115	240.084	22.5273	225.379	45.445	375.697	15.4666	387.251	20.8926	380.821	9.81029	5.39443e-06	221.108	4.94619	190.651	20.0245	372.725	9.57678	7.4529e-09	0.25048	8.8153e-10	5.65456e-12	214.657	11.48	203.274
	K13788	pta; phosphate acetyltransferase [EC:2.3.1.8]	0.0250151	1.49e-13	0.965226	35.0214	2.17801	6.84848	1.28071	9.29257	2.24344	5.15072e-09	3.95819e-11	0.251577	4.12387e-08	25.4657	2.27263	28.1187	2.84441	45.172	2.29328	41.329	3.52341	11.8939	2.49647	5.24035	1.43989	3.41117	0.67306	11.3526	5.6865	7.71052	2.93163	8.81461	3.00184	5.04907e-07	55.9008	2.85222	16.2878	4.08104	7.11741	0.942039	4.28129e-09	5.2135e-08	0.278784	5.65456e-12	45.9134	4.1521	48.3164
	K15024	K15024; putative phosphotransacetylase [EC:2.3.1.8]	0.000311145	5.89e-13	0.821267	31.4359	1.11963	30.8822	3.07585	117.521	3.19517	8.21668e-09	0.753306	2.20382e-10	5.65456e-12	28.6858	2.3812	27.2856	1.44013	34.3941	1.9436	35.378	1.31469	31.0585	5.72305	29.6243	3.54137	31.9639	7.11686	110.379	5.36488	119.09	5.41814	123.092	5.39389	4.06383e-06	17.2466	1.22092	21.5399	2.96401	113.208	8.15774	3.36012e-09	0.054982	3.22222e-07	5.65456e-12	16.4361	3.06669	17.3927
	K00925	ackA; acetate kinase [EC:2.7.2.1]	0.0624247	2.22e-16	0.999379	394.82	13.7418	286.232	26.1565	584.97	10.3357	4.75321e-10	0.000215393	8.8153e-10	5.65456e-12	361.57	15.0822	312.307	13.9957	437.587	5.47883	467.816	2.63648	343.178	58.7041	265.685	15.187	249.834	47.9962	568.991	17.7687	585.489	23.4377	600.431	11.2091	1.56697e-07	343.188	7.16566	245.579	26.0666	522.858	12.532	8.54204e-10	0.00149849	2.20382e-10	1.13091e-11	328.109	14.7804	314.406
Wood-Ljungdahl pathway	K00198	cooS, acsA; carbon-monoxide dehydrogenase catalytic subunit [EC:1.2.7.4]	0.00816151	4.17e-13	0.338732	27.1471	2.04876	43.6397	5.10825	223.508	8.37794	1.02561e-09	0.00290684	2.20382e-10	5.65456e-12	20.5034	1.75609	17.8317	1.77286	31.5661	2.51356	38.6872	2.82207	38.8571	9.89806	51.7055	9.13975	40.3563	8.05679	209.895	15.28	239.589	17.2952	221.039	9.66093	4.5915e-07	80.4551	5.74077	50.8746	10.9791	241.987	13.9595	2.17459e-09	0.00637411	1.54268e-09	1.13091e-11	68.6537	7.22176	65.0311
	K00196	cooF; carbon-monoxide dehydrogenase iron sulfur subunit	0.0180537	9.96e-08	0.314014	12.0643	0.677382	25.3193	3.6283	19.7173	3.28201	0.00305025	0.00122909	0.125979	0.0327671	9.50296	1.03908	9.53076	0.633454	14.3826	0.889034	14.841	0.97908	15.9824	4.00462	24.1802	2.29295	35.7954	8.56379	20.4421	6.00586	18.9239	5.79881	19.7858	6.31995	0.00341093	6.82643	0.355657	15.9459	1.91432	19.9883	1.8799	6.98407e-08	2.73166e-05	0.307873	5.65456e-12	5.88257	0.499764	6.19689
	K14138	acsB; acetyl-CoA synthase [EC:2.3.1.169]	0.0466754	1.11e-15	0.875008	14.0809	0.981273	56.0279	7.15442	428.059	17.217	1.92671e-10	3.60935e-05	2.20382e-10	5.65456e-12	11.9787	1.66668	11.6586	2.01102	13.0602	0.808317	19.6259	1.35155	42.4476	13.1996	72.818	11.8667	52.818	10.5698	402.9	30.4782	460.996	36.2297	420.282	20.6492	2.07146e-07	7.46587	0.463212	46.9842	15.6918	473.753	28.5387	4.97568e-10	0.000383032	4.40765e-10	5.65456e-12	6.46259	0.743814	6.80795
	K00197	cdhE, acsC; acetyl-CoA decarbonylase/synthase complex subunit gamma [EC:2.1.1.245]	0.363867	1.33e-15	0.993067	6.80934	0.439576	30.1067	4.10786	152.397	5.94869	2.95858e-10	0.000117388	2.20382e-10	5.65456e-12	5.87459	0.75273	5.25413	0.723586	6.56398	0.203041	9.54465	0.507011	17.3746	5.59576	40.7716	6.35003	32.1739	6.66792	143.677	10.8236	164.56	12.0687	148.954	7.13987	1.69623e-07	6.07341	0.743235	20.1806	6.02362	168.493	9.70034	1.1487e-09	0.00391561	3.80783e-07	5.65456e-12	5.17637	1.1315	5.42879
	K00194	cdhD, acsD; acetyl-CoA decarbonylase/synthase complex subunit delta [EC:2.1.1.245]	0.449764	8.88e-16	0.994315	4.87299	0.329926	21.9906	3.04856	109.799	4.42342	2.45291e-10	7.05104e-05	2.20382e-10	5.65456e-12	4.00645	0.570727	4.10222	0.568931	4.5098	0.299596	6.87349	0.409768	13.8526	4.31043	29.4534	5.22511	22.6657	4.94357	102.883	8.54009	118.485	9.15444	108.027	4.1902	1.82227e-07	4.61274	0.609436	13.3732	3.18623	123.31	7.4422	7.56727e-10	0.00184796	3.22222e-07	5.65456e-12	4.0036	0.750758	4.14243
	K05299	fdhA; formate dehydrogenase alpha subunit [EC:1.2.1.43]	0.0350576	2.42e-13	0.999912	0.520895	0.0584876	0.334721	0.111847	1.97398	0.12269	3.50526e-09	0.00971982	9.3012e-07	5.65456e-12	0.767675	0.132776	0.675889	0.0700462	0.310778	0.0653679	0.329239	0.0545218	0.248138	0.0961388	0.329619	0.270807	0.426404	0.204536	1.98328	0.231465	2.00998	0.240772	1.92867	0.203235	1.7202e-06	0.342163	0.0529062	0.304162	0.212185	1.46518	0.20565	2.06677e-08	0.00100878	6.03479e-06	6.85332e-09	0.52838	0.158882	0.413935
	K15022	fdhB; formate dehydrogenase beta subunit [EC:1.2.1.43]	0.383142	3.47e-14	0.832157	0.418524	0.0975077	0.212928	0.0582843	2.94823	0.294251	5.659e-09	0.0332103	2.78448e-07	5.48492e-10	0.382839	0.0380069	0.634882	0.377557	0.178773	0.0307645	0.477603	0.0905037	0.367527	0.0914157	0.0500622	0.0319338	0.221194	0.123185	3.06456	0.669202	2.86212	0.473037	2.91801	0.455179	1.05387e-06	0.250625	0.0344689	0.36978	0.162289	2.39014	0.31341	2.82095e-08	0.0952034	5.1991e-06	5.65456e-12	0.311774	0.0541971	0.355639
	K01938	fhs; formate--tetrahydrofolate ligase [EC:6.3.4.3]	0.0297851	5.33e-15	0.969893	217.079	9.47847	272.775	25.2222	645.725	13.0344	1.31533e-09	0.00538686	2.20382e-10	5.65456e-12	189.532	9.86844	167.279	6.96531	231.855	4.21719	279.648	3.86878	294.561	59.7489	264.499	10.5064	259.265	51.6078	626.304	28.8749	657.732	24.5817	653.139	13.4031	4.30014e-07	181.068	5.08872	203.817	20.8633	614.751	14.1408	2.74152e-09	0.0327671	2.20382e-10	5.65456e-12	167.684	7.4534	162.951
	K01491	folD; methylenetetrahydrofolate dehydrogenase (NADP+) / methenyltetrahydrofolate cyclohydrolase [EC:1.5.1.5 3.5.4.9]	0.308566	1.11e-16	0.989095	289.131	10.9707	237.833	19.6137	486.861	7.46828	2.81547e-09	0.0349923	2.20382e-10	5.65456e-12	258.171	12.7395	226.6	10.818	323.855	4.75758	347.897	2.65022	245.867	39.8969	230.317	13.8666	237.315	45.9956	476.382	10.9617	488.634	19.198	495.568	6.51418	1.47092e-07	276.556	5.2418	211.395	19.7099	474.069	8.44257	1.66073e-09	0.00956485	2.20382e-10	5.65456e-12	262.358	8.72332	252.335
	K00297	metF, MTHFR; methylenetetrahydrofolate reductase (NADPH) [EC:1.5.1.20]	0.491723	3.69e-12	0.155216	188.166	7.31269	129.688	10.8081	238.958	3.99242	1.96904e-09	2.73166e-05	4.40765e-10	2.39962e-07	164.157	6.69217	148.003	7.80324	222.106	2.51075	218.397	4.57156	145.423	21.0539	128.822	10.6409	114.82	23.2625	234.736	6.43465	233.846	8.67982	248.291	4.43009	1.83174e-07	221.319	5.65886	128.194	15.4248	215.535	7.26196	5.91073e-05	4.13907e-05	9.58851e-05	0.306853	203.497	6.58769	201.231
Butyrate production	K00626	E2.3.1.9, atoB; acetyl-CoA C-acetyltransferase [EC:2.3.1.9]	1.89e-05	0.015491	0.907351	99.951	4.64646	110.854	13.2243	102.421	2.96716	0.55997	0.427458	0.673001	0.344338	93.0502	2.57164	129.839	9.03334	77.0839	2.50347	99.8314	3.16337	120.664	33.7007	116.642	16.9131	95.2563	16.9531	106.047	6.53713	101.213	5.75792	100.003	3.13406	0.022545	86.2034	3.59348	91.673	10.6885	83.5908	3.06356	0.9885	0.890047	1	0.929901	80.5163	5.48795	99.2331
	K00022	HADH; 3-hydroxyacyl-CoA dehydrogenase [EC:1.1.1.35]	0.0807022	0.121881	0.121881	0	0	0.0698367	0.0483889	0.0128111	0.0128111	0.256362	0.105586	0.530713	0.268472	0	0	0	0	0	0	0	0	0.20951	0.134278	0	0	0	0	0	0	0.0384332	0.0384332	0	0	0.109672	0	0	0	0	0	0	-	-	-	-	0	0	0
	K07516	fadN; 3-hydroxyacyl-CoA dehydrogenase [EC:1.1.1.35]	0.129303	3.77e-14	0.755922	10.2467	0.552224	12.081	1.94212	2.11986	0.210998	1.06448e-08	0.659828	1.54268e-09	5.65456e-12	8.96017	0.385323	7.63927	0.694757	10.3211	0.316592	14.0664	0.51947	15.3857	3.04349	15.1298	4.06662	5.72754	0.745531	2.2033	0.29709	1.69163	0.139261	2.46464	0.533484	2.54686e-07	8.15103	0.374952	13.6884	4.92112	1.57191	0.163639	9.49181e-09	0.384556	1.54268e-09	5.65456e-12	7.90541	0.671265	7.50671
	K01782	fadJ; 3-hydroxyacyl-CoA dehydrogenase / enoyl-CoA hydratase / 3-hydroxybutyryl-CoA epimerase [EC:1.1.1.35 4.2.1.17 5.1.2.3]	0.829616	2.18e-10	0.507924	0.604613	0.0937829	5.67302	1.14076	0.673779	0.125609	2.96392e-05	9.77207e-06	5.81106e-05	0.909946	0.382268	0.0802968	0.392509	0.112477	0.442659	0.0486238	1.20102	0.212366	4.38543	2.36202	9.88291	1.3508	2.7507	0.534427	1.05644	0.259712	0.348292	0.0615211	0.616604	0.196391	4.27525e-05	0.49585	0.0591031	7.94204	3.28571	0.588064	0.084416	3.51137e-07	1.17954e-08	1.2586e-06	0.488688	0.359654	0.108806	0.584208
	K00074	paaH, hbd, fadB, mmgB; 3-hydroxybutyryl-CoA dehydrogenase [EC:1.1.1.157]	5.62e-06	0.000199544	0.846857	90.4392	4.37837	83.1555	10.8276	84.9468	2.06056	0.213917	0.152461	0.134139	0.472961	72.6947	3.85509	72.2944	5.26375	100.398	1.67226	116.37	4.92202	114.513	25.6451	70.8247	8.96536	64.129	12.5819	82.2205	4.27568	85.9032	4.33306	86.7167	1.98887	0.000688855	68.765	2.87854	67.76	7.18412	69.0568	2.04661	0.595149	0.472961	0.388832	0.606034	62.5412	4.37247	58.6125
	K01692	paaF, echA; enoyl-CoA hydratase [EC:4.2.1.17]	0.0243434	2.51e-09	0.546395	2.49274	0.384169	16.6601	4.42632	5.68773	0.326509	4.44614e-06	0.000117388	0.037114	7.76122e-07	1.91578	0.634974	2.09908	0.743674	1.487	0.1286	4.4691	0.81347	13.0395	8.47258	30.489	8.08469	6.45185	0.992105	5.84764	0.743685	5.00526	0.394748	6.21029	0.475	5.1824e-05	1.77139	0.316207	18.0849	6.29852	3.11912	0.243001	5.39294e-06	6.12108e-06	0.0106301	0.000272153	1.63352	0.864157	2.69387
	K01825	fadB; 3-hydroxyacyl-CoA dehydrogenase / enoyl-CoA hydratase / 3-hydroxybutyryl-CoA epimerase / enoyl-CoA isomerase [EC:1.1.1.35 4.2.1.17 5.1.2.3 5.3.3.8]	0.0863617	2.28e-08	0.667192	0.00863413	0.00219444	1.34335	0.625259	0.437899	0.101063	7.95634e-07	0.000959852	0.7158	4.6802e-08	0.0112102	0.00709239	0.004649	0.00312348	0.00633383	0.00283856	0.0123435	0.00348955	0.0665522	0.0605266	2.40326	1.71584	1.56025	0.692673	0.589507	0.267153	0.439293	0.106121	0.284896	0.11076	9.00046e-06	0.0300877	0.0105116	0.376899	0.155592	0.0675945	0.0169731	0.0250915	0.0717902	0.621144	0.00554612	0.0256637	0.0196993	0.0219813
	K07515	HADHA; enoyl-CoA hydratase / long-chain 3-hydroxyacyl-CoA dehydrogenase [EC:4.2.1.17 1.1.1.211]	0.0428332	0.245743	0.245743	0	0	0.0762518	0.0524268	0.00496211	0.00349148	0.244982	0.105586	0.9307	0.105586	0	0	0	0	0	0	0	0	0.228755	0.145115	0	0	0	0	0.0090445	0.0090445	0.00584183	0.00584183	0	0	0.216614	0	0	0	0	0	0	-	-	-	-	0	0	0
	K07514	EHHADH; enoyl-CoA hydratase / 3-hydroxyacyl-CoA dehydrogenase / 3,2-trans-enoyl-CoA isomerase [EC:4.2.1.17 1.1.1.35 5.3.3.8]	0.0428332	0.245743	0.245743	0	0	0.0687472	0.0528443	0.00888956	0.00773067	0.244982	0.105586	0.9307	0.105586	0	0	0	0	0	0	0	0	0.206242	0.151038	0	0	0	0	0.00353917	0.00353917	0.0231295	0.0231295	0	0	0.216614	0	0	0	0	0	0	-	-	-	-	0	0	0
	K07511	ECHS1; enoyl-CoA hydratase [EC:4.2.1.17]	0.0573998	3.52e-06	0.606681	0	0	0.0805527	0.0552986	0.0463778	0.0157123	5.23046e-06	0.105586	0.00526183	4.77988e-06	0	0	0	0	0	0	0	0	0.241658	0.152985	0	0	0	0	0.0465968	0.0199359	0.0535283	0.0360254	0.0390083	0.0283154	0.000989629	0	0	0	0	0.0243692	0.00994484	0.000490195	-	0.00912835	0.00282651	0	0	0
	K01715	crt; enoyl-CoA hydratase [EC:4.2.1.17]	0.00206341	6.16e-12	0.988141	83.4677	2.89529	41.8607	6.91276	49.2287	1.44897	7.52219e-08	3.60935e-05	0.00144513	5.65456e-12	100.297	4.78012	77.17	4.55329	71.8655	2.09902	84.5382	3.81105	68.6436	14.5431	27.0279	4.18659	29.9106	6.50869	48.4302	3.02213	50.004	3.00701	49.2517	1.72972	1.60849e-06	58.4145	2.56184	32.5045	4.77223	43.4146	2.17549	8.00659e-06	4.13907e-05	0.00184858	0.000191262	65.8727	6.66338	55.8696
	K17829	ccrA; crotonyl-CoA reductase [EC:1.3.1.86]	0.3331	3.96e-11	0.138136	0.197607	0.0317923	0.0947983	0.0419848	0	0	5.78624e-08	0.00223362	0.0192229	1.1578e-08	0.119562	0.0124464	0.309385	0.0919595	0.0835758	0.0133537	0.277907	0.0469111	0.284395	0.0848273	0	0	0	0	0	0	0	0	0	0	4.05828e-08	0.0954816	0.0207918	0.0548988	0.0289487	0.0134123	0.00818957	0.000286375	0.00628822	0.522186	0.000178345	0.0601983	0.0323826	0.182098
	K00209	fabV, ter; enoyl-[acyl-carrier protein] reductase / trans-2-enoyl-CoA reductase (NAD+) [EC:1.3.1.9 1.3.1.44]	0.0053194	6.13e-11	0.840095	34.0684	1.90973	8.36224	1.58026	24.1028	3.17903	2.48529e-08	2.54455e-10	1.11119e-05	0.00348285	26.1537	1.6499	27.6391	2.22962	46.7065	1.25627	35.774	2.12439	14.6137	2.97356	7.56872	1.58002	2.90425	0.482617	25.2184	7.16322	21.3367	4.75797	25.7531	5.1778	2.06209e-06	55.9363	3.29002	18.6366	4.3388	23.8558	3.16148	1.07411e-07	2.39962e-07	0.142691	1.27657e-07	46.5511	4.58442	45.8654
	K00634	ptb; phosphate butyryltransferase [EC:2.3.1.19]	0.000575072	5.53e-13	0.821254	181.532	5.16687	65.3575	7.76617	140.708	4.15683	2.85222e-10	2.54455e-10	1.50742e-07	5.31149e-07	209.107	6.07745	198.003	5.38323	153.301	2.44609	165.718	1.88847	87.3345	15.7766	57.9885	9.43199	50.7494	11.2781	139.981	9.12495	139.146	7.131	142.998	6.36321	7.5869e-08	136.316	6.39361	51.3234	10.3241	120.62	2.55319	8.34705e-06	1.34315e-06	6.88419e-05	0.25048	150.92	14.1302	155.05
	K00929	E2.7.2.7, buk; butyrate kinase [EC:2.7.2.7]	6.54e-09	0.0425452	0.247733	165.755	6.09064	153.498	13.4282	154.236	4.07989	0.376969	0.734273	0.461871	0.145221	153.543	7.07201	130.041	6.42205	177.846	2.7326	201.59	3.58497	143.487	24.3661	156.432	9.57325	160.576	33.4977	155.194	8.18265	154.28	7.59536	153.233	6.68983	0.00356188	128.535	4.36231	106.181	11.0823	135.766	2.04419	0.00202187	0.0480887	0.0016358	0.0140615	124.295	12.0498	119.085
	K01034	atoD; acetate CoA/acetoacetate CoA-transferase alpha subunit [EC:2.8.3.8 2.8.3.9]	0.000108444	2.32e-10	0.804361	36.8156	1.85894	14.0778	3.07194	21.5874	0.894852	4.67059e-08	1.34315e-06	0.0029666	1.53295e-08	31.3501	1.85138	29.4319	2.97763	40.6761	2.22432	45.8044	3.21311	27.8525	5.54431	7.56412	2.50238	6.81672	1.50867	19.7227	1.87448	22.4107	1.34085	22.6289	1.34473	3.87348e-07	22.4139	1.43308	11.9965	2.99943	12.7602	0.732539	4.82488e-05	0.000905998	0.0636823	8.37732e-06	22.3406	3.68306	20.9679
	K01035	atoA; acetate CoA/acetoacetate CoA-transferase beta subunit [EC:2.8.3.8 2.8.3.9]	0.000358211	6.77e-12	0.877521	36.4217	1.89445	13.1869	3.02585	21.0105	0.799362	1.71728e-08	5.31149e-07	0.0029666	2.10915e-09	30.4497	1.40211	29.1452	3.07247	39.6727	2.06993	46.4191	3.24342	27.7907	5.08437	5.87189	1.30588	5.89811	1.36061	19.2901	1.60453	21.8112	1.29156	21.9303	1.17711	1.52034e-07	22.926	1.5349	11.0807	2.88319	12.6009	0.778574	2.27325e-05	0.000830585	0.044518	3.76579e-06	22.5336	3.64736	21.0751
Methanogenesis	K00200	fwdA, fmdA; formylmethanofuran dehydrogenase subunit A [EC:1.2.99.5]	0.0367102	4.38e-11	0.983677	1.83139	0.129213	12.1109	2.27789	6.22826	1.12843	3.09813e-05	0.000735411	0.0907076	3.18945e-06	1.19173	0.149574	1.68848	0.263284	2.29605	0.142616	2.14931	0.214161	4.46916	2.05015	12.2031	1.42499	19.6605	4.85917	9.24329	2.43297	5.73647	1.70695	3.70503	1.0077	0.000161681	1.19989	0.0977626	6.06346	1.19122	5.64033	1.26794	9.38842e-07	0.000629331	0.987378	1.07437e-10	1.04427	0.150083	1.0632
	K00201	fwdB, fmdB; formylmethanofuran dehydrogenase subunit B [EC:1.2.99.5]	0.0961464	1.13e-09	0.987609	1.51384	0.109852	8.92497	1.72056	5.54416	1.13285	7.22727e-05	0.000383032	0.180996	5.41835e-05	0.96876	0.113345	1.44127	0.24711	1.84322	0.0987063	1.8021	0.198985	3.54676	1.42195	8.39577	1.2163	14.8324	3.72469	8.19514	2.42846	5.25194	1.89678	3.18539	1.02942	0.000676125	1.02305	0.0892408	4.80599	0.807364	4.87544	1.22016	2.42283e-06	0.000196357	0.558311	6.56437e-08	0.809187	0.104601	1.05226
	K00202	fwdC, fmdC; formylmethanofuran dehydrogenase subunit C [EC:1.2.99.5]	0.179058	1.48e-09	0.980802	1.26282	0.0926086	8.68668	1.57643	4.7445	1.04063	0.000154514	0.000661496	0.118201	0.00016962	0.824012	0.060303	1.25384	0.142135	1.64413	0.201188	1.3293	0.15811	3.96051	1.74382	9.6606	1.67141	12.4389	3.47002	7.18846	2.23308	4.60464	1.77303	2.44041	0.809348	0.00092269	0.874947	0.0704541	5.58861	1.00565	4.21838	1.03078	1.39335e-06	0.000264902	0.261334	5.17392e-09	0.780257	0.103232	0.7866
	K00203	fwdD, fmdD; formylmethanofuran dehydrogenase subunit D [EC:1.2.99.5]	0.13606	7.38e-09	0.947921	1.03231	0.0711592	5.71395	1.24027	2.45868	0.431972	0.000815561	0.001004	0.0508592	0.00586226	0.690041	0.0659482	1.01211	0.156113	1.3142	0.0983433	1.11289	0.118644	2.15814	1.02479	4.91509	0.57556	10.0686	2.80355	3.71138	0.775483	2.33431	0.750226	1.33034	0.409309	0.00141516	0.687682	0.0529738	3.31858	0.572131	2.3512	0.457706	1.11312e-05	0.000292348	0.223161	2.27262e-06	0.598749	0.0799311	0.667209
	K00672	ftr; formylmethanofuran--tetrahydromethanopterin N-formyltransferase [EC:2.3.1.101]	0.0709896	3.48e-09	0.961518	2.17074	0.148545	13.2028	2.58349	4.60203	0.639055	7.88995e-05	0.000428237	0.00640223	0.000478224	1.4408	0.175572	2.17735	0.272573	2.75847	0.202928	2.30633	0.283501	6.09827	2.34063	11.269	1.19925	22.2412	5.82931	6.23939	1.32971	4.42029	0.986266	3.1464	0.676881	0.000872431	1.42258	0.128711	7.739	1.39187	4.1867	0.571045	2.55612e-06	0.000292348	0.132857	4.12387e-08	1.28336	0.178488	1.23807
	K01499	mch; methenyltetrahydromethanopterin cyclohydrolase [EC:3.5.4.27]	0.114137	1.82e-08	0.87911	1.26717	0.104036	6.30158	1.23309	3.28448	0.516341	0.000770912	0.00790445	0.168708	0.000132887	0.695567	0.0953708	1.39378	0.226793	1.45694	0.134715	1.52239	0.178026	2.04487	1.14112	6.59931	1.26338	10.2606	2.4155	4.50654	1.09624	3.17744	0.83019	2.16946	0.52803	0.000809506	0.849311	0.076167	3.53653	0.655325	2.92399	0.574693	2.17601e-05	0.00142326	0.496331	4.37453e-07	0.753632	0.122793	0.762051
	K00319	mtd; methylenetetrahydromethanopterin dehydrogenase [EC:1.5.98.1]	0.0581226	1e-07	0.936615	1.22982	0.0902059	8.40853	1.60987	3.15046	0.525799	5.98167e-05	0.000272153	0.0155727	0.000272153	0.837327	0.128142	1.02862	0.205821	1.6065	0.0731778	1.44683	0.0942479	3.40741	1.56273	8.53186	1.02536	13.2863	3.63015	4.35788	1.06235	3.14213	0.981947	1.95135	0.384685	0.000548769	0.890543	0.0898962	4.13701	0.74005	2.62589	0.452277	5.65791e-05	0.00142326	0.211371	6.12108e-06	0.691069	0.079158	0.812625
	K00320	mer; 5,10-methylenetetrahydromethanopterin reductase [EC:1.5.98.2]	0.237622	2.88e-11	0.995187	1.15767	0.0904821	7.68984	1.49966	3.51589	0.523981	2.11313e-05	0.000905998	0.118201	6.42929e-07	0.734213	0.1149	1.11747	0.148238	1.48738	0.196896	1.29163	0.123205	2.25574	1.11131	8.37379	1.72426	12.44	2.86691	4.7713	1.10143	3.30815	0.899866	2.46823	0.483938	0.000131462	0.919519	0.0759311	4.10513	0.693023	3.19843	0.509201	2.24618e-06	0.000391519	0.367185	9.03033e-09	0.682376	0.0754798	0.874796
	K01895	ACSS, acs; acetyl-CoA synthetase [EC:6.2.1.1]	0.00157942	5.22e-14	0.961203	294.632	10.836	267.031	21.4864	582.36	13.0921	6.28652e-09	0.28339	2.20382e-10	5.65456e-12	263.953	11.2406	234.914	11.1442	321.605	6.07548	358.057	4.63613	301.942	45.6945	259.147	18.1195	240.004	43.4789	553.828	24.9272	597.866	25.7993	595.385	14.7141	3.95605e-07	225.754	6.43147	196.756	19.8541	512.729	19.1178	4.03593e-09	0.0649591	4.40765e-10	5.65456e-12	210.694	12.8694	213.843
	K14080	mtaA; [methyl-Co(III) methanol-specific corrinoid protein]:coenzyme M methyltransferase [EC:2.1.1.246]	0.424987	3.09e-12	0.924806	7.18217	0.571387	5.04318	0.695036	2.80823	0.160433	3.09722e-07	0.0250127	0.000986239	1.07437e-10	4.92164	0.488933	5.7258	1.12859	7.32527	0.170412	10.756	0.678798	5.58966	1.10819	4.09544	0.640964	5.44444	1.73691	2.74181	0.359363	3.05987	0.250671	2.623	0.22394	1.38293e-05	7.07983	0.42386	4.05572	0.705322	2.60889	0.18111	1.40837e-07	0.00032244	0.117299	2.26182e-11	6.25122	0.684759	5.50859
	K16954	mtsA; methylthiol:coenzyme M methyltransferase [EC:2.1.1.251]	0.481464	4.66e-15	0.968437	1.04326	0.118651	0.192526	0.105781	0.0411253	0.0117008	4.58555e-09	1.2503e-06	0.488147	4.13414e-08	0.619693	0.0665243	1.60572	0.320915	0.725756	0.100074	1.22185	0.12615	0.226885	0.0890811	0.350693	0.305851	0	0	0.0446165	0.0250559	0.0607832	0.0213853	0.0179762	0.0111549	1.2349e-06	0.940174	0.0807132	0.143324	0.0787562	0.0247276	0.00952333	2.53847e-09	1.59071e-06	0.207465	3.50316e-08	0.787793	0.256768	1.0375
	K00577	mtrA; tetrahydromethanopterin S-methyltransferase subunit A [EC:2.1.1.86]	0.255818	6.49e-09	0.970332	1.98457	0.165422	12.4498	2.61842	5.45971	0.987808	0.000217025	0.000735411	0.0684929	0.000428237	1.29652	0.173559	1.78919	0.33515	2.59516	0.28999	2.2574	0.291884	4.9052	2.28377	10.9781	1.55367	21.466	5.85042	7.8268	2.02738	5.30063	1.80586	3.25169	0.6933	0.00101166	1.47504	0.130076	8.44728	1.68634	4.93723	1.04961	1.21379e-06	7.16777e-06	0.142691	9.34246e-07	1.25249	0.119603	1.26783
	K00578	mtrB; tetrahydromethanopterin S-methyltransferase subunit B [EC:2.1.1.86]	0.0540648	1.1e-05	0.999456	0.76704	0.0681267	5.35509	1.19006	2.00825	0.376898	0.00125242	0.00581928	0.0597522	0.00122909	0.486036	0.107939	0.7336	0.0911752	1.00113	0.161599	0.847393	0.105137	2.78854	1.09453	4.75547	1.81401	8.52125	2.56181	3.10814	0.854323	1.77428	0.49536	1.14234	0.266126	0.0198921	0.529072	0.0491161	2.53297	0.570069	1.56222	0.352115	0.000375044	0.00732124	0.289069	2.37068e-05	0.339124	0.0558802	0.499322
	K00579	mtrC; tetrahydromethanopterin S-methyltransferase subunit C [EC:2.1.1.86]	0.104837	3.63e-09	0.977551	1.19478	0.0976377	6.71216	1.31479	2.97509	0.564735	0.000403082	0.000533438	0.034207	0.00415776	0.77015	0.0901449	1.03667	0.14204	1.66695	0.205876	1.30533	0.128947	3.13381	1.25791	5.92207	0.734197	11.0806	3.00146	4.49142	1.23542	2.79733	0.846107	1.63651	0.431692	0.00142225	0.789105	0.0706692	3.67062	0.591145	2.55681	0.481859	2.06808e-06	0.000117759	0.103209	2.39962e-07	0.567794	0.0735079	0.738894
	K00580	mtrD; tetrahydromethanopterin S-methyltransferase subunit D [EC:2.1.1.86]	0.03964	1.21e-08	0.964079	0.996217	0.0711196	6.15429	1.15805	2.78902	0.533695	0.000246398	0.000816699	0.0591472	0.000533438	0.672257	0.0700309	0.969538	0.156448	1.17821	0.105545	1.16487	0.13821	2.36823	1.02582	6.391	1.06294	9.70365	2.46966	4.21152	1.06613	2.53204	0.943022	1.62348	0.435578	0.000701819	0.688049	0.0692568	2.98687	0.643034	2.53487	0.57812	1.59577e-05	0.000996331	0.987378	5.31149e-07	0.57836	0.0645415	0.663798
	K00581	mtrE; tetrahydromethanopterin S-methyltransferase subunit E [EC:2.1.1.86]	0.129296	1.97e-08	0.958871	1.13762	0.0804016	6.90858	1.62405	3.20213	0.562661	0.00310815	0.03831	0.235415	0.000150232	0.731628	0.045397	1.05616	0.104542	1.54616	0.141781	1.21652	0.130133	2.33123	1.26677	6.22427	1.57021	12.1702	3.60717	4.89427	1.15942	2.81777	0.862205	1.89435	0.444159	0.00303545	0.853672	0.0701702	3.3092	0.615141	2.60657	0.549265	0.000165246	0.00628792	0.62383	4.43699e-06	0.69793	0.0639772	0.809903
	K00582	mtrF; tetrahydromethanopterin S-methyltransferase subunit F [EC:2.1.1.86]	0.528761	5.86e-06	0.972629	0.404309	0.0413091	2.64826	0.542125	0.70616	0.129125	0.0038049	0.00332778	0.0129992	0.145221	0.315473	0.0601753	0.349329	0.0815674	0.6026	0.0773981	0.349833	0.067033	1.01837	0.59125	3.531	0.581934	3.39541	1.22913	1.06458	0.26841	0.643399	0.169583	0.410505	0.159068	0.00258238	0.371626	0.047881	2.21933	0.68949	0.674853	0.135523	0.0199311	0.0157119	0.113433	0.0672414	0.278535	0.0476524	0.303062
	K00583	mtrG; tetrahydromethanopterin S-methyltransferase subunit G [EC:2.1.1.86]	0.145898	7.31e-05	0.816376	0.442675	0.0436731	2.92335	0.621067	0.626952	0.0770768	0.00350699	0.00538237	0.0118723	0.0543455	0.257793	0.0282696	0.40054	0.0892063	0.561337	0.0627067	0.551029	0.100251	0.8993	0.479818	3.17576	0.900056	4.695	1.19759	0.710918	0.160828	0.616746	0.127605	0.553193	0.126209	0.00301681	0.368427	0.0423035	1.83027	0.621995	0.592353	0.0728145	0.0577025	0.136733	0.409677	0.0111858	0.338697	0.0574611	0.304353
	K00584	mtrH; tetrahydromethanopterin S-methyltransferase subunit H [EC:2.1.1.86]	0.0540714	1.75e-08	0.975094	1.34949	0.0865025	8.51897	1.50583	3.61704	0.584298	4.32133e-05	0.000342199	0.0170782	8.02616e-05	1.00963	0.124284	1.37759	0.163704	1.72268	0.153216	1.28807	0.14175	3.72655	1.39759	9.06198	1.3189	12.7684	3.34246	4.9989	1.28346	3.4824	0.896788	2.36981	0.578086	0.00064229	0.978333	0.0823733	4.31075	0.810294	3.40603	0.594911	3.59031e-05	0.00790445	0.739718	4.12387e-08	0.913322	0.114487	0.947984
	K00401	mcrB; methyl-coenzyme M reductase beta subunit [EC:2.8.4.1]	0.0553948	3.96e-06	0.91729	3.64697	0.226008	9.77411	1.6826	4.24539	0.684581	0.00376455	0.00111143	0.00871403	1	2.41925	0.236029	3.635	0.432308	3.8529	0.228854	4.68072	0.348126	4.83626	1.45132	8.35425	0.618472	16.1318	3.60903	6.05139	1.49369	3.89962	0.962938	2.78517	0.72055	0.00244151	3.02388	0.195028	5.35439	0.753078	3.75673	0.684931	0.0421018	0.0114376	0.079079	0.850464	2.78224	0.487906	2.55231
	K00402	mcrG; methyl-coenzyme M reductase gamma subunit [EC:2.8.4.1]	0.080494	2.42e-05	0.985592	2.65271	0.161879	6.48812	1.18446	3.24604	0.562746	0.0265024	0.00852075	0.0479807	0.772486	1.77657	0.25995	2.641	0.275244	2.80135	0.103607	3.39192	0.246661	3.01629	1.27034	5.57468	0.337759	10.8734	2.48161	4.65241	1.24252	3.10435	0.906269	1.98136	0.381455	0.003733	2.24443	0.179416	4.1631	0.607304	2.62926	0.505666	0.0174554	0.00497529	0.0412686	0.606034	1.82863	0.364159	2.06869
	K03421	mcrC; methyl-coenzyme M reductase subunit C	0.211598	5.29e-07	0.923853	2.44071	0.192012	7.495	1.21206	2.89337	0.539173	0.00151144	0.000533438	0.00332595	0.678166	1.51697	0.19913	2.40174	0.457344	2.47172	0.144806	3.37241	0.252646	3.53202	1.08607	7.8187	1.00836	11.1343	2.64149	4.4077	1.18184	2.55239	0.807539	1.72001	0.398875	0.0012896	2.16211	0.152342	4.37517	0.721486	2.60506	0.512769	0.0100343	0.00306509	0.0257033	0.734273	1.88219	0.325852	1.80612
	K03422	mcrD; methyl-coenzyme M reductase subunit D	0.351518	9.31e-05	0.948984	2.02016	0.123557	4.83682	0.890001	2.64277	0.551761	0.170218	0.112825	0.103752	0.715399	1.47829	0.114298	1.77747	0.215278	2.23537	0.165875	2.58951	0.222212	1.91859	0.705159	5.50198	1.64204	7.08989	1.44186	3.98799	1.23393	2.41774	0.83202	1.52259	0.517133	0.0136154	1.85411	0.153327	3.27332	0.650367	2.3816	0.568068	0.170127	0.0731092	0.159048	0.696693	1.66344	0.322237	1.52087
	K00399	mcrA; methyl-coenzyme M reductase alpha subunit [EC:2.8.4.1]	0.0371853	8.18e-05	0.855413	3.86678	0.242956	9.81345	1.77459	3.91558	0.651818	0.0108572	0.0175517	0.00464486	0.457511	2.55391	0.272609	3.92144	0.60784	4.10679	0.151781	4.885	0.234704	4.39151	1.3651	9.08247	1.35976	15.9664	3.85373	5.50011	1.32846	3.72671	1.08495	2.51992	0.70204	0.00364196	3.17561	0.23382	4.91768	0.823833	3.60767	0.683748	0.295754	0.150978	0.261334	0.488688	2.86196	0.442982	2.56522
KO: KEGG Orthology
F: forage-based; G: grain-based
FS: stomach; SI: small intestine; LI: large intestine
RUM: rumen; RET: reticulum; OMA: omasum; ABO: abomasum; DUO: duodenum; JEJ: jejunum; ILE: ileum; CEC: cecum; COL: colon; REC: rectum
1. Mean, average TPM.
2. SEM, standard error of mean.
3. P-value, Scheirer-Ray-Hare
4. P-value, Kruskal-Wallis rank sum test
5. P-value, Wilcoxon rank-sum test
[truncated: 18 more columns]

## Sheet: Table S7
Table S7. Genomic statistics for 3079 MAGs (completeness ≥ 50% and contamination ≤ 10%) produced in this study
Genome name	Sample accession	Region	Bin id	Cluster at a 99% average nucleotide identity cutoff	Completeness	Contamination	Quality scores
SGB1408	HF_Colon-4	LI	HF_Colon-4.metabat2.068.contigs	1_1	93.46	3.27	77.11
SGB1408	HF_Colon-6	LI	HF_Colon-6.metabat2.061.contigs	1_1	77.07	0.65	73.82
SGB1408	HG_Colon-8	LI	HG_Colon-8.maxbin.096.contigs	1_1	90.9	0.65	87.65
SGB1408	HF_Cecum-1	LI	HF_Cecum-1.concoct.099.contigs	1_1	51.7	0.87	47.35
SGB1408	HG_Cecum-8	LI	HG_Cecum-8.metabat2.037.contigs	1_1	95.75	0.65	92.5
SGB1408	HG_Cecum-9	LI	HG_Cecum-9.concoct.058.contigs	1_1	86.61	3.59	68.66
SGB1408	HF_Rectum-4	LI	HF_Rectum-4.metabat2.076.contigs	1_1	95.1	0.65	91.85
SGB1408	HG_Rectum-11	LI	HG_Rectum-11.metabat2.080.contigs	1_1	94.44	0.65	91.19
SGB1231	HG_Cecum-10	LI	HG_Cecum-10.metabat2.093.contigs	1_2	95.1	0	95.1
SGB72	HG_Rumen-7	FS	HG_Rumen-7.metabat2.014.contigs	10_0	56.98	7.79	18.03
SGB399	HF_Omasum-4	FS	HF_Omasum-4.concoct.016.contigs	100_0	85.87	9.9	36.37
SGB1112	HG_Cecum-7	LI	HG_Cecum-7.maxbin.061_sub.contigs	101_1	66.46	6.11	35.91
SGB1733	HG_Rectum-7	LI	HG_Rectum-7.metabat2.060.contigs	101_2	68.71	3.6	50.71
SGB1177	HG_Cecum-9	LI	HG_Cecum-9.concoct.086_sub.contigs	101_3	61.46	0	61.46
SGB1894	HG_Rectum-12	LI	HG_Rectum-12.concoct.165.contigs	101_4	64.07	4.44	41.87
SGB1505	HG_Colon-10	LI	HG_Colon-10.concoct.200.contigs	102_0	57.76	4.47	35.41
SGB1039	HF_Cecum-4	LI	HF_Cecum-4.metabat2.018.contigs	103_0	61.84	1.08	56.44
SGB677	HF_Rumen-5	FS	HF_Rumen-5.metabat2.031.contigs	104_1	90.59	1.08	85.19
SGB677	HF_Reticulum-5	FS	HF_Reticulum-5.maxbin.025.contigs	104_1	83.33	3.3	66.83
SGB677	HF_Omasum-5	FS	HF_Omasum-5.metabat2.063.contigs	104_1	90.59	0.9	86.09
SGB677	HF_Abomasum-5	FS	HF_Abomasum-5.metabat2.031.contigs	104_1	93.28	1.08	87.88
SGB42	HF_Rumen-4	FS	HF_Rumen-4.metabat2.061_sub.contigs	105_1	92.78	0	92.78
SGB42	HF_Reticulum-4	FS	HF_Reticulum-4.concoct.018.contigs	105_1	91.94	5.47	64.59
SGB42	HF_Abomasum-4	FS	HF_Abomasum-4.concoct.108.contigs	105_1	88.97	0.99	84.02
SGB354	HF_Omasum-1	FS	HF_Omasum-1.metabat2.065.contigs	106_0	52.22	3.1	36.72
SGB424	HF_Omasum-5	FS	HF_Omasum-5.concoct.019_sub.contigs	107_0	53.21	1.72	44.61
SGB222	HF_Reticulum-4	FS	HF_Reticulum-4.concoct.087_sub.contigs	108_0	65.28	6.9	30.78
SGB380	HF_Omasum-2	FS	HF_Omasum-2.metabat2.081_sub.contigs	109_0	78.74	8.1	38.24
SGB797	HF_Duodenum-2	SI	HF_Duodenum-2.metabat2.018.contigs	11_0	55.74	8.62	12.64
SGB149	HG_Rumen-10	FS	HG_Rumen-10.metabat2.049.contigs	110_1	67.8	0	67.8
SGB149	HG_Reticulum-10	FS	HG_Reticulum-10.metabat2.025.contigs	110_1	69.8	0	69.8
SGB149	HG_Reticulum-7	FS	HG_Reticulum-7.concoct.151.contigs	110_1	85.67	0	85.67
SGB149	HG_Reticulum-9	FS	HG_Reticulum-9.concoct.003.contigs	110_1	80.59	1.69	72.14
SGB149	HG_Omasum-10	FS	HG_Omasum-10.maxbin.052.contigs	110_1	75.42	2.54	62.72
SGB149	HG_Omasum-7	FS	HG_Omasum-7.concoct.133.contigs	110_1	88.06	1.69	79.61
SGB149	HG_Omasum-9	FS	HG_Omasum-9.concoct.098.contigs	110_1	64.94	0.85	60.69
SGB149	HG_Abomasum-10	FS	HG_Abomasum-10.concoct.134_sub.contigs	110_1	94.45	4.24	73.25
SGB350	HF_Rumen-1	FS	HF_Rumen-1.metabat2.048_sub.contigs	111_1	63.04	2.38	51.14
SGB350	HF_Omasum-1	FS	HF_Omasum-1.metabat2.029_sub.contigs	111_1	55.63	0.93	50.98
SGB350	HF_Abomasum-1	FS	HF_Abomasum-1.metabat2.033_sub.contigs	111_1	67.75	0.95	63
SGB321	HG_Reticulum-12	FS	HG_Reticulum-12.concoct.016_sub.contigs	112_0	70.44	6.61	37.39
SGB101	HG_Rumen-8	FS	HG_Rumen-8.metabat2.085.contigs	113_0	71.77	7.44	34.57
SGB863	HG_Omasum-10	FS	HG_Omasum-10.metabat2.110.contigs	114_1	63.79	5.32	37.19
SGB863	HG_Duodenum-10	SI	HG_Duodenum-10.metabat2.024_sub.contigs	114_1	69.69	9.98	19.79
SGB600	HG_Omasum-11	FS	HG_Omasum-11.metabat2.108.contigs	115_1	79.48	5.53	51.83
SGB316	HG_Reticulum-11	FS	HG_Reticulum-11.metabat2.022_sub.contigs	115_2	54.09	7.63	15.94
SGB732	HG_Rumen-12	FS	HG_Rumen-12.concoct.200.contigs	116_1	79.69	2.96	64.89
SGB732	HG_Rumen-9	FS	HG_Rumen-9.metabat2.043.contigs	116_1	90.56	5	65.56
SGB732	HG_Reticulum-12	FS	HG_Reticulum-12.concoct.075.contigs	116_1	88.6	1.29	82.15
SGB732	HG_Reticulum-9	FS	HG_Reticulum-9.metabat2.050.contigs	116_1	88.57	2.06	78.27
SGB732	HG_Omasum-12	FS	HG_Omasum-12.concoct.093_sub.contigs	116_1	70.22	2.41	58.17
SGB732	HG_Abomasum-9	FS	HG_Abomasum-9.metabat2.059.contigs	116_1	93.17	1.67	84.82
SGB732	HG_Jejunum-9	SI	HG_Jejunum-9.metabat2.055.contigs	116_1	92.86	3.33	76.21
SGB858	HG_Duodenum-10	SI	HG_Duodenum-10.concoct.112_sub.contigs	117_1	61.54	3.26	45.24
SGB844	HG_Duodenum-7	SI	HG_Duodenum-7.concoct.076_sub.contigs	117_2	57.7	5.59	29.75
SGB890	HG_Jejunum-7	SI	HG_Jejunum-7.metabat2.018.contigs	118_0	61.59	0.71	58.04
SGB1268	HG_Cecum-12	LI	HG_Cecum-12.concoct.143_sub.contigs	119_0	70.59	3.61	52.54
SGB634	HF_Abomasum-1	FS	HF_Abomasum-1.metabat2.066_sub.contigs	12_1	52.32	1.61	44.27
SGB343	HF_Omasum-1	FS	HF_Omasum-1.concoct.119_sub.contigs	12_2	61.7	7.13	26.05
SGB1703	HG_Rectum-7	LI	HG_Rectum-7.concoct.080.contigs	120_0	67.95	2.18	57.05
SGB1141	HG_Cecum-8	LI	HG_Cecum-8.concoct.083_sub.contigs	121_0	52.23	3.79	33.28
SGB1379	HF_Colon-5	LI	HF_Colon-5.metabat2.062.contigs	122_1	94.37	0.16	93.57
SGB1379	HF_Cecum-5	LI	HF_Cecum-5.metabat2.005.contigs	122_1	94.52	1.68	86.12
SGB1556	HF_Colon-1	LI	HF_Colon-1.concoct.117_sub.contigs	122_2	61.8	1.83	52.65
SGB1556	HF_Rectum-1	LI	HF_Rectum-1.concoct.086.contigs	122_2	69.15	1.22	63.05
SGB474	HG_Omasum-7	FS	HG_Omasum-7.metabat2.039_sub.contigs	123_0	52.19	1.53	44.54
SGB82	HG_Rumen-8	FS	HG_Rumen-8.concoct.001_sub.contigs	124_0	62.11	2.62	49.01
SGB102	HG_Rumen-11	FS	HG_Rumen-11.metabat2.024.contigs	125_1	83.89	2.16	73.09
SGB102	HG_Rumen-8	FS	HG_Rumen-8.metabat2.091.contigs	125_1	91.83	2.3	80.33
SGB192	HF_Reticulum-1	FS	HF_Reticulum-1.concoct.029.contigs	126_0	53.57	3	38.57
SGB627	HF_Abomasum-1	FS	HF_Abomasum-1.maxbin.022.contigs	127_1	88.02	5.9	58.52
SGB357	HF_Omasum-1	FS	HF_Omasum-1.metabat2.107.contigs	127_2	89.29	6.51	56.74
SGB200	HF_Reticulum-1	FS	HF_Reticulum-1.metabat2.012.contigs	127_3	84.83	1.14	79.13
SGB9	HF_Rumen-1	FS	HF_Rumen-1.metabat2.005.contigs	127_4	84.43	2.92	69.83
SGB663	HF_Abomasum-4	FS	HF_Abomasum-4.metabat2.026.contigs	127_5	52.34	0.71	48.79
SGB685	HF_Abomasum-6	FS	HF_Abomasum-6.concoct.075_sub.contigs	127_6	71.85	4.81	47.8
SGB52	HF_Rumen-6	FS	HF_Rumen-6.concoct.003_sub.contigs	127_7	58.17	6.35	26.42
SGB322	HG_Rumen-12	FS	HG_Rumen-12.metabat2.109_sub.contigs	128_1	51.13	0.71	47.58
SGB322	HG_Reticulum-12	FS	HG_Reticulum-12.concoct.025_sub.contigs	128_1	71.35	2.59	58.4
SGB560	HG_Omasum-10	FS	HG_Omasum-10.metabat2.016_sub.contigs	128_2	62.06	1.75	53.31
SGB144	HG_Rumen-10	FS	HG_Rumen-10.metabat2.016.contigs	128_3	65.92	4.05	45.67
SGB748	HG_Abomasum-10	FS	HG_Abomasum-10.metabat2.056_sub.contigs	128_4	63.7	4.92	39.1
SGB165	HG_Rumen-11	FS	HG_Rumen-11.metabat2.034.contigs	128_5	75.26	8.05	35.01
SGB479	HG_Omasum-7	FS	HG_Omasum-7.metabat2.114_sub.contigs	129_1	53.94	9.81	4.89
SGB486	HG_Omasum-8	FS	HG_Omasum-8.concoct.030_sub.contigs	129_2	75.94	4.65	52.69
SGB419	HF_Omasum-4	FS	HF_Omasum-4.metabat2.087.contigs	13_0	51.51	5.09	26.06
SGB44	HF_Rumen-5	FS	HF_Rumen-5.concoct.024.contigs	130_1	93.49	2.46	81.19
SGB44	HF_Reticulum-5	FS	HF_Reticulum-5.metabat2.050.contigs	130_1	92.64	0.71	89.09
SGB44	HF_Omasum-5	FS	HF_Omasum-5.metabat2.046.contigs	130_1	90.95	4.52	68.35
SGB44	HF_Abomasum-5	FS	HF_Abomasum-5.metabat2.069_sub.contigs	130_1	96.55	6.35	64.8
SGB348	HF_Omasum-1	FS	HF_Omasum-1.maxbin.053_sub.contigs	131_1	58.62	8.62	15.52
SGB372	HF_Omasum-2	FS	HF_Omasum-2.maxbin.047_sub.contigs	131_2	56.45	7.6	18.45
SGB835	HF_Duodenum-4	SI	HF_Duodenum-4.metabat2.028_sub.contigs	131_3	51.57	7.62	13.47
SGB410	HF_Omasum-4	FS	HF_Omasum-4.metabat2.002_sub.contigs	132_0	50.03	6.19	19.08
SGB686	HF_Abomasum-6	FS	HF_Abomasum-6.concoct.098.contigs	133_1	88.05	7.63	49.9
SGB838	HF_Duodenum-6	SI	HF_Duodenum-6.concoct.061_sub.contigs	133_2	71.85	6.76	38.05
SGB256	HG_Reticulum-7	FS	HG_Reticulum-7.maxbin.080_sub.contigs	134_1	88.64	6.68	55.24
SGB256	HG_Abomasum-7	FS	HG_Abomasum-7.metabat2.115.contigs	134_1	88.1	6.49	55.65
SGB307	HG_Reticulum-11	FS	HG_Reticulum-11.concoct.021_sub.contigs	135_0	72.04	3.65	53.79
SGB74	HG_Rumen-7	FS	HG_Rumen-7.metabat2.038.contigs	136_1	90.24	1.03	85.09
SGB74	HG_Reticulum-7	FS	HG_Reticulum-7.metabat2.107.contigs	136_1	90.02	4.52	67.42
SGB74	HG_Omasum-7	FS	HG_Omasum-7.metabat2.118.contigs	136_1	90.11	4.14	69.41
SGB74	HG_Abomasum-7	FS	HG_Abomasum-7.metabat2.031.contigs	136_1	86.75	2.86	72.45
SGB334	HG_Reticulum-12	FS	HG_Reticulum-12.metabat2.077_sub.contigs	136_2	74.06	1.67	65.71
SGB187	HG_Rumen-12	FS	HG_Rumen-12.metabat2.051.contigs	136_3	76.71	3.57	58.86
SGB139	HG_Rumen-10	FS	HG_Rumen-10.concoct.168_sub.contigs	137_0	50.13	3.81	31.08
SGB515	HG_Omasum-9	FS	HG_Omasum-9.concoct.128_sub.contigs	138_0	64.9	4.55	42.15
SGB496	HG_Omasum-8	FS	HG_Omasum-8.metabat2.006_sub.contigs	139_1	62.94	3.7	44.44
SGB92	HG_Rumen-8	FS	HG_Rumen-8.concoct.133_sub.contigs	139_2	77.3	5.24	51.1
SGB401	HF_Omasum-4	FS	HF_Omasum-4.concoct.097_sub.contigs	14_0	51.63	8.06	11.33
SGB619	HG_Omasum-12	FS	HG_Omasum-12.metabat2.104.contigs	140_0	85.69	9.98	35.79
SGB422	HF_Omasum-4	FS	HF_Omasum-4.metabat2.103.contigs	141_0	66.03	3.37	49.18
SGB323	HG_Rumen-12	FS	HG_Rumen-12.concoct.131.contigs	142_1	86.04	1.67	77.69
SGB323	HG_Rumen-8	FS	HG_Rumen-8.concoct.054_sub.contigs	142_1	78.66	2.38	66.76
SGB323	HG_Reticulum-12	FS	HG_Reticulum-12.concoct.109.contigs	142_1	87.38	1.94	77.68
SGB323	HG_Omasum-8	FS	HG_Omasum-8.concoct.201_sub.contigs	142_1	70.84	1.37	63.99
SGB135	HG_Rumen-10	FS	HG_Rumen-10.concoct.003_sub.contigs	142_2	65.02	1.92	55.42
SGB158	HG_Rumen-11	FS	HG_Rumen-11.concoct.127_sub.contigs	142_3	81.16	0.51	78.61
SGB594	HG_Omasum-11	FS	HG_Omasum-11.metabat2.061.contigs	143_1	73.03	8.41	30.98
SGB169	HG_Rumen-11	FS	HG_Rumen-11.metabat2.073.contigs	143_2	69.08	5.14	43.38
SGB108	HG_Rumen-8	FS	HG_Rumen-8.metabat2.132.contigs	143_3	77.59	6.9	43.09
SGB315	HG_Reticulum-11	FS	HG_Reticulum-11.metabat2.012_sub.contigs	143_4	55.15	5.33	28.5
SGB12	HF_Rumen-1	FS	HF_Rumen-1.metabat2.059.contigs	144_1	94.29	0	94.29
SGB12	HF_Reticulum-1	FS	HF_Reticulum-1.metabat2.060.contigs	144_1	64.05	0	64.05
SGB12	HF_Omasum-1	FS	HF_Omasum-1.metabat2.113.contigs	144_1	93.33	0	93.33
SGB12	HF_Abomasum-1	FS	HF_Abomasum-1.metabat2.032.contigs	144_1	93.33	0.48	90.93
SGB199	HF_Reticulum-1	FS	HF_Reticulum-1.metabat2.009_sub.contigs	145_0	80	5.91	50.45
SGB583	HG_Omasum-11	FS	HG_Omasum-11.concoct.221.contigs	146_1	85.77	3.15	70.02
SGB172	HG_Rumen-11	FS	HG_Rumen-11.metabat2.096.contigs	146_2	80.24	4.83	56.09
SGB755	HG_Abomasum-11	FS	HG_Abomasum-11.concoct.056.contigs	146_3	79.24	4.05	58.99
SGB311	HG_Reticulum-11	FS	HG_Reticulum-11.concoct.109_sub.contigs	146_4	66.19	9.87	16.84
SGB184	HG_Rumen-12	FS	HG_Rumen-12.maxbin.208_sub.contigs	147_0	50.23	9	5.23
SGB96	HG_Rumen-8	FS	HG_Rumen-8.metabat2.040.contigs	148_1	89.01	1.39	82.06
SGB96	HG_Omasum-8	FS	HG_Omasum-8.metabat2.083.contigs	148_1	82.72	4.29	61.27
SGB455	HG_Omasum-7	FS	HG_Omasum-7.concoct.047_sub.contigs	149_0	55.59	4.93	30.94
SGB985	HF_Cecum-2	LI	HF_Cecum-2.metabat2.098.contigs	15_1	82.69	6.28	51.29
SGB1583	HF_Rectum-2	LI	HF_Rectum-2.concoct.103_sub.contigs	15_2	71.67	3.99	51.72
SGB1838	HG_Colon-10	LI	HG_Colon-10.concoct.065.contigs	150_1	79.57	2.65	66.32
SGB1838	HG_Cecum-10	LI	HG_Cecum-10.concoct.241.contigs	150_1	88.33	0.02	88.23
SGB1838	HG_Rectum-10	LI	HG_Rectum-10.metabat2.013.contigs	150_1	97.58	2.15	86.83
SGB1670	HF_Colon-1	LI	HF_Colon-1.metabat2.036.contigs	150_2	94.89	3.99	74.94
SGB1670	HF_Colon-4	LI	HF_Colon-4.metabat2.054.contigs	150_2	95.08	1.1	89.58
SGB1670	HF_Colon-6	LI	HF_Colon-6.metabat2.088.contigs	150_2	97.04	0.54	94.34
SGB1670	HF_Cecum-4	LI	HF_Cecum-4.concoct.175.contigs	150_2	96.92	0.54	94.22
SGB1670	HF_Cecum-6	LI	HF_Cecum-6.concoct.109.contigs	150_2	95.7	0.54	93
SGB1670	HF_Rectum-1	LI	HF_Rectum-1.metabat2.089.contigs	150_2	96.59	0.54	93.89
SGB1670	HF_Rectum-2	LI	HF_Rectum-2.concoct.036.contigs	150_2	86.86	1.34	80.16
SGB1670	HF_Rectum-4	LI	HF_Rectum-4.metabat2.074.contigs	150_2	98.37	0	98.37
SGB1670	HF_Rectum-6	LI	HF_Rectum-6.maxbin.031.contigs	150_2	97.85	9.61	49.8
SGB1788	HF_Colon-3	LI	HF_Colon-3.metabat2.057.contigs	150_3	96.51	1.08	91.11
SGB1788	HG_Colon-9	LI	HG_Colon-9.concoct.101.contigs	150_3	64.47	0.11	63.92
SGB1788	HF_Cecum-3	LI	HF_Cecum-3.concoct.111.contigs	150_3	96.77	1.34	90.07
SGB1788	HG_Cecum-9	LI	HG_Cecum-9.metabat2.035.contigs	150_3	70.96	1.24	64.76
SGB1788	HG_Rectum-9	LI	HG_Rectum-9.metabat2.007.contigs	150_3	94.09	0	94.09
SGB1370	HF_Colon-5	LI	HF_Colon-5.maxbin.031_sub.contigs	151_1	97.85	5.11	72.3
SGB1370	HF_Rectum-5	LI	HF_Rectum-5.concoct.027.contigs	151_1	64.11	4.08	43.71
SGB1603	HF_Colon-2	LI	HF_Colon-2.concoct.015.contigs	151_2	95.7	1.61	87.65
SGB1603	HF_Colon-6	LI	HF_Colon-6.concoct.092_sub.contigs	151_2	82.53	0.65	79.28
SGB1603	HF_Cecum-2	LI	HF_Cecum-2.metabat2.015.contigs	151_2	96.77	0	96.77
SGB1603	HF_Cecum-6	LI	HF_Cecum-6.concoct.007_sub.contigs	151_2	77.11	1.66	68.81
SGB1603	HF_Rectum-2	LI	HF_Rectum-2.metabat2.050.contigs	151_2	97.31	0	97.31
SGB1603	HF_Rectum-6	LI	HF_Rectum-6.concoct.030_sub.contigs	151_2	93.69	1.08	88.29
SGB1603	HG_Rectum-12	LI	HG_Rectum-12.concoct.091.contigs	151_2	81.03	0	81.03
SGB1228	HG_Colon-10	LI	HG_Colon-10.metabat2.034_sub.contigs	151_3	79.03	3.48	61.63
SGB1228	HG_Cecum-10	LI	HG_Cecum-10.metabat2.053_sub.contigs	151_3	81.2	3.23	65.05
SGB1228	HG_Rectum-10	LI	HG_Rectum-10.concoct.278_sub.contigs	151_3	89.14	6.74	55.44
SGB1002	HF_Colon-3	LI	HF_Colon-3.maxbin.223_sub.contigs	152_1	65.84	8.42	23.74
SGB1002	HF_Cecum-3	LI	HF_Cecum-3.concoct.176_sub.contigs	152_1	75.77	3.25	59.52
SGB1002	HF_Rectum-3	LI	HF_Rectum-3.metabat2.118.contigs	152_1	54.57	1.67	46.22
SGB1290	HF_Colon-1	LI	HF_Colon-1.concoct.185_sub.contigs	153_1	77.97	5.71	49.42
SGB1552	HF_Rectum-1	LI	HF_Rectum-1.concoct.035.contigs	153_2	78.65	7.59	40.7
SGB1612	HF_Rectum-3	LI	HF_Rectum-3.concoct.018_sub.contigs	153_3	54.32	1.19	48.37
SGB1047	HF_Cecum-5	LI	HF_Cecum-5.concoct.066.contigs	153_4	62.34	5.32	35.74
SGB1833	HG_Cecum-10	LI	HG_Cecum-10.concoct.229_sub.contigs	154_1	78.97	3.54	61.27
SGB1833	HG_Rectum-10	LI	HG_Rectum-10.maxbin.109_sub.contigs	154_1	83.89	1.14	78.19
SGB1096	HG_Cecum-7	LI	HG_Cecum-7.concoct.092.contigs	154_2	81.92	5.68	53.52
SGB1450	HG_Colon-7	LI	HG_Colon-7.metabat2.106.contigs	154_3	79.96	5.32	53.36
SGB1189	HG_Cecum-9	LI	HG_Cecum-9.concoct.238_sub.contigs	154_4	51.76	2.63	38.61
SGB1712	HG_Rectum-7	LI	HG_Rectum-7.concoct.175.contigs	154_5	77.67	3.33	61.02
SGB1845	HG_Rectum-10	LI	HG_Rectum-10.metabat2.084.contigs	155_0	91.11	3.36	74.31
SGB1665	HF_Rectum-4	LI	HF_Rectum-4.maxbin.140_sub.contigs	156_0	55.17	1.72	46.57
SGB1807	HG_Rectum-10	LI	HG_Rectum-10.concoct.031_sub.contigs	157_0	63.79	0.86	59.49
SGB1292	HF_Colon-1	LI	HF_Colon-1.concoct.211_sub.contigs	158_1	62.76	5.57	34.91
SGB1561	HF_Rectum-1	LI	HF_Rectum-1.concoct.198.contigs	158_2	70.6	5.26	44.3
SGB1576	HF_Rectum-2	LI	HF_Rectum-2.concoct.034.contigs	158_3	85.32	2.43	73.17
SGB1825	HG_Rectum-10	LI	HG_Rectum-10.concoct.230.contigs	158_4	73.92	2.17	63.07
SGB1816	HG_Rectum-10	LI	HG_Rectum-10.concoct.103.contigs	159_0	65.14	0.03	64.99
SGB961	HF_Cecum-2	LI	HF_Cecum-2.concoct.009_sub.contigs	16_1	77.29	8.52	34.69
SGB1573	HF_Rectum-2	LI	HF_Rectum-2.concoct.002.contigs	16_2	55.32	4.14	34.62
SGB1121	HG_Cecum-7	LI	HG_Cecum-7.metabat2.028.contigs	160_1	54.24	2.85	39.99
SGB1064	HF_Cecum-5	LI	HF_Cecum-5.metabat2.049.contigs	160_10	66.82	7.71	28.27
SGB1896	HG_Rectum-12	LI	HG_Rectum-12.concoct.218_sub.contigs	160_11	69.79	6.89	35.34
SGB1814	HG_Rectum-10	LI	HG_Rectum-10.concoct.077.contigs	160_12	69.02	2.54	56.32
SGB1446	HG_Colon-7	LI	HG_Colon-7.metabat2.076_sub.contigs	160_2	52.59	2.28	41.19
SGB1735	HG_Rectum-7	LI	HG_Rectum-7.metabat2.075.contigs	160_3	56.97	2.75	43.22
SGB1525	HG_Colon-11	LI	HG_Colon-11.metabat2.039.contigs	160_4	51.22	1.8	42.22
SGB1541	HG_Colon-12	LI	HG_Colon-12.metabat2.038.contigs	160_5	54.55	1.95	44.8
SGB1756	HG_Rectum-8	LI	HG_Rectum-8.metabat2.016.contigs	160_6	54.14	1.17	48.29
SGB1679	HF_Rectum-6	LI	HF_Rectum-6.concoct.097_sub.contigs	160_7	82.46	9.81	33.41
SGB1266	HG_Cecum-12	LI	HG_Cecum-12.concoct.125_sub.contigs	160_8	67.46	6.06	37.16
SGB1860	HG_Rectum-11	LI	HG_Rectum-11.concoct.105.contigs	160_9	73.86	7.56	36.06
SGB1666	HF_Cecum-4	LI	HF_Cecum-4.metabat2.001_sub.contigs	161_1	56.14	5.57	28.29
SGB1666	HF_Rectum-4	LI	HF_Rectum-4.metabat2.005.contigs	161_1	60.92	4.23	39.77
SGB1523	HG_Colon-11	LI	HG_Colon-11.metabat2.007_sub.contigs	161_2	50.16	5.17	24.31
SGB1508	HG_Colon-10	LI	HG_Colon-10.metabat2.036_sub.contigs	162_1	73.58	1.88	64.18
SGB1847	HG_Rectum-10	LI	HG_Rectum-10.metabat2.100_sub.contigs	162_2	67.21	6.18	36.31
SGB975	HF_Cecum-2	LI	HF_Cecum-2.concoct.252.contigs	163_1	69.45	2.63	56.3
SGB1575	HF_Rectum-2	LI	HF_Rectum-2.concoct.009.contigs	163_2	78.21	2.74	64.51
SGB1198	HG_Cecum-9	LI	HG_Cecum-9.metabat2.015_sub.contigs	164_0	67.98	4.68	44.58
SGB1334	HF_Colon-3	LI	HF_Colon-3.maxbin.005_sub.contigs	165_0	51.58	7.08	16.18
SGB1484	HF_Colon-5	LI	HF_Colon-5.metabat2.023.contigs	166_1	90.95	1.08	85.55
SGB1484	HG_Colon-7	LI	HG_Colon-7.metabat2.043_sub.contigs	166_1	85.25	1.08	79.85
SGB1484	HG_Colon-9	LI	HG_Colon-9.concoct.120.contigs	166_1	92.97	0.54	90.27
SGB1484	HG_Cecum-7	LI	HG_Cecum-7.metabat2.154.contigs	166_1	89.92	2.15	79.17
SGB1484	HG_Cecum-9	LI	HG_Cecum-9.metabat2.061.contigs	166_1	92.88	0.72	89.28
SGB1484	HG_Rectum-7	LI	HG_Rectum-7.metabat2.070.contigs	166_1	77.44	2.86	63.14
SGB1484	HG_Rectum-9	LI	HG_Rectum-9.metabat2.041.contigs	166_1	95.3	0.81	91.25
SGB1012	HF_Cecum-3	LI	HF_Cecum-3.metabat2.032_sub.contigs	167_1	85.43	6.34	53.73
SGB1676	HF_Rectum-6	LI	HF_Rectum-6.concoct.065.contigs	167_2	90.14	4.66	66.84
SGB1011	HF_Colon-3	LI	HF_Colon-3.metabat2.101.contigs	168_1	77.55	6.18	46.65
SGB1011	HF_Cecum-3	LI	HF_Cecum-3.metabat2.009.contigs	168_1	72.03	0.54	69.33
SGB1011	HF_Rectum-3	LI	HF_Rectum-3.maxbin.018.contigs	168_1	82.73	5.38	55.83
SGB1852	HG_Rectum-10	LI	HG_Rectum-10.metabat2.131_sub.contigs	168_2	63.88	3.23	47.73
SGB1084	HF_Cecum-6	LI	HF_Cecum-6.maxbin.162_sub.contigs	169_1	74.31	6.74	40.61
SGB1491	HG_Colon-9	LI	HG_Colon-9.concoct.191.contigs	169_10	78.01	1.09	72.56
SGB1236	HG_Cecum-11	LI	HG_Cecum-11.concoct.057.contigs	169_11	80.47	1.43	73.32
SGB1538	HG_Colon-12	LI	HG_Colon-12.concoct.171.contigs	169_12	80.54	0.86	76.24
SGB1869	HG_Rectum-11	LI	HG_Rectum-11.concoct.183.contigs	169_13	70.05	1.88	60.65
SGB1677	HF_Rectum-6	LI	HF_Rectum-6.concoct.081.contigs	169_2	76.12	3.91	56.57
SGB1434	HG_Colon-7	LI	HG_Colon-7.maxbin.082_sub.contigs	169_3	95.3	5.95	65.55
SGB1434	HG_Cecum-7	LI	HG_Cecum-7.maxbin.084_sub.contigs	169_3	87.46	1.38	80.56
SGB1033	HF_Cecum-4	LI	HF_Cecum-4.concoct.115_sub.contigs	169_4	57.68	1.72	49.08
SGB1649	HF_Rectum-4	LI	HF_Rectum-4.concoct.024.contigs	169_5	84.99	5.48	57.59
SGB1345	HF_Colon-3	LI	HF_Colon-3.metabat2.108.contigs	169_6	75.37	2.92	60.77
SGB1633	HF_Rectum-3	LI	HF_Rectum-3.maxbin.045_sub.contigs	169_7	86.27	8	46.27
SGB1193	HG_Cecum-9	LI	HG_Cecum-9.maxbin.095_sub.contigs	169_8	84.14	4.84	59.94
SGB1766	HG_Rectum-9	LI	HG_Rectum-9.concoct.078_sub.contigs	169_9	93.64	2.93	78.99
SGB1220	HG_Cecum-10	LI	HG_Cecum-10.concoct.249_sub.contigs	17_1	88.95	1.19	83
SGB1501	HG_Colon-10	LI	HG_Colon-10.concoct.134.contigs	17_2	54.36	1.5	46.86
SGB1836	HG_Rectum-10	LI	HG_Rectum-10.maxbin.241.contigs	17_3	66.43	2.25	55.18
SGB303	HG_Reticulum-10	FS	HG_Reticulum-10.metabat2.019.contigs	17_4	60.05	6.7	26.55
SGB644	HF_Omasum-4	FS	HF_Omasum-4.concoct.133.contigs	170_1	67.65	1.08	62.25
SGB644	HF_Abomasum-2	FS	HF_Abomasum-2.metabat2.077.contigs	170_1	83.31	0.86	79.01
SGB221	HF_Reticulum-4	FS	HF_Reticulum-4.concoct.064.contigs	170_2	50.03	1.08	44.63
SGB18	HF_Rumen-2	FS	HF_Rumen-2.concoct.166.contigs	170_3	93.84	6.47	61.49
SGB203	HF_Reticulum-2	FS	HF_Reticulum-2.concoct.108.contigs	170_4	95.3	5.65	67.05
SGB38	HF_Rumen-4	FS	HF_Rumen-4.concoct.110.contigs	170_5	70.82	1.66	62.52
SGB375	HF_Omasum-2	FS	HF_Omasum-2.maxbin.053.contigs	170_6	89.92	4.1	69.42
SGB344	HF_Omasum-1	FS	HF_Omasum-1.concoct.190_sub.contigs	170_7	57.61	3.05	42.36
SGB309	HG_Reticulum-11	FS	HG_Reticulum-11.concoct.086_sub.contigs	171_0	65.86	0	65.86
SGB1142	HG_Colon-8	LI	HG_Colon-8.concoct.098_sub.contigs	172_1	73.59	9.33	26.94
SGB1142	HG_Cecum-8	LI	HG_Cecum-8.concoct.106_sub.contigs	172_1	82.94	0.55	80.19
SGB1474	HF_Colon-3	LI	HF_Colon-3.concoct.082.contigs	173_1	95.17	2.73	81.52
SGB1474	HF_Colon-4	LI	HF_Colon-4.concoct.146.contigs	173_1	93.61	2.17	82.76
SGB1474	HF_Colon-5	LI	HF_Colon-5.concoct.169.contigs	173_1	79.15	9.09	33.7
SGB1474	HF_Colon-6	LI	HF_Colon-6.concoct.151.contigs	173_1	87.56	2.7	74.06
SGB1474	HG_Colon-10	LI	HG_Colon-10.concoct.044.contigs	173_1	84.98	2.1	74.48
SGB1474	HG_Colon-12	LI	HG_Colon-12.concoct.178.contigs	173_1	93.27	3.77	74.42
SGB1474	HG_Colon-7	LI	HG_Colon-7.concoct.129.contigs	173_1	94.15	2.92	79.55
SGB1474	HG_Colon-8	LI	HG_Colon-8.concoct.080.contigs	173_1	88.75	2.08	78.35
SGB1474	HG_Colon-9	LI	HG_Colon-9.concoct.001.contigs	173_1	94.65	0.38	92.75
SGB1474	HF_Cecum-3	LI	HF_Cecum-3.concoct.234.contigs	173_1	93.58	2.36	81.78
SGB1474	HF_Cecum-4	LI	HF_Cecum-4.concoct.086.contigs	173_1	94.25	5.09	68.8
SGB1474	HG_Cecum-10	LI	HG_Cecum-10.concoct.019.contigs	173_1	93.58	1.4	86.58
SGB1474	HG_Cecum-11	LI	HG_Cecum-11.concoct.093.contigs	173_1	92.64	2.26	81.34
SGB1474	HG_Cecum-12	LI	HG_Cecum-12.concoct.068.contigs	173_1	92.36	1.6	84.36
SGB1474	HG_Cecum-7	LI	HG_Cecum-7.concoct.073.contigs	173_1	93.96	3.09	78.51
SGB1474	HG_Cecum-8	LI	HG_Cecum-8.concoct.053.contigs	173_1	88.69	2.64	75.49
SGB1474	HG_Cecum-9	LI	HG_Cecum-9.metabat2.123.contigs	173_1	71.72	0.19	70.77
SGB1474	HF_Rectum-4	LI	HF_Rectum-4.concoct.047.contigs	173_1	93.96	2.2	82.96
SGB1474	HF_Rectum-6	LI	HF_Rectum-6.metabat2.055.contigs	173_1	71.32	2.16	60.52
SGB1474	HG_Rectum-10	LI	HG_Rectum-10.concoct.191.contigs	173_1	94.72	2.15	83.97
SGB1474	HG_Rectum-11	LI	HG_Rectum-11.concoct.001.contigs	173_1	94.53	3.16	78.73
SGB1474	HG_Rectum-12	LI	HG_Rectum-12.concoct.207.contigs	173_1	94.34	3.21	78.29
SGB1474	HG_Rectum-7	LI	HG_Rectum-7.maxbin.082_sub.contigs	173_1	76.84	5.19	50.89
SGB1474	HG_Rectum-8	LI	HG_Rectum-8.concoct.011_sub.contigs	173_1	53.19	2.97	38.34
SGB1474	HG_Rectum-9	LI	HG_Rectum-9.metabat2.111.contigs	173_1	71.7	0.58	68.8
SGB1140	HF_Colon-3	LI	HF_Colon-3.concoct.209.contigs	174_1	75.37	2.4	63.37
SGB1140	HF_Colon-4	LI	HF_Colon-4.concoct.125.contigs	174_1	84.66	1.76	75.86
SGB1140	HG_Colon-8	LI	HG_Colon-8.concoct.139.contigs	174_1	94.31	3.22	78.21
SGB1140	HF_Cecum-4	LI	HF_Cecum-4.concoct.061.contigs	174_1	92.28	1.76	83.48
SGB1140	HG_Cecum-8	LI	HG_Cecum-8.concoct.081.contigs	174_1	95.03	1.82	85.93
SGB1140	HF_Rectum-2	LI	HF_Rectum-2.concoct.044.contigs	174_1	82.56	2.36	70.76
SGB1140	HF_Rectum-3	LI	HF_Rectum-3.concoct.128_sub.contigs	174_1	84.45	1.26	78.15
SGB1140	HF_Rectum-4	LI	HF_Rectum-4.concoct.050.contigs	174_1	93.2	2.45	80.95
SGB1140	HG_Rectum-8	LI	HG_Rectum-8.concoct.038.contigs	174_1	84.02	2.37	72.17
SGB1396	HF_Colon-1	LI	HF_Colon-1.concoct.024_sub.contigs	175_1	54.14	1.72	45.54
SGB1396	HF_Colon-6	LI	HF_Colon-6.concoct.138_sub.contigs	175_1	64.89	1.73	56.24
SGB1396	HF_Rectum-6	LI	HF_Rectum-6.concoct.182_sub.contigs	175_1	52.52	1.71	43.97
SGB1213	HG_Cecum-10	LI	HG_Cecum-10.concoct.130.contigs	176_1	85.18	1.82	76.08
SGB1625	HF_Rectum-3	LI	HF_Rectum-3.concoct.145.contigs	176_10	96.6	3.52	79
SGB1331	HF_Colon-3	LI	HF_Colon-3.concoct.192.contigs	176_11	96.51	5.72	67.91
SGB1281	HF_Colon-1	LI	HF_Colon-1.concoct.031.contigs	176_12	94.15	3.41	77.1
SGB1569	HF_Rectum-1	LI	HF_Rectum-1.metabat2.069.contigs	176_13	66.54	0	66.54
SGB1024	HF_Cecum-4	LI	HF_Cecum-4.concoct.022.contigs	176_14	95.28	4.96	70.48
SGB1662	HF_Rectum-4	LI	HF_Rectum-4.concoct.189.contigs	176_15	93.52	4.39	71.57
SGB1348	HF_Colon-4	LI	HF_Colon-4.concoct.022.contigs	176_16	94.38	2.2	83.38
SGB1515	HG_Colon-11	LI	HG_Colon-11.concoct.122.contigs	176_17	94.97	3.77	76.12
SGB1881	HG_Rectum-12	LI	HG_Rectum-12.concoct.009.contigs	176_18	94.03	3.19	78.08
SGB1261	HG_Cecum-12	LI	HG_Cecum-12.concoct.072.contigs	176_19	92.83	3.1	77.33
SGB1824	HG_Rectum-10	LI	HG_Rectum-10.concoct.228.contigs	176_2	95.48	3.1	79.98
SGB1101	HG_Cecum-7	LI	HG_Cecum-7.concoct.192.contigs	176_20	93.99	4.45	71.74
SGB1420	HG_Colon-7	LI	HG_Colon-7.concoct.099.contigs	176_21	92.74	5.18	66.84
SGB1704	HG_Rectum-7	LI	HG_Rectum-7.concoct.102.contigs	176_22	95.66	2.92	81.06
SGB1530	HG_Colon-12	LI	HG_Colon-12.concoct.028.contigs	176_23	94.4	8.56	51.6
SGB1862	HG_Rectum-11	LI	HG_Rectum-11.concoct.129.contigs	176_24	96.29	3.33	79.64
SGB1240	HG_Cecum-11	LI	HG_Cecum-11.concoct.097.contigs	176_25	95.85	3.44	78.65
SGB1362	HF_Colon-5	LI	HF_Colon-5.concoct.124_sub.contigs	176_26	93.83	7.61	55.78
SGB1151	HG_Cecum-8	LI	HG_Cecum-8.concoct.162.contigs	176_27	93.9	4.47	71.55
SGB1459	HG_Colon-8	LI	HG_Colon-8.concoct.074.contigs	176_28	96.04	3.58	78.14
SGB1745	HG_Rectum-8	LI	HG_Rectum-8.concoct.025.contigs	176_29	74.15	1.09	68.7
SGB1498	HG_Colon-10	LI	HG_Colon-10.concoct.029.contigs	176_3	83.77	0.88	79.37
SGB1591	HF_Rectum-2	LI	HF_Rectum-2.concoct.237.contigs	176_30	85.43	2.4	73.43
SGB1045	HF_Cecum-5	LI	HF_Cecum-5.concoct.027.contigs	176_31	91.32	4.55	68.57
SGB1077	HF_Cecum-6	LI	HF_Cecum-6.concoct.189.contigs	176_4	93.72	6.26	62.42
SGB1387	HF_Colon-6	LI	HF_Colon-6.concoct.025_sub.contigs	176_5	87.7	5.04	62.5
SGB1478	HG_Colon-9	LI	HG_Colon-9.concoct.037.contigs	176_6	94.69	2.41	82.64
SGB1778	HG_Rectum-9	LI	HG_Rectum-9.concoct.185.contigs	176_7	96.6	3.77	77.75
SGB1183	HG_Cecum-9	LI	HG_Cecum-9.concoct.182.contigs	176_8	95.94	4.55	73.19
SGB1006	HF_Cecum-3	LI	HF_Cecum-3.concoct.221.contigs	176_9	94.84	4.17	73.99
SGB1589	HF_Rectum-2	LI	HF_Rectum-2.concoct.229_sub.contigs	177_0	53.1	2.36	41.3
SGB1369	HF_Colon-5	LI	HF_Colon-5.maxbin.016.contigs	178_1	91.67	0.54	88.97
SGB1369	HF_Cecum-5	LI	HF_Cecum-5.metabat2.042.contigs	178_1	94.35	0.54	91.65
SGB1369	HF_Rectum-5	LI	HF_Rectum-5.metabat2.014_sub.contigs	178_1	70.82	0.15	70.07
SGB1830	HG_Colon-10	LI	HG_Colon-10.maxbin.090_sub.contigs	178_2	53.79	8.62	10.69
SGB1830	HG_Cecum-10	LI	HG_Cecum-10.metabat2.110.contigs	178_2	80.43	1.61	72.38
SGB1830	HG_Rectum-10	LI	HG_Rectum-10.maxbin.068.contigs	178_2	88.44	1.34	81.74
SGB1558	HF_Rectum-1	LI	HF_Rectum-1.concoct.156_sub.contigs	179_0	62.09	1.88	52.69
SGB887	HG_Jejunum-7	SI	HG_Jejunum-7.maxbin.064.contigs	18_0	89.13	8.99	44.18
SGB1305	HF_Colon-2	LI	HF_Colon-2.concoct.072_sub.contigs	180_0	59.26	5.17	33.41
SGB1373	HF_Colon-5	LI	HF_Colon-5.metabat2.006_sub.contigs	181_0	59.64	2.66	46.34
SGB1596	HF_Cecum-2	LI	HF_Cecum-2.metabat2.092_sub.contigs	182_1	90.14	1.08	84.74
SGB1596	HF_Rectum-2	LI	HF_Rectum-2.metabat2.004_sub.contigs	182_1	95.7	3.23	79.55
SGB1330	HF_Colon-3	LI	HF_Colon-3.concoct.178.contigs	183_1	77.38	4.16	56.58
SGB1487	HG_Colon-9	LI	HG_Colon-9.concoct.145.contigs	183_2	87.76	3.38	70.86
SGB1212	HG_Cecum-10	LI	HG_Cecum-10.concoct.087_sub.contigs	183_3	62.98	4.28	41.58
SGB1358	HF_Colon-4	LI	HF_Colon-4.metabat2.069_sub.contigs	184_0	60.76	3.62	42.66
SGB1549	HF_Rectum-1	LI	HF_Rectum-1.concoct.013_sub.contigs	185_0	53.71	7.17	17.86
SGB513	HG_Omasum-9	FS	HG_Omasum-9.concoct.112_sub.contigs	186_1	78.61	3.69	60.16
SGB281	HG_Reticulum-9	FS	HG_Reticulum-9.concoct.101_sub.contigs	186_2	77.5	4.76	53.7
SGB529	HG_Rumen-12	FS	HG_Rumen-12.concoct.219.contigs	187_1	85.3	2.69	71.85
SGB529	HG_Rumen-9	FS	HG_Rumen-9.concoct.078.contigs	187_1	91.51	2.77	77.66
SGB529	HG_Reticulum-11	FS	HG_Reticulum-11.concoct.110_sub.contigs	187_1	70.85	2.59	57.9
SGB529	HG_Reticulum-12	FS	HG_Reticulum-12.concoct.100_sub.contigs	187_1	88.98	3.14	73.28
SGB529	HG_Reticulum-9	FS	HG_Reticulum-9.metabat2.098.contigs	187_1	90.57	2.01	80.52
SGB529	HF_Omasum-6	FS	HF_Omasum-6.concoct.175_sub.contigs	187_1	57.76	1.72	49.16
SGB529	HG_Omasum-12	FS	HG_Omasum-12.concoct.111.contigs	187_1	88.95	2.15	78.2
SGB529	HG_Omasum-9	FS	HG_Omasum-9.metabat2.016.contigs	187_1	92.26	1.46	84.96
SGB529	HG_Abomasum-12	FS	HG_Abomasum-12.concoct.107.contigs	187_1	85.26	1.59	77.31
SGB529	HG_Abomasum-7	FS	HG_Abomasum-7.concoct.173.contigs	187_1	86.31	2.33	74.66
SGB529	HG_Abomasum-9	FS	HG_Abomasum-9.concoct.018.contigs	187_1	91.89	3.96	72.09
SGB529	HG_Duodenum-12	SI	HG_Duodenum-12.concoct.119_sub.contigs	187_1	87.66	1.07	82.31
SGB645	HF_Abomasum-3	FS	HF_Abomasum-3.concoct.010_sub.contigs	187_2	54.8	4.95	30.05
SGB62	HG_Rumen-7	FS	HG_Rumen-7.concoct.002_sub.contigs	188_0	50.86	3.45	33.61
SGB626	HF_Abomasum-1	FS	HF_Abomasum-1.maxbin.005.contigs	189_0	72.64	7.06	37.34
SGB83	HG_Rumen-8	FS	HG_Rumen-8.concoct.017.contigs	19_0	57.98	2.58	45.08
SGB907	HG_Rumen-12	FS	HG_Rumen-12.concoct.175_sub.contigs	190_1	53.65	1.82	44.55
SGB907	HG_Rumen-9	FS	HG_Rumen-9.concoct.191.contigs	190_1	97.04	2.46	84.74
SGB907	HG_Reticulum-12	FS	HG_Reticulum-12.metabat2.053.contigs	190_1	70.07	2.28	58.67
SGB907	HG_Reticulum-9	FS	HG_Reticulum-9.concoct.087.contigs	190_1	96.79	1.47	89.44
SGB907	HG_Omasum-9	FS	HG_Omasum-9.concoct.023.contigs	190_1	96.6	3.14	80.9
SGB907	HG_Abomasum-9	FS	HG_Abomasum-9.metabat2.066.contigs	190_1	96.23	2.96	81.43
SGB907	HG_Jejunum-9	SI	HG_Jejunum-9.metabat2.033.contigs	190_1	96.04	1.26	89.74
SGB582	HG_Omasum-11	FS	HG_Omasum-11.concoct.216_sub.contigs	191_1	61.67	2.17	50.82
SGB672	HF_Abomasum-5	FS	HF_Abomasum-5.concoct.087.contigs	191_10	78.51	5.15	52.76
SGB833	HF_Duodenum-4	SI	HF_Duodenum-4.concoct.074_sub.contigs	191_11	64.75	7.92	25.15
SGB155	HG_Rumen-11	FS	HG_Rumen-11.concoct.000.contigs	191_2	77.87	4.06	57.57
SGB754	HG_Abomasum-11	FS	HG_Abomasum-11.concoct.025.contigs	191_3	70.64	7.5	33.14
SGB565	HG_Omasum-10	FS	HG_Omasum-10.metabat2.087.contigs	191_4	76.86	2.67	63.51
SGB151	HG_Rumen-10	FS	HG_Rumen-10.metabat2.079.contigs	191_5	78.36	5.35	51.61
SGB866	HG_Duodenum-10	SI	HG_Duodenum-10.metabat2.077.contigs	191_6	70.25	1.62	62.15
SGB736	HG_Abomasum-10	FS	HG_Abomasum-10.concoct.013.contigs	191_7	88.74	5.62	60.64
SGB660	HF_Abomasum-4	FS	HF_Abomasum-4.concoct.119.contigs	191_8	85.95	7.17	50.1
SGB398	HF_Omasum-4	FS	HF_Omasum-4.concoct.000.contigs	191_9	84.95	4.2	63.95
SGB1567	HF_Cecum-1	LI	HF_Cecum-1.metabat2.016_sub.contigs	192_1	60.23	1.68	51.83
SGB1567	HF_Rectum-1	LI	HF_Rectum-1.metabat2.036.contigs	192_1	55.09	0.75	51.34
SGB995	HF_Cecum-3	LI	HF_Cecum-3.concoct.056.contigs	193_1	85.88	2.86	71.58
SGB1629	HF_Rectum-3	LI	HF_Rectum-3.concoct.216.contigs	193_2	57.66	1.47	50.31
SGB1075	HF_Cecum-6	LI	HF_Cecum-6.concoct.181.contigs	193_3	61.43	0.38	59.53
SGB1154	HG_Cecum-8	LI	HG_Cecum-8.concoct.187.contigs	194_1	83.85	1.78	74.95
SGB1457	HG_Colon-8	LI	HG_Colon-8.concoct.051.contigs	194_2	84.6	3.34	67.9
SGB1022	HF_Cecum-4	LI	HF_Cecum-4.concoct.015.contigs	194_3	93.77	3.17	77.92
SGB1022	HF_Rectum-4	LI	HF_Rectum-4.metabat2.022_sub.contigs	194_3	83.11	2.72	69.51
SGB1352	HF_Colon-4	LI	HF_Colon-4.concoct.064.contigs	194_4	93.58	3.77	74.73
SGB1776	HG_Cecum-9	LI	HG_Cecum-9.concoct.220.contigs	194_5	93.13	3.3	76.63
SGB1776	HG_Rectum-9	LI	HG_Rectum-9.concoct.177.contigs	194_5	94.53	3.09	79.08
SGB1483	HG_Colon-9	LI	HG_Colon-9.concoct.100.contigs	194_6	75.18	2.14	64.48
SGB965	HF_Cecum-2	LI	HF_Cecum-2.concoct.039.contigs	195_0	67.12	3.46	49.82
SGB1817	HF_Cecum-5	LI	HF_Cecum-5.concoct.050_sub.contigs	196_1	76.05	1.95	66.3
SGB1817	HG_Cecum-10	LI	HG_Cecum-10.concoct.138.contigs	196_1	78.51	5.33	51.86
SGB1817	HG_Rectum-10	LI	HG_Rectum-10.concoct.135.contigs	196_1	93.73	2.15	82.98
SGB1299	HF_Colon-1	LI	HF_Colon-1.metabat2.097.contigs	196_2	86.11	2.96	71.31
SGB1559	HF_Rectum-1	LI	HF_Rectum-1.concoct.193.contigs	196_3	94.09	6.45	61.84
SGB952	HF_Cecum-1	LI	HF_Cecum-1.concoct.115.contigs	196_4	93.01	6.18	62.11
SGB1327	HF_Colon-3	LI	HF_Colon-3.concoct.124.contigs	196_5	91.47	6.47	59.12
SGB1638	HF_Rectum-3	LI	HF_Rectum-3.metabat2.031.contigs	196_6	76.56	2.6	63.56
SGB1000	HF_Cecum-3	LI	HF_Cecum-3.concoct.167.contigs	196_7	87.68	6.09	57.23
SGB964	HF_Cecum-2	LI	HF_Cecum-2.concoct.034_sub.contigs	197_1	70.86	1.72	62.26
SGB1585	HF_Rectum-2	LI	HF_Rectum-2.concoct.152_sub.contigs	197_2	67.41	7.76	28.61
SGB1313	HF_Colon-2	LI	HF_Colon-2.concoct.196_sub.contigs	197_3	66.54	3.45	49.29
SGB1325	HF_Colon-3	LI	HF_Colon-3.concoct.105_sub.contigs	197_4	56.9	1.72	48.3
SGB1171	HG_Cecum-9	LI	HG_Cecum-9.concoct.015_sub.contigs	197_5	75.86	5.17	50.01
SGB1647	HF_Colon-3	LI	HF_Colon-3.concoct.205.contigs	198_1	89.3	8.18	48.4
SGB1647	HF_Cecum-3	LI	HF_Cecum-3.metabat2.062.contigs	198_1	74.23	2.35	62.48
SGB1647	HF_Rectum-3	LI	HF_Rectum-3.metabat2.130.contigs	198_1	79.88	4.92	55.28
SGB1216	HG_Colon-10	LI	HG_Colon-10.concoct.080.contigs	199_1	84.09	4.17	63.24
SGB1216	HG_Cecum-10	LI	HG_Cecum-10.concoct.203.contigs	199_1	96.22	9.78	47.32
SGB533	HG_Omasum-9	FS	HG_Omasum-9.metabat2.064.contigs	2_1	53.98	7.41	16.93
SGB533	HG_Abomasum-9	FS	HG_Abomasum-9.concoct.049_sub.contigs	2_1	50.23	0.47	47.88
SGB188	HG_Rumen-12	FS	HG_Rumen-12.metabat2.096.contigs	20_1	95.51	0	95.51
SGB188	HG_Reticulum-12	FS	HG_Reticulum-12.metabat2.057.contigs	20_1	66.89	0	66.89
SGB188	HG_Omasum-12	FS	HG_Omasum-12.metabat2.043.contigs	20_1	96.63	0	96.63
SGB1393	HF_Colon-6	LI	HF_Colon-6.concoct.089_sub.contigs	200_0	53.06	9.17	7.21
SGB129	HG_Rumen-12	FS	HG_Rumen-12.concoct.000_sub.contigs	201_1	96.28	9.32	49.68
SGB129	HG_Rumen-9	FS	HG_Rumen-9.metabat2.122_sub.contigs	201_1	93.17	1.15	87.42
SGB129	HG_Reticulum-7	FS	HG_Reticulum-7.concoct.058_sub.contigs	201_1	90.48	1.19	84.53
SGB129	HG_Reticulum-8	FS	HG_Reticulum-8.metabat2.113.contigs	201_1	94.58	9.96	44.78
SGB129	HG_Omasum-9	FS	HG_Omasum-9.maxbin.133_sub.contigs	201_1	51.32	3.1	35.82
SGB129	HG_Abomasum-9	FS	HG_Abomasum-9.concoct.039_sub.contigs	201_1	82.96	2.76	69.16
SGB177	HG_Rumen-12	FS	HG_Rumen-12.concoct.105.contigs	202_1	69.31	1.72	60.71
SGB177	HG_Rumen-8	FS	HG_Rumen-8.concoct.034_sub.contigs	202_1	65.86	1.72	57.26
SGB177	HG_Reticulum-7	FS	HG_Reticulum-7.concoct.049_sub.contigs	202_1	59.83	1.72	51.23
SGB177	HG_Reticulum-9	FS	HG_Reticulum-9.metabat2.047_sub.contigs	202_1	53.79	0	53.79
SGB554	HG_Omasum-10	FS	HG_Omasum-10.concoct.235_sub.contigs	202_2	52.93	0	52.93
SGB701	HG_Rumen-7	FS	HG_Rumen-7.metabat2.039.contigs	203_1	92.29	0	92.29
SGB701	HG_Reticulum-7	FS	HG_Reticulum-7.metabat2.046.contigs	203_1	93.01	0	93.01
SGB701	HG_Omasum-7	FS	HG_Omasum-7.metabat2.144.contigs	203_1	89.25	0.54	86.55
SGB701	HG_Abomasum-7	FS	HG_Abomasum-7.maxbin.061.contigs	203_1	89.25	0.54	86.55
SGB456	HG_Omasum-7	FS	HG_Omasum-7.concoct.048.contigs	204_0	61.48	1.76	52.68
SGB527	HG_Omasum-9	FS	HG_Omasum-9.maxbin.144_sub.contigs	205_0	67.24	4.31	45.69
SGB153	HG_Rumen-10	FS	HG_Rumen-10.metabat2.102.contigs	206_1	91.9	1.9	82.4
SGB153	HG_Reticulum-10	FS	HG_Reticulum-10.metabat2.023.contigs	206_1	83.76	0.97	78.91
SGB153	HG_Reticulum-12	FS	HG_Reticulum-12.concoct.188_sub.contigs	206_1	74.61	9.2	28.61
SGB153	HF_Omasum-3	FS	HF_Omasum-3.concoct.058.contigs	206_1	62.59	9.36	15.79
SGB153	HG_Omasum-10	FS	HG_Omasum-10.metabat2.029.contigs	206_1	93.3	1.35	86.55
SGB153	HG_Abomasum-10	FS	HG_Abomasum-10.concoct.112.contigs	206_1	87.14	1.92	77.54
SGB153	HG_Duodenum-10	SI	HG_Duodenum-10.metabat2.026.contigs	206_1	86.4	1.11	80.85
SGB1637	HF_Colon-5	LI	HF_Colon-5.concoct.108.contigs	207_1	98.77	0.88	94.37
SGB1637	HF_Cecum-3	LI	HF_Cecum-3.metabat2.023.contigs	207_1	98.8	2.69	85.35
SGB1637	HF_Cecum-5	LI	HF_Cecum-5.concoct.122_sub.contigs	207_1	97.02	2.64	83.82
SGB1637	HF_Rectum-3	LI	HF_Rectum-3.metabat2.024_sub.contigs	207_1	96.53	0.58	93.63
SGB1818	HG_Rectum-10	LI	HG_Rectum-10.concoct.141.contigs	208_0	72.21	5.38	45.31
SGB1732	HG_Cecum-7	LI	HG_Cecum-7.metabat2.106.contigs	209_1	54.8	3.45	37.55
SGB1732	HG_Rectum-7	LI	HG_Rectum-7.metabat2.059.contigs	209_1	79.15	5.3	52.65
SGB1444	HG_Colon-7	LI	HG_Colon-7.metabat2.046_sub.contigs	209_2	62.15	4.21	41.1
SGB1337	HF_Colon-3	LI	HF_Colon-3.maxbin.046_sub.contigs	21_1	96.63	4.49	74.18
SGB1337	HF_Rectum-3	LI	HF_Rectum-3.maxbin.048.contigs	21_1	95.51	2.25	84.26
SGB1337	HF_Rectum-4	LI	HF_Rectum-4.concoct.094.contigs	21_1	59.71	1.12	54.11
SGB1226	HG_Cecum-10	LI	HG_Cecum-10.metabat2.031_sub.contigs	210_1	59.48	3.45	42.23
SGB1841	HG_Rectum-10	LI	HG_Rectum-10.metabat2.031_sub.contigs	210_2	58.62	5.17	32.77
SGB1500	HG_Colon-10	LI	HG_Colon-10.concoct.128.contigs	210_3	85.27	9.05	40.02
SGB1619	HF_Rectum-3	LI	HF_Rectum-3.concoct.110_sub.contigs	210_4	56.13	9.8	7.13
SGB1471	HG_Colon-8	LI	HG_Colon-8.metabat2.032_sub.contigs	210_5	68.41	3.04	53.21
SGB1746	HG_Rectum-8	LI	HG_Rectum-8.concoct.027_sub.contigs	210_6	72.12	4.98	47.22
SGB1409	HG_Colon-7	LI	HG_Colon-7.concoct.002_sub.contigs	210_7	72.18	3.45	54.93
SGB1716	HG_Rectum-7	LI	HG_Rectum-7.concoct.222_sub.contigs	210_8	80.5	8.01	40.45
SGB1269	HG_Cecum-12	LI	HG_Cecum-12.concoct.150_sub.contigs	211_0	59.81	3.71	41.26
SGB1182	HG_Cecum-9	LI	HG_Cecum-9.concoct.141_sub.contigs	212_0	62.41	6.9	27.91
SGB1098	HG_Cecum-7	LI	HG_Cecum-7.concoct.124.contigs	213_1	62.48	6.53	29.83
SGB1708	HG_Rectum-7	LI	HG_Rectum-7.concoct.145.contigs	213_2	87.29	5.03	62.14
SGB1565	HF_Rectum-1	LI	HF_Rectum-1.metabat2.010_sub.contigs	214_1	62.07	2.59	49.12
SGB1613	HF_Rectum-3	LI	HF_Rectum-3.concoct.025_sub.contigs	214_2	62.55	8.62	19.45
SGB1050	HF_Cecum-5	LI	HF_Cecum-5.concoct.132_sub.contigs	214_3	58.04	5.17	32.19
SGB1654	HF_Rectum-4	LI	HF_Rectum-4.concoct.078_sub.contigs	214_4	64.73	7.21	28.68
SGB1850	HG_Cecum-10	LI	HG_Cecum-10.concoct.045.contigs	215_1	91.71	4.25	70.46
SGB1850	HG_Rectum-10	LI	HG_Rectum-10.metabat2.116.contigs	215_1	82.9	3.56	65.1
SGB1321	HF_Colon-3	LI	HF_Colon-3.concoct.023_sub.contigs	216_1	83.14	8.33	41.49
SGB1696	HG_Rectum-7	LI	HG_Rectum-7.concoct.032_sub.contigs	216_2	83.23	6.25	51.98
SGB1722	HG_Colon-7	LI	HG_Colon-7.metabat2.147_sub.contigs	217_1	90.03	5.73	61.38
SGB1722	HG_Cecum-7	LI	HG_Cecum-7.metabat2.127_sub.contigs	217_1	79.23	3.45	61.98
SGB1722	HG_Rectum-7	LI	HG_Rectum-7.maxbin.043_sub.contigs	217_1	93.64	7.93	53.99
SGB1864	HG_Rectum-11	LI	HG_Rectum-11.concoct.143_sub.contigs	217_2	67.85	8.11	27.3
SGB1752	HG_Rectum-8	LI	HG_Rectum-8.concoct.083.contigs	217_3	86.88	7.66	48.58
SGB1405	HF_Colon-6	LI	HF_Colon-6.metabat2.007_sub.contigs	218_0	50	9.48	2.6
SGB1623	HF_Rectum-3	LI	HF_Rectum-3.concoct.123.contigs	219_0	70.17	6.9	35.67
SGB900	HG_Jejunum-9	SI	HG_Jejunum-9.concoct.001.contigs	22_0	88	0	88
SGB1063	HF_Cecum-5	LI	HF_Cecum-5.metabat2.048.contigs	220_1	92.71	8.24	51.51
SGB1380	HF_Colon-5	LI	HF_Colon-5.metabat2.064.contigs	220_2	88.21	4.17	67.36
SGB1671	HF_Rectum-5	LI	HF_Rectum-5.concoct.024.contigs	220_3	77.98	2.88	63.58
SGB1009	HF_Cecum-3	LI	HF_Cecum-3.maxbin.091_sub.contigs	220_4	87.16	9.07	41.81
SGB1632	HF_Rectum-3	LI	HF_Rectum-3.maxbin.036_sub.contigs	220_5	77	3.93	57.35
SGB1043	HF_Cecum-4	LI	HF_Cecum-4.metabat2.081.contigs	220_6	88.7	2.96	73.9
SGB1651	HF_Rectum-4	LI	HF_Rectum-4.concoct.065.contigs	220_7	94.79	4.09	74.34
SGB1785	HG_Rectum-9	LI	HG_Rectum-9.maxbin.084_sub.contigs	220_8	51.87	2.66	38.57
SGB1809	HG_Rectum-10	LI	HG_Rectum-10.concoct.049.contigs	220_9	57.71	0.72	54.11
SGB1239	HG_Cecum-11	LI	HG_Cecum-11.concoct.090_sub.contigs	221_0	59.56	6.9	25.06
SGB1289	HF_Colon-1	LI	HF_Colon-1.concoct.175_sub.contigs	222_1	59.04	3.87	39.69
SGB1398	HF_Colon-6	LI	HF_Colon-6.concoct.180_sub.contigs	222_2	69.78	4.68	46.38
SGB1354	HF_Colon-4	LI	HF_Colon-4.concoct.108.contigs	223_1	84.94	5.13	59.29
SGB1354	HF_Cecum-4	LI	HF_Cecum-4.concoct.185.contigs	223_1	81.35	8.76	37.55
SGB1354	HF_Rectum-4	LI	HF_Rectum-4.concoct.131.contigs	223_1	77.44	8.63	34.29
SGB1080	HF_Cecum-6	LI	HF_Cecum-6.concoct.221.contigs	224_1	53.88	9.23	7.73
SGB1674	HF_Rectum-6	LI	HF_Rectum-6.concoct.041.contigs	224_2	66.28	5.61	38.23
SGB1186	HG_Cecum-9	LI	HG_Cecum-9.concoct.209.contigs	225_1	61.4	2.22	50.3
SGB1783	HG_Rectum-9	LI	HG_Rectum-9.concoct.226.contigs	225_2	65.03	4.9	40.53
SGB1107	HG_Cecum-7	LI	HG_Cecum-7.concoct.259.contigs	225_3	68.96	3.37	52.11
SGB1431	HG_Colon-7	LI	HG_Colon-7.concoct.259.contigs	225_4	76.33	5.11	50.78
SGB1701	HG_Rectum-7	LI	HG_Rectum-7.concoct.065.contigs	225_5	71.52	5	46.52
SGB1149	HG_Cecum-8	LI	HG_Cecum-8.concoct.149.contigs	225_6	58.58	5.45	31.33
SGB1073	HF_Cecum-6	LI	HF_Cecum-6.concoct.144.contigs	226_1	88.66	2.63	75.51
SGB1073	HF_Rectum-6	LI	HF_Rectum-6.concoct.012.contigs	226_1	62.2	2.56	49.4
SGB1053	HF_Cecum-5	LI	HF_Cecum-5.concoct.199_sub.contigs	226_2	73.5	5.46	46.2
SGB1364	HF_Colon-5	LI	HF_Colon-5.concoct.170.contigs	226_3	53.58	1.63	45.43
SGB1635	HF_Colon-1	LI	HF_Colon-1.metabat2.052.contigs	227_1	96.88	0	96.88
SGB1635	HF_Colon-3	LI	HF_Colon-3.metabat2.023.contigs	227_1	97.12	0.16	96.32
SGB1635	HF_Colon-5	LI	HF_Colon-5.metabat2.088.contigs	227_1	87.27	3.95	67.52
SGB1635	HG_Colon-11	LI	HG_Colon-11.concoct.062.contigs	227_1	65.33	1.14	59.63
SGB1635	HF_Cecum-1	LI	HF_Cecum-1.metabat2.019.contigs	227_1	96.39	0	96.39
SGB1635	HF_Cecum-3	LI	HF_Cecum-3.maxbin.064.contigs	227_1	93.51	2.4	81.51
SGB1635	HF_Cecum-5	LI	HF_Cecum-5.concoct.133.contigs	227_1	86.96	2.4	74.96
SGB1635	HG_Cecum-12	LI	HG_Cecum-12.concoct.050.contigs	227_1	78.91	1.6	70.91
SGB1635	HF_Rectum-1	LI	HF_Rectum-1.metabat2.067.contigs	227_1	97.36	0.96	92.56
SGB1635	HF_Rectum-3	LI	HF_Rectum-3.metabat2.011.contigs	227_1	97.36	0.96	92.56
SGB1635	HG_Rectum-12	LI	HG_Rectum-12.concoct.082.contigs	227_1	74.44	0.76	70.64
SGB1017	HF_Colon-3	LI	HF_Colon-3.concoct.009_sub.contigs	228_1	91.38	2.67	78.03
SGB1017	HF_Cecum-3	LI	HF_Cecum-3.metabat2.115.contigs	228_1	86.55	1.87	77.2
SGB1017	HF_Rectum-3	LI	HF_Rectum-3.concoct.076_sub.contigs	228_1	91.83	2.4	79.83
SGB1049	HF_Cecum-5	LI	HF_Cecum-5.concoct.128_sub.contigs	228_2	75.35	6.12	44.75
SGB1367	HF_Colon-5	LI	HF_Colon-5.concoct.221_sub.contigs	228_3	77.06	4.23	55.91
SGB962	HF_Cecum-2	LI	HF_Cecum-2.concoct.022.contigs	228_4	70.42	4.99	45.47
SGB1314	HF_Colon-2	LI	HF_Colon-2.concoct.205.contigs	228_5	74.21	6.92	39.61
SGB1383	HF_Colon-5	LI	HF_Colon-5.metabat2.080_sub.contigs	229_1	65.86	4.31	44.31
SGB1383	HF_Cecum-5	LI	HF_Cecum-5.metabat2.040_sub.contigs	229_1	57.24	9.48	9.84
SGB431	HF_Rumen-5	FS	HF_Rumen-5.concoct.001.contigs	23_1	89.01	1.1	83.51
SGB431	HF_Reticulum-5	FS	HF_Reticulum-5.concoct.007.contigs	23_1	83.52	0	83.52
SGB431	HF_Omasum-5	FS	HF_Omasum-5.maxbin.019.contigs	23_1	89.01	0	89.01
SGB431	HF_Abomasum-5	FS	HF_Abomasum-5.metabat2.068.contigs	23_1	89.01	0	89.01
SGB1308	HF_Colon-2	LI	HF_Colon-2.concoct.107.contigs	230_1	95.07	4.01	75.02
SGB1308	HF_Cecum-2	LI	HF_Cecum-2.concoct.214_sub.contigs	230_1	92.49	8.83	48.34
SGB1106	HG_Cecum-7	LI	HG_Cecum-7.concoct.253.contigs	231_1	89.9	5.81	60.85
SGB1718	HG_Rectum-7	LI	HG_Rectum-7.concoct.244.contigs	231_2	93.75	9.16	47.95
SGB1180	HG_Cecum-9	LI	HG_Cecum-9.concoct.137_sub.contigs	231_3	77.4	9.21	31.35
SGB1486	HG_Colon-9	LI	HG_Colon-9.concoct.136.contigs	231_4	66.5	6.65	33.25
SGB1775	HG_Rectum-9	LI	HG_Rectum-9.concoct.159.contigs	231_5	76.74	7.75	37.99
SGB1754	HG_Rectum-8	LI	HG_Rectum-8.concoct.121_sub.contigs	232_0	77.39	4.44	55.19
SGB1169	HG_Cecum-8	LI	HG_Cecum-8.metabat2.062_sub.contigs	233_0	50.41	6.9	15.91
SGB1407	HF_Colon-6	LI	HF_Colon-6.metabat2.049.contigs	234_1	86.87	3.06	71.57
SGB1407	HF_Cecum-6	LI	HF_Cecum-6.metabat2.114.contigs	234_1	69.76	8.62	26.66
SGB1407	HF_Rectum-6	LI	HF_Rectum-6.metabat2.036_sub.contigs	234_1	66.1	3.45	48.85
SGB1015	HF_Colon-3	LI	HF_Colon-3.metabat2.005_sub.contigs	234_2	55.17	0.86	50.87
SGB1015	HF_Cecum-3	LI	HF_Cecum-3.metabat2.075.contigs	234_2	56.9	1.72	48.3
SGB1230	HG_Cecum-10	LI	HG_Cecum-10.metabat2.077_sub.contigs	234_3	90.24	2.72	76.64
SGB1397	HF_Colon-6	LI	HF_Colon-6.concoct.155_sub.contigs	235_1	70.3	6.9	35.8
SGB1680	HF_Rectum-6	LI	HF_Rectum-6.concoct.110_sub.contigs	235_2	75.37	6.01	45.32
SGB1160	HG_Cecum-8	LI	HG_Cecum-8.metabat2.006_sub.contigs	235_3	53.45	3.45	36.2
SGB1470	HG_Colon-8	LI	HG_Colon-8.metabat2.025_sub.contigs	235_4	53.45	8.62	10.35
SGB996	HF_Cecum-3	LI	HF_Cecum-3.concoct.081.contigs	235_5	65.52	1.72	56.92
SGB1878	HG_Rectum-11	LI	HG_Rectum-11.metabat2.073_sub.contigs	235_6	52.41	5.17	26.56
SGB1458	HG_Colon-8	LI	HG_Colon-8.concoct.057_sub.contigs	236_0	80.88	5.07	55.53
SGB1065	HF_Colon-5	LI	HF_Colon-5.metabat2.011.contigs	237_1	82.76	3.45	65.51
SGB1065	HF_Cecum-5	LI	HF_Cecum-5.metabat2.050_sub.contigs	237_1	71.87	0.86	67.57
SGB1013	HF_Colon-3	LI	HF_Colon-3.metabat2.085_sub.contigs	237_2	55.17	1.72	46.57
SGB1013	HF_Cecum-3	LI	HF_Cecum-3.metabat2.041_sub.contigs	237_2	60.34	5.17	34.49
SGB1013	HF_Rectum-3	LI	HF_Rectum-3.metabat2.061.contigs	237_2	60.34	5.17	34.49
SGB1188	HG_Cecum-9	LI	HG_Cecum-9.concoct.225.contigs	238_1	85.35	8.38	43.45
SGB1611	HF_Rectum-2	LI	HF_Rectum-2.metabat2.099_sub.contigs	238_10	57.41	8.62	14.31
SGB1477	HG_Colon-9	LI	HG_Colon-9.concoct.032.contigs	238_2	86.08	6.79	52.13
SGB1769	HG_Rectum-9	LI	HG_Rectum-9.concoct.096.contigs	238_3	87.76	9.29	41.31
SGB1237	HG_Cecum-11	LI	HG_Cecum-11.concoct.072_sub.contigs	238_4	74.29	7.65	36.04
SGB1540	HG_Colon-12	LI	HG_Colon-12.metabat2.012_sub.contigs	238_5	55.17	5.17	29.32
SGB1170	HG_Cecum-8	LI	HG_Cecum-8.metabat2.111_sub.contigs	238_6	50.47	4.31	28.92
SGB1761	HG_Rectum-8	LI	HG_Rectum-8.metabat2.054_sub.contigs	238_7	60	6.03	29.85
SGB1335	HF_Colon-3	LI	HF_Colon-3.maxbin.011_sub.contigs	238_8	52.59	5.17	26.74
SGB1689	HF_Rectum-6	LI	HF_Rectum-6.maxbin.009_sub.contigs	238_9	56.03	5.17	30.18
SGB1366	HF_Colon-5	LI	HF_Colon-5.concoct.201_sub.contigs	239_0	73.97	3.37	57.12
SGB986	HF_Cecum-2	LI	HF_Cecum-2.metabat2.099_sub.contigs	24_0	55.42	7.02	20.32
SGB1566	HF_Colon-1	LI	HF_Colon-1.concoct.192_sub.contigs	240_1	94.22	4.34	72.52
SGB1566	HF_Cecum-1	LI	HF_Cecum-1.concoct.158_sub.contigs	240_1	92.11	3.21	76.06
SGB1566	HF_Cecum-3	LI	HF_Cecum-3.metabat2.099.contigs	240_1	71.71	6.9	37.21
SGB1566	HF_Rectum-1	LI	HF_Rectum-1.metabat2.021.contigs	240_1	88.29	2.16	77.49
SGB1509	HG_Colon-10	LI	HG_Colon-10.metabat2.043_sub.contigs	241_1	54.94	2.59	41.99
SGB1839	HG_Rectum-10	LI	HG_Rectum-10.metabat2.014_sub.contigs	241_2	83.27	4.81	59.22
SGB1215	HG_Cecum-10	LI	HG_Cecum-10.concoct.179_sub.contigs	241_3	89.4	8.11	48.85
SGB1669	HF_Colon-4	LI	HF_Colon-4.concoct.175_sub.contigs	242_1	84.71	3.89	65.26
SGB1669	HF_Cecum-4	LI	HF_Cecum-4.metabat2.095.contigs	242_1	82.36	2.16	71.56
SGB1669	HF_Rectum-4	LI	HF_Rectum-4.metabat2.050_sub.contigs	242_1	67.41	6.9	32.91
SGB1173	HG_Cecum-9	LI	HG_Cecum-9.concoct.030.contigs	243_1	77.2	8.2	36.2
SGB1479	HG_Colon-9	LI	HG_Colon-9.concoct.038.contigs	243_2	79.42	9.15	33.67
SGB1271	HG_Cecum-12	LI	HG_Cecum-12.concoct.184.contigs	243_3	66.39	4.73	42.74
SGB1886	HG_Rectum-12	LI	HG_Rectum-12.concoct.109.contigs	243_4	73.8	6.73	40.15
SGB1533	HG_Colon-12	LI	HG_Colon-12.concoct.102_sub.contigs	243_5	56.35	8.62	13.25
SGB1867	HG_Rectum-11	LI	HG_Rectum-11.concoct.162.contigs	243_6	50.86	0	50.86
SGB1578	HF_Rectum-2	LI	HF_Rectum-2.concoct.046.contigs	243_7	52.98	7.05	17.73
SGB1155	HG_Cecum-8	LI	HG_Cecum-8.concoct.192_sub.contigs	243_8	58.15	2.59	45.2
SGB1427	HG_Colon-7	LI	HG_Colon-7.concoct.210_sub.contigs	243_9	71.1	9.5	23.6
SGB1148	HG_Cecum-8	LI	HG_Cecum-8.concoct.136.contigs	244_1	87.25	5.37	60.4
SGB1461	HG_Colon-8	LI	HG_Colon-8.concoct.087.contigs	244_2	80.77	4.12	60.17
SGB1277	HG_Cecum-12	LI	HG_Cecum-12.metabat2.017_sub.contigs	245_1	61.13	3.45	43.88
SGB1526	HG_Colon-11	LI	HG_Colon-11.metabat2.052_sub.contigs	245_2	58.62	5.17	32.77
SGB1511	HG_Colon-10	LI	HG_Colon-10.metabat2.075_sub.contigs	245_3	77.07	0	77.07
SGB1511	HG_Cecum-10	LI	HG_Cecum-10.metabat2.094.contigs	245_3	81.9	3.1	66.4
SGB1691	HF_Rectum-6	LI	HF_Rectum-6.metabat2.018_sub.contigs	245_4	64.67	6.9	30.17
SGB1384	HF_Colon-5	LI	HF_Colon-5.metabat2.084.contigs	246_0	68.43	7.76	29.63
SGB951	HF_Cecum-1	LI	HF_Cecum-1.concoct.108.contigs	247_0	83.84	9.98	33.94
SGB1199	HG_Cecum-9	LI	HG_Cecum-9.metabat2.023_sub.contigs	248_0	54.66	8.97	9.81
SGB1055	HF_Cecum-5	LI	HF_Cecum-5.concoct.204.contigs	249_0	65.52	6.9	31.02
SGB1273	HG_Cecum-12	LI	HG_Cecum-12.concoct.240.contigs	25_0	61.26	1.16	55.46
SGB1855	HG_Cecum-10	LI	HG_Cecum-10.metabat2.064_sub.contigs	250_1	85.43	0.96	80.63
SGB1855	HG_Rectum-10	LI	HG_Rectum-10.metabat2.142.contigs	250_1	94.25	1.36	87.45
SGB1437	HG_Colon-7	LI	HG_Colon-7.metabat2.017_sub.contigs	250_2	86.9	2.88	72.5
SGB1085	HF_Cecum-6	LI	HF_Cecum-6.metabat2.007_sub.contigs	250_3	60.42	3.45	43.17
SGB1504	HF_Colon-4	LI	HF_Colon-4.metabat2.016_sub.contigs	251_1	85.07	4.78	61.17
SGB1504	HG_Colon-10	LI	HG_Colon-10.concoct.198.contigs	251_1	97.16	2.04	86.96
SGB1504	HF_Cecum-4	LI	HF_Cecum-4.concoct.016.contigs	251_1	92.14	2.64	78.94
SGB1504	HG_Cecum-10	LI	HG_Cecum-10.metabat2.121.contigs	251_1	92.29	4.02	72.19
SGB1504	HF_Rectum-4	LI	HF_Rectum-4.metabat2.052_sub.contigs	251_1	76.02	1.72	67.42
SGB1504	HG_Rectum-10	LI	HG_Rectum-10.metabat2.112.contigs	251_1	84.87	0.76	81.07
SGB1391	HF_Colon-6	LI	HF_Colon-6.concoct.079_sub.contigs	251_2	60.34	6.9	25.84
SGB1363	HF_Colon-5	LI	HF_Colon-5.concoct.157_sub.contigs	252_1	71.16	3.45	53.91
SGB1363	HF_Cecum-5	LI	HF_Cecum-5.concoct.051_sub.contigs	252_1	50	1.72	41.4
SGB1088	HF_Colon-6	LI	HF_Colon-6.metabat2.045_sub.contigs	252_2	67.16	8.62	24.06
SGB1088	HF_Cecum-6	LI	HF_Cecum-6.metabat2.050_sub.contigs	252_2	85.62	3.25	69.37
SGB1088	HF_Rectum-6	LI	HF_Rectum-6.metabat2.093.contigs	252_2	68.62	3.79	49.67
SGB1132	HG_Cecum-7	LI	HG_Cecum-7.metabat2.119_sub.contigs	252_3	86.23	1.15	80.48
SGB1132	HG_Rectum-7	LI	HG_Rectum-7.metabat2.145_sub.contigs	252_3	85.41	1.6	77.41
SGB1295	HF_Colon-1	LI	HF_Colon-1.metabat2.035_sub.contigs	253_1	56.19	1.72	47.59
SGB1570	HF_Rectum-1	LI	HF_Rectum-1.metabat2.077_sub.contigs	253_2	56.03	7.76	17.23
SGB1582	HF_Rectum-2	LI	HF_Rectum-2.concoct.094.contigs	254_0	92.12	1.12	86.52
SGB1233	HG_Cecum-11	LI	HG_Cecum-11.concoct.013.contigs	255_1	58.34	6.81	24.29
SGB1537	HG_Colon-12	LI	HG_Colon-12.concoct.129.contigs	255_2	65.59	5.29	39.14
SGB1870	HG_Rectum-11	LI	HG_Rectum-11.concoct.192.contigs	255_3	50	1.84	40.8
SGB1524	HG_Colon-11	LI	HG_Colon-11.metabat2.008_sub.contigs	256_0	63.53	2.06	53.23
SGB1492	HG_Colon-9	LI	HG_Colon-9.maxbin.048_sub.contigs	257_0	51.18	8.62	8.08
SGB493	HG_Omasum-8	FS	HG_Omasum-8.concoct.208.contigs	258_0	72.24	2.55	59.49
SGB1424	HG_Colon-7	LI	HG_Colon-7.concoct.193_sub.contigs	259_1	70.3	6.19	39.35
SGB1705	HG_Rectum-7	LI	HG_Rectum-7.concoct.113_sub.contigs	259_2	79.69	3.64	61.49
SGB1072	HF_Cecum-6	LI	HF_Cecum-6.concoct.133_sub.contigs	259_3	67.24	5.17	41.39
SGB1392	HF_Colon-6	LI	HF_Colon-6.concoct.088_sub.contigs	259_4	58.62	2.59	45.67
SGB1035	HF_Cecum-4	LI	HF_Cecum-4.concoct.169_sub.contigs	259_5	73.03	5.62	44.93
SGB1648	HF_Rectum-4	LI	HF_Rectum-4.concoct.011.contigs	259_6	79.49	6.75	45.74
SGB1349	HF_Colon-4	LI	HF_Colon-4.concoct.031_sub.contigs	259_7	70.85	4.69	47.4
SGB1288	HF_Colon-1	LI	HF_Colon-1.concoct.166.contigs	259_8	64.77	7.38	27.87
SGB1553	HF_Rectum-1	LI	HF_Rectum-1.concoct.044.contigs	259_9	58.23	4.21	37.18
SGB1844	HG_Colon-10	LI	HG_Colon-10.concoct.153.contigs	26_1	85.71	1.1	80.21
SGB1844	HG_Cecum-10	LI	HG_Cecum-10.metabat2.075.contigs	26_1	89.01	0	89.01
SGB1844	HG_Rectum-10	LI	HG_Rectum-10.metabat2.081.contigs	26_1	86.81	0	86.81
SGB1260	HG_Cecum-12	LI	HG_Cecum-12.concoct.057_sub.contigs	260_0	51.72	6.9	17.22
SGB1875	HG_Rectum-11	LI	HG_Rectum-11.metabat2.024_sub.contigs	261_0	52.59	1.72	43.99
SGB1767	HG_Rectum-9	LI	HG_Rectum-9.concoct.087.contigs	262_0	70.01	2.26	58.71
SGB1272	HG_Cecum-12	LI	HG_Cecum-12.concoct.210.contigs	263_1	84.87	1.77	76.02
SGB1272	HG_Rectum-12	LI	HG_Rectum-12.concoct.172.contigs	263_1	80.41	2.75	66.66
SGB1828	HG_Rectum-10	LI	HG_Rectum-10.maxbin.039_sub.contigs	263_2	78.18	8.84	33.98
SGB1800	HG_Colon-9	LI	HG_Colon-9.concoct.044.contigs	264_1	86.7	1.67	78.35
SGB1800	HG_Rectum-9	LI	HG_Rectum-9.metabat2.095.contigs	264_1	82.68	1.16	76.88
SGB1243	HG_Colon-12	LI	HG_Colon-12.concoct.024_sub.contigs	264_2	76.77	6.15	46.02
SGB1243	HG_Cecum-11	LI	HG_Cecum-11.concoct.128_sub.contigs	264_2	87.36	3.29	70.91
SGB1243	HG_Rectum-11	LI	HG_Rectum-11.concoct.051.contigs	264_2	90.07	6.79	56.12
SGB1673	HF_Rectum-5	LI	HF_Rectum-5.metabat2.005.contigs	264_3	55.06	4.02	34.96
SGB1529	HG_Colon-12	LI	HG_Colon-12.concoct.025.contigs	265_1	68.65	8.19	27.7
SGB1868	HG_Rectum-11	LI	HG_Rectum-11.concoct.166_sub.contigs	265_2	62.13	5.71	33.58
SGB1031	HF_Cecum-4	LI	HF_Cecum-4.concoct.110.contigs	266_0	50.59	5.75	21.84
SGB1464	HG_Colon-8	LI	HG_Colon-8.concoct.153_sub.contigs	267_0	71.57	5.37	44.72
SGB1506	HG_Colon-10	LI	HG_Colon-10.concoct.229.contigs	268_0	56.57	9.49	9.12
SGB247	HF_Rumen-2	FS	HF_Rumen-2.concoct.032.contigs	269_1	90.76	5.31	64.21
SGB247	HF_Rumen-6	FS	HF_Rumen-6.metabat2.059.contigs	269_1	80.51	2.3	69.01
SGB247	HF_Reticulum-6	FS	HF_Reticulum-6.metabat2.050_sub.contigs	269_1	71.72	0	71.72
SGB247	HF_Omasum-2	FS	HF_Omasum-2.metabat2.084.contigs	269_1	80.94	2.63	67.79
SGB247	HF_Omasum-6	FS	HF_Omasum-6.metabat2.011.contigs	269_1	79.79	3.35	63.04
SGB247	HF_Abomasum-2	FS	HF_Abomasum-2.concoct.003.contigs	269_1	92.99	2.86	78.69
SGB247	HF_Abomasum-6	FS	HF_Abomasum-6.concoct.056_sub.contigs	269_1	83.04	4.47	60.69
SGB1372	HF_Colon-5	LI	HF_Colon-5.maxbin.096.contigs	27_0	53.16	0	53.16
SGB8	HF_Rumen-1	FS	HF_Rumen-1.metabat2.002_sub.contigs	270_1	75.86	0.86	71.56
SGB8	HF_Rumen-3	FS	HF_Rumen-3.concoct.067.contigs	270_1	95.09	2.88	80.69
SGB8	HF_Rumen-5	FS	HF_Rumen-5.concoct.095.contigs	270_1	94.97	3.44	77.77
SGB8	HG_Rumen-10	FS	HG_Rumen-10.metabat2.095.contigs	270_1	85.09	1.8	76.09
SGB8	HG_Rumen-11	FS	HG_Rumen-11.metabat2.098.contigs	270_1	77.57	1.17	71.72
SGB8	HG_Rumen-12	FS	HG_Rumen-12.metabat2.131.contigs	270_1	74.29	1.74	65.59
SGB8	HG_Rumen-7	FS	HG_Rumen-7.metabat2.020_sub.contigs	270_1	75.25	2.1	64.75
SGB8	HG_Rumen-8	FS	HG_Rumen-8.metabat2.029.contigs	270_1	69.36	2.35	57.61
SGB8	HF_Reticulum-3	FS	HF_Reticulum-3.metabat2.046.contigs	270_1	79.25	2.18	68.35
SGB8	HF_Reticulum-5	FS	HF_Reticulum-5.concoct.032_sub.contigs	270_1	81.03	1.72	72.43
SGB8	HG_Reticulum-10	FS	HG_Reticulum-10.metabat2.068.contigs	270_1	78.32	1.22	72.22
SGB8	HG_Reticulum-11	FS	HG_Reticulum-11.metabat2.071.contigs	270_1	80.05	2.29	68.6
SGB8	HG_Reticulum-12	FS	HG_Reticulum-12.metabat2.056.contigs	270_1	54.19	1.53	46.54
SGB8	HG_Reticulum-7	FS	HG_Reticulum-7.maxbin.085_sub.contigs	270_1	54.35	8.05	14.1
SGB8	HG_Reticulum-8	FS	HG_Reticulum-8.metabat2.097.contigs	270_1	77.51	0.84	73.31
SGB8	HF_Omasum-1	FS	HF_Omasum-1.metabat2.044.contigs	270_1	82.1	2.74	68.4
SGB8	HF_Omasum-3	FS	HF_Omasum-3.concoct.011.contigs	270_1	91.24	5.22	65.14
SGB8	HF_Omasum-5	FS	HF_Omasum-5.metabat2.060.contigs	270_1	73.86	0.39	71.91
SGB8	HG_Omasum-10	FS	HG_Omasum-10.metabat2.030.contigs	270_1	77.95	3.28	61.55
SGB8	HG_Omasum-11	FS	HG_Omasum-11.metabat2.015.contigs	270_1	76.29	1.52	68.69
SGB8	HG_Omasum-12	FS	HG_Omasum-12.metabat2.020.contigs	270_1	80.29	2.26	68.99
SGB8	HG_Omasum-7	FS	HG_Omasum-7.concoct.171_sub.contigs	270_1	66.92	2.06	56.62
SGB8	HG_Omasum-8	FS	HG_Omasum-8.metabat2.016.contigs	270_1	88.03	2.52	75.43
SGB8	HF_Abomasum-1	FS	HF_Abomasum-1.concoct.124.contigs	270_1	83.13	2.26	71.83
SGB8	HF_Abomasum-3	FS	HF_Abomasum-3.concoct.120.contigs	270_1	88.89	2.72	75.29
SGB8	HF_Abomasum-5	FS	HF_Abomasum-5.concoct.067.contigs	270_1	86.91	2.77	73.06
SGB8	HG_Abomasum-10	FS	HG_Abomasum-10.maxbin.064_sub.contigs	270_1	67.67	8.78	23.77
SGB8	HG_Abomasum-11	FS	HG_Abomasum-11.metabat2.081.contigs	270_1	76.8	1.63	68.65
SGB8	HF_Duodenum-3	SI	HF_Duodenum-3.metabat2.079.contigs	270_1	64.07	3.15	48.32
SGB8	HG_Duodenum-10	SI	HG_Duodenum-10.concoct.161_sub.contigs	270_1	78.81	3.9	59.31
SGB771	HG_Abomasum-12	FS	HG_Abomasum-12.concoct.015_sub.contigs	270_2	73.21	3.52	55.61
SGB282	HG_Reticulum-9	FS	HG_Reticulum-9.concoct.159_sub.contigs	270_3	88	4.06	67.7
SGB116	HG_Rumen-9	FS	HG_Rumen-9.concoct.122.contigs	270_4	86.7	2.45	74.45
SGB916	HG_Jejunum-12	SI	HG_Jejunum-12.concoct.170_sub.contigs	271_1	94.91	1.93	85.26
SGB916	HF_Duodenum-2	SI	HF_Duodenum-2.concoct.078.contigs	271_1	74.86	3.45	57.61
SGB445	HF_Omasum-6	FS	HF_Omasum-6.concoct.134.contigs	272_1	96.06	4.27	74.71
SGB751	HG_Abomasum-10	FS	HG_Abomasum-10.metabat2.093.contigs	272_10	78.77	5.91	49.22
SGB557	HG_Omasum-10	FS	HG_Omasum-10.maxbin.051_sub.contigs	272_11	86.79	7.18	50.89
SGB377	HF_Omasum-2	FS	HF_Omasum-2.metabat2.035.contigs	272_12	71.47	1.92	61.87
SGB211	HF_Reticulum-3	FS	HF_Reticulum-3.metabat2.001_sub.contigs	272_13	50	0	50
SGB588	HG_Omasum-11	FS	HG_Omasum-11.metabat2.001.contigs	272_14	64.52	2.75	50.77
SGB166	HG_Rumen-11	FS	HG_Rumen-11.metabat2.052.contigs	272_15	72.82	3.5	55.32
SGB767	HG_Abomasum-11	FS	HG_Abomasum-11.metabat2.073.contigs	272_16	71.71	0	71.71
SGB717	HG_Abomasum-8	FS	HG_Abomasum-8.metabat2.001_sub.contigs	272_17	81.23	2.48	68.83
SGB484	HG_Omasum-8	FS	HG_Omasum-8.concoct.023.contigs	272_18	83.31	7.97	43.46
SGB269	HG_Reticulum-8	FS	HG_Reticulum-8.concoct.079_sub.contigs	272_19	84.26	5.33	57.61
SGB55	HF_Rumen-6	FS	HF_Rumen-6.concoct.134_sub.contigs	272_2	53.37	0	53.37
SGB29	HF_Rumen-3	FS	HF_Rumen-3.maxbin.120_sub.contigs	272_20	53.66	4.21	32.61
SGB352	HF_Omasum-1	FS	HF_Omasum-1.metabat2.045_sub.contigs	272_21	80.27	4.2	59.27
SGB647	HF_Abomasum-3	FS	HF_Abomasum-3.concoct.038_sub.contigs	272_22	55.77	2.96	40.97
SGB814	HF_Duodenum-3	SI	HF_Duodenum-3.concoct.066_sub.contigs	272_23	62.93	1.72	54.33
SGB481	HG_Omasum-7	FS	HG_Omasum-7.metabat2.176_sub.contigs	272_24	81.4	2.68	68
SGB605	HG_Omasum-12	FS	HG_Omasum-12.concoct.073_sub.contigs	272_3	88.9	7.21	52.85
SGB333	HG_Reticulum-12	FS	HG_Reticulum-12.metabat2.067.contigs	272_4	84.02	1.75	75.27
SGB181	HG_Rumen-12	FS	HG_Rumen-12.concoct.202.contigs	272_5	89.07	6.38	57.17
SGB775	HG_Abomasum-12	FS	HG_Abomasum-12.concoct.066_sub.contigs	272_6	88.63	3.92	69.03
SGB869	HG_Duodenum-12	SI	HG_Duodenum-12.concoct.054_sub.contigs	272_7	84.96	1.23	78.81
SGB862	HG_Duodenum-10	SI	HG_Duodenum-10.metabat2.019.contigs	272_8	80.02	2.54	67.32
SGB152	HG_Rumen-10	FS	HG_Rumen-10.metabat2.097.contigs	272_9	82.78	1.15	77.03
SGB477	HG_Rumen-7	FS	HG_Rumen-7.metabat2.054_sub.contigs	273_1	93.23	1.24	87.03
SGB477	HG_Rumen-9	FS	HG_Rumen-9.concoct.112.contigs	273_1	86.79	5.13	61.14
SGB477	HG_Reticulum-7	FS	HG_Reticulum-7.metabat2.131_sub.contigs	273_1	89.42	1.05	84.17
SGB477	HG_Reticulum-9	FS	HG_Reticulum-9.concoct.059.contigs	273_1	87.3	7.32	50.7
SGB477	HG_Omasum-7	FS	HG_Omasum-7.metabat2.095.contigs	273_1	88.65	0.46	86.35
SGB477	HG_Omasum-9	FS	HG_Omasum-9.metabat2.128.contigs	273_1	79.17	1.43	72.02
SGB477	HG_Abomasum-7	FS	HG_Abomasum-7.metabat2.107.contigs	273_1	79.31	0	79.31
SGB477	HG_Abomasum-9	FS	HG_Abomasum-9.metabat2.062.contigs	273_1	76.1	1.6	68.1
SGB477	HG_Duodenum-7	SI	HG_Duodenum-7.concoct.078_sub.contigs	273_1	91.48	7	56.48
SGB77	HG_Rumen-7	FS	HG_Rumen-7.metabat2.110_sub.contigs	274_1	60.16	0	60.16
SGB77	HG_Abomasum-7	FS	HG_Abomasum-7.concoct.077_sub.contigs	274_1	51.1	0	51.1
SGB99	HG_Rumen-8	FS	HG_Rumen-8.metabat2.073_sub.contigs	275_0	55.17	3.45	37.92
SGB628	HF_Abomasum-1	FS	HF_Abomasum-1.maxbin.026_sub.contigs	276_1	90.13	6.39	58.18
SGB364	HF_Omasum-2	FS	HF_Omasum-2.concoct.100.contigs	276_10	84.31	5.59	56.36
SGB15	HF_Rumen-2	FS	HF_Rumen-2.concoct.059.contigs	276_11	86.65	8.48	44.25
SGB201	HF_Reticulum-2	FS	HF_Reticulum-2.concoct.026.contigs	276_12	78	2.63	64.85
SGB766	HG_Abomasum-11	FS	HG_Abomasum-11.metabat2.069.contigs	276_13	59.39	2.05	49.14
SGB161	HG_Rumen-11	FS	HG_Rumen-11.concoct.177_sub.contigs	276_14	77.7	9.43	30.55
SGB313	HG_Reticulum-11	FS	HG_Reticulum-11.maxbin.038.contigs	276_15	83.2	5.88	53.8
SGB575	HG_Omasum-11	FS	HG_Omasum-11.concoct.105.contigs	276_16	84.98	6.66	51.68
SGB488	HG_Omasum-8	FS	HG_Omasum-8.concoct.059.contigs	276_17	82.04	5.15	56.29
SGB266	HG_Reticulum-8	FS	HG_Reticulum-8.concoct.032.contigs	276_18	86.95	5.03	61.8
SGB713	HG_Abomasum-8	FS	HG_Abomasum-8.concoct.082.contigs	276_19	80.76	5.88	51.36
SGB353	HF_Omasum-1	FS	HF_Omasum-1.metabat2.046.contigs	276_2	76.29	4.27	54.94
SGB91	HG_Rumen-8	FS	HG_Rumen-8.concoct.131.contigs	276_20	87.47	8.13	46.82
SGB674	HF_Abomasum-5	FS	HF_Abomasum-5.maxbin.013.contigs	276_21	75.14	6.98	40.24
SGB427	HF_Omasum-5	FS	HF_Omasum-5.concoct.120_sub.contigs	276_22	74.39	4.9	49.89
SGB45	HF_Rumen-5	FS	HF_Rumen-5.concoct.046.contigs	276_23	83.15	5.72	54.55
SGB652	HF_Abomasum-3	FS	HF_Abomasum-3.metabat2.016.contigs	276_24	61.6	2.1	51.1
SGB393	HF_Omasum-3	FS	HF_Omasum-3.metabat2.068.contigs	276_25	58.37	1.57	50.52
SGB830	HF_Duodenum-3	SI	HF_Duodenum-3.metabat2.064.contigs	276_26	61.19	1.33	54.54
SGB447	HF_Omasum-6	FS	HF_Omasum-6.concoct.178_sub.contigs	276_27	73.74	5.03	48.59
SGB59	HF_Rumen-6	FS	HF_Rumen-6.metabat2.002.contigs	276_28	63.32	1.81	54.27
SGB684	HF_Abomasum-6	FS	HF_Abomasum-6.concoct.061.contigs	276_29	79.57	4.75	55.82
SGB11	HF_Rumen-1	FS	HF_Rumen-1.metabat2.028.contigs	276_3	77.89	3.18	61.99
SGB231	HF_Reticulum-5	FS	HF_Reticulum-5.concoct.014_sub.contigs	276_30	82.2	6.58	49.3
SGB239	HF_Reticulum-6	FS	HF_Reticulum-6.concoct.124.contigs	276_31	83.07	7.22	46.97
SGB209	HF_Reticulum-3	FS	HF_Reticulum-3.concoct.119_sub.contigs	276_32	86.06	5.4	59.06
SGB28	HF_Rumen-3	FS	HF_Rumen-3.maxbin.060_sub.contigs	276_33	74.43	5.86	45.13
SGB839	HF_Duodenum-6	SI	HF_Duodenum-6.concoct.070.contigs	276_34	69.75	2.01	59.7
SGB190	HF_Reticulum-1	FS	HF_Reticulum-1.concoct.005.contigs	276_4	92.16	6.06	61.86
SGB406	HF_Omasum-4	FS	HF_Omasum-4.concoct.188.contigs	276_5	84.93	5.18	59.03
SGB219	HF_Reticulum-4	FS	HF_Reticulum-4.concoct.025_sub.contigs	276_6	83.74	6.66	50.44
SGB37	HF_Rumen-4	FS	HF_Rumen-4.concoct.057.contigs	276_7	87.48	3.72	68.88
SGB834	HF_Duodenum-4	SI	HF_Duodenum-4.concoct.078.contigs	276_8	58.96	1.77	50.11
SGB637	HF_Abomasum-2	FS	HF_Abomasum-2.concoct.072.contigs	276_9	86.64	5.41	59.59
SGB106	HG_Rumen-8	FS	HG_Rumen-8.metabat2.130.contigs	277_1	73.33	4.65	50.08
SGB106	HG_Reticulum-8	FS	HG_Reticulum-8.metabat2.022.contigs	277_1	82.13	8.64	38.93
SGB374	HF_Rumen-2	FS	HF_Rumen-2.metabat2.037_sub.contigs	278_1	51.85	1.24	45.65
SGB374	HF_Omasum-2	FS	HF_Omasum-2.maxbin.051_sub.contigs	278_1	56.78	1.49	49.33
SGB1876	HG_Cecum-11	LI	HG_Cecum-11.metabat2.036.contigs	279_1	68.68	7.76	29.88
SGB1876	HG_Rectum-11	LI	HG_Rectum-11.metabat2.039.contigs	279_1	79.31	8.56	36.51
SGB1143	HG_Colon-8	LI	HG_Colon-8.concoct.008_sub.contigs	279_2	65.99	2.28	54.59
SGB1143	HG_Cecum-8	LI	HG_Cecum-8.concoct.116_sub.contigs	279_2	82.95	2.31	71.4
SGB1264	HG_Cecum-12	LI	HG_Cecum-12.concoct.117_sub.contigs	279_3	54.84	1.11	49.29
SGB469	HG_Rumen-7	FS	HG_Rumen-7.concoct.151.contigs	28_1	80.92	2.2	69.92
SGB469	HG_Reticulum-7	FS	HG_Reticulum-7.concoct.099.contigs	28_1	68.5	0.1	68
SGB469	HG_Omasum-7	FS	HG_Omasum-7.maxbin.094.contigs	28_1	87.91	0	87.91
SGB469	HG_Abomasum-7	FS	HG_Abomasum-7.concoct.156_sub.contigs	28_1	85.71	0	85.71
SGB228	HF_Reticulum-4	FS	HF_Reticulum-4.metabat2.044.contigs	280_1	70.44	4.69	46.99
SGB24	HF_Rumen-2	FS	HF_Rumen-2.metabat2.050_sub.contigs	280_2	70.62	2.92	56.02
SGB87	HG_Rumen-8	FS	HG_Rumen-8.concoct.091_sub.contigs	280_3	52.59	2.59	39.64
SGB242	HF_Reticulum-6	FS	HF_Reticulum-6.metabat2.012_sub.contigs	280_4	53.45	4.31	31.9
SGB654	HF_Abomasum-3	FS	HF_Abomasum-3.metabat2.043.contigs	281_1	51.18	5.17	25.33
SGB584	HG_Omasum-11	FS	HG_Omasum-11.maxbin.029_sub.contigs	281_2	63.24	7.45	25.99
SGB267	HG_Reticulum-8	FS	HG_Reticulum-8.concoct.052_sub.contigs	281_3	60.85	3.45	43.6
SGB764	HG_Abomasum-11	FS	HG_Abomasum-11.metabat2.052_sub.contigs	281_4	51.72	6.9	17.22
SGB721	HG_Abomasum-8	FS	HG_Abomasum-8.metabat2.024_sub.contigs	281_5	62.15	2.74	48.45
SGB877	HG_Duodenum-12	SI	HG_Duodenum-12.metabat2.034_sub.contigs	281_6	70.37	2.77	56.52
SGB159	HG_Rumen-11	FS	HG_Rumen-11.concoct.137_sub.contigs	281_7	50.31	4.31	28.76
SGB694	HF_Abomasum-6	FS	HF_Abomasum-6.metabat2.046_sub.contigs	281_8	56.85	6.2	25.85
SGB385	HF_Omasum-3	FS	HF_Omasum-3.concoct.137_sub.contigs	282_0	57.2	8.62	14.1
SGB283	HG_Rumen-12	FS	HG_Rumen-12.concoct.228_sub.contigs	283_1	72.73	1.72	64.13
SGB283	HG_Reticulum-12	FS	HG_Reticulum-12.metabat2.055_sub.contigs	283_1	75.74	4.21	54.69
SGB283	HG_Reticulum-9	FS	HG_Reticulum-9.maxbin.021_sub.contigs	283_1	50	0	50
SGB283	HG_Jejunum-9	SI	HG_Jejunum-9.metabat2.053.contigs	283_1	92.29	2.01	82.24
SGB189	HG_Rumen-12	FS	HG_Rumen-12.metabat2.113.contigs	284_1	91.51	3.85	72.26
SGB189	HG_Rumen-9	FS	HG_Rumen-9.metabat2.003.contigs	284_1	83.84	3.37	66.99
SGB189	HG_Reticulum-12	FS	HG_Reticulum-12.metabat2.104.contigs	284_1	87.04	1.07	81.69
SGB189	HG_Reticulum-9	FS	HG_Reticulum-9.metabat2.006_sub.contigs	284_1	90.04	5.17	64.19
SGB189	HG_Omasum-12	FS	HG_Omasum-12.metabat2.018_sub.contigs	284_1	88.2	1.42	81.1
SGB189	HG_Omasum-9	FS	HG_Omasum-9.metabat2.177_sub.contigs	284_1	65.52	0	65.52
SGB189	HG_Abomasum-12	FS	HG_Abomasum-12.metabat2.062.contigs	284_1	74.68	3.26	58.38
SGB189	HG_Jejunum-9	SI	HG_Jejunum-9.metabat2.074_sub.contigs	284_1	67.53	4.8	43.53
SGB292	HG_Reticulum-9	FS	HG_Reticulum-9.metabat2.122_sub.contigs	285_0	79.82	2.32	68.22
SGB325	HG_Reticulum-12	FS	HG_Reticulum-12.concoct.167.contigs	286_0	53.21	1.72	44.61
SGB847	HG_Duodenum-7	SI	HG_Duodenum-7.metabat2.001.contigs	287_0	84.48	3.45	67.23
SGB127	HG_Rumen-9	FS	HG_Rumen-9.metabat2.088_sub.contigs	288_0	60.69	3.45	43.44
SGB743	HG_Abomasum-10	FS	HG_Abomasum-10.concoct.170_sub.contigs	289_1	52.59	3.45	35.34
SGB552	HG_Omasum-10	FS	HG_Omasum-10.concoct.199_sub.contigs	289_2	54.66	1.72	46.06
SGB64	HG_Rumen-7	FS	HG_Rumen-7.concoct.079_sub.contigs	289_3	58.62	0	58.62
SGB339	HF_Omasum-1	FS	HF_Omasum-1.concoct.045.contigs	29_0	70.5	2.4	58.5
SGB1813	HG_Rectum-10	LI	HG_Rectum-10.concoct.073_sub.contigs	290_0	55.56	7.05	20.31
SGB265	HG_Reticulum-7	FS	HG_Reticulum-7.metabat2.112_sub.contigs	291_0	55.17	4.31	33.62
SGB735	HG_Rumen-9	FS	HG_Rumen-9.maxbin.073_sub.contigs	292_1	65.04	4.92	40.44
SGB735	HG_Reticulum-9	FS	HG_Reticulum-9.metabat2.051_sub.contigs	292_1	79.14	4.68	55.74
SGB735	HG_Abomasum-9	FS	HG_Abomasum-9.metabat2.078_sub.contigs	292_1	82.76	5.52	55.16
SGB123	HG_Rumen-9	FS	HG_Rumen-9.metabat2.052_sub.contigs	293_0	70.84	8.87	26.49
SGB371	HF_Rumen-2	FS	HF_Rumen-2.metabat2.036.contigs	294_1	77.29	4.9	52.79
SGB371	HF_Omasum-2	FS	HF_Omasum-2.maxbin.036_sub.contigs	294_1	62.37	6.71	28.82
SGB371	HF_Abomasum-2	FS	HF_Abomasum-2.metabat2.075_sub.contigs	294_1	79.53	4.32	57.93
SGB40	HF_Rumen-4	FS	HF_Rumen-4.metabat2.008_sub.contigs	294_2	54.94	2.59	41.99
SGB245	HF_Reticulum-6	FS	HF_Reticulum-6.metabat2.031_sub.contigs	294_3	54.37	3.45	37.12
SGB304	HG_Reticulum-10	FS	HG_Reticulum-10.metabat2.027_sub.contigs	295_0	50	1.72	41.4
SGB263	HG_Reticulum-7	FS	HG_Reticulum-7.metabat2.076_sub.contigs	296_0	79.69	6.71	46.14
SGB326	HG_Reticulum-12	FS	HG_Reticulum-12.concoct.180_sub.contigs	297_1	61.21	2.99	46.26
SGB88	HG_Rumen-8	FS	HG_Rumen-8.concoct.094_sub.contigs	297_2	65.88	2.35	54.13
SGB543	HG_Omasum-9	FS	HG_Omasum-9.metabat2.176.contigs	297_3	59.44	0	59.44
SGB262	HG_Reticulum-7	FS	HG_Reticulum-7.metabat2.074_sub.contigs	298_1	67.24	5.17	41.39
SGB262	HG_Abomasum-7	FS	HG_Abomasum-7.maxbin.051.contigs	298_1	70.75	6.34	39.05
SGB466	HG_Omasum-7	FS	HG_Omasum-7.maxbin.034_sub.contigs	299_0	63.01	8.87	18.66
SGB452	HF_Reticulum-6	FS	HF_Reticulum-6.concoct.065.contigs	3_1	51.32	3.68	32.92
SGB452	HF_Omasum-6	FS	HF_Omasum-6.metabat2.100.contigs	3_1	64.73	0.99	59.78
SGB449	HF_Omasum-6	FS	HF_Omasum-6.metabat2.032.contigs	30_0	75.16	0	75.16
SGB254	HG_Reticulum-7	FS	HG_Reticulum-7.maxbin.031_sub.contigs	300_1	91.37	1.44	84.17
SGB254	HG_Omasum-7	FS	HG_Omasum-7.metabat2.152.contigs	300_1	96.51	2.45	84.26
SGB254	HG_Abomasum-7	FS	HG_Abomasum-7.maxbin.037_sub.contigs	300_1	93.63	7.67	55.28
SGB254	HG_Duodenum-7	SI	HG_Duodenum-7.metabat2.077_sub.contigs	300_1	84.3	0.37	82.45
SGB164	HG_Rumen-11	FS	HG_Rumen-11.metabat2.002.contigs	301_1	67.24	8.62	24.14
SGB164	HG_Omasum-11	FS	HG_Omasum-11.metabat2.021.contigs	301_1	54.38	0	54.38
SGB164	HG_Abomasum-11	FS	HG_Abomasum-11.metabat2.012_sub.contigs	301_1	69.07	1.33	62.42
SGB615	HG_Rumen-12	FS	HG_Rumen-12.metabat2.091_sub.contigs	302_1	76.9	4.31	55.35
SGB615	HG_Omasum-12	FS	HG_Omasum-12.metabat2.050_sub.contigs	302_1	81.6	3.12	66
SGB76	HG_Rumen-7	FS	HG_Rumen-7.metabat2.107_sub.contigs	303_1	82.55	4.29	61.1
SGB76	HG_Abomasum-7	FS	HG_Abomasum-7.metabat2.064_sub.contigs	303_1	83.51	6.8	49.51
SGB346	HF_Omasum-1	FS	HF_Omasum-1.maxbin.049_sub.contigs	303_2	58.84	8.57	15.99
SGB391	HF_Omasum-3	FS	HF_Omasum-3.metabat2.050_sub.contigs	303_3	52.59	0	52.59
SGB879	HG_Duodenum-12	SI	HG_Duodenum-12.metabat2.057_sub.contigs	304_0	56.28	8.92	11.68
SGB854	HG_Duodenum-7	SI	HG_Duodenum-7.metabat2.074.contigs	305_0	58.62	0	58.62
SGB163	HG_Rumen-11	FS	HG_Rumen-11.maxbin.032_sub.contigs	306_0	58.62	6.9	24.12
SGB534	HG_Rumen-9	FS	HG_Rumen-9.metabat2.114.contigs	307_1	90.5	2.46	78.2
SGB534	HG_Reticulum-9	FS	HG_Reticulum-9.concoct.130_sub.contigs	307_1	90.44	1.67	82.09
SGB534	HG_Omasum-9	FS	HG_Omasum-9.metabat2.067.contigs	307_1	92.45	1.49	85
SGB534	HG_Abomasum-9	FS	HG_Abomasum-9.metabat2.083.contigs	307_1	86.21	0.74	82.51
SGB204	HF_Reticulum-2	FS	HF_Reticulum-2.metabat2.020.contigs	308_1	76.65	0.74	72.95
SGB204	HF_Omasum-2	FS	HF_Omasum-2.metabat2.070.contigs	308_1	90.77	0.19	89.82
SGB204	HF_Abomasum-2	FS	HF_Abomasum-2.metabat2.010.contigs	308_1	91.16	2.52	78.56
SGB287	HG_Reticulum-9	FS	HG_Reticulum-9.metabat2.043_sub.contigs	309_0	79.9	3.18	64
SGB1051	HF_Cecum-5	LI	HF_Cecum-5.concoct.189.contigs	31_1	99.22	0.04	99.02
SGB881	HF_Jejunum-5	SI	HF_Jejunum-5.metabat2.007.contigs	31_2	95.36	1.88	85.96
SGB73	HG_Rumen-7	FS	HG_Rumen-7.metabat2.032.contigs	310_1	78.92	1.47	71.57
SGB73	HG_Reticulum-7	FS	HG_Reticulum-7.metabat2.115_sub.contigs	310_1	50	1.72	41.4
SGB763	HG_Abomasum-11	FS	HG_Abomasum-11.metabat2.049_sub.contigs	311_1	60.34	6.9	25.84
SGB174	HG_Rumen-11	FS	HG_Rumen-11.metabat2.106_sub.contigs	311_2	75.67	3.55	57.92
SGB590	HG_Omasum-11	FS	HG_Omasum-11.metabat2.023_sub.contigs	311_3	58.62	6.9	24.12
SGB659	HF_Abomasum-4	FS	HF_Abomasum-4.concoct.065_sub.contigs	311_4	62.93	1.72	54.33
SGB813	HF_Duodenum-3	SI	HF_Duodenum-3.concoct.019_sub.contigs	311_5	72.69	3.26	56.39
SGB538	HG_Rumen-9	FS	HG_Rumen-9.metabat2.154_sub.contigs	312_1	90.83	1.8	81.83
SGB538	HG_Reticulum-9	FS	HG_Reticulum-9.metabat2.077.contigs	312_1	93.21	3.12	77.61
SGB538	HG_Omasum-9	FS	HG_Omasum-9.metabat2.115.contigs	312_1	92.18	1.5	84.68
SGB538	HG_Abomasum-9	FS	HG_Abomasum-9.metabat2.048.contigs	312_1	93.95	2.15	83.2
SGB861	HG_Duodenum-10	SI	HG_Duodenum-10.metabat2.004_sub.contigs	313_1	77.04	9.63	28.89
SGB147	HG_Rumen-10	FS	HG_Rumen-10.metabat2.040_sub.contigs	313_2	70.76	8.94	26.06
SGB876	HG_Duodenum-12	SI	HG_Duodenum-12.metabat2.031_sub.contigs	313_3	60.17	1.72	51.57
SGB475	HG_Reticulum-7	FS	HG_Reticulum-7.metabat2.023.contigs	314_1	86.34	8.16	45.54
SGB475	HG_Omasum-7	FS	HG_Omasum-7.metabat2.046_sub.contigs	314_1	85.2	4.6	62.2
SGB133	HG_Rumen-9	FS	HG_Rumen-9.metabat2.142_sub.contigs	314_2	73.07	4.75	49.32
SGB80	HG_Rumen-7	FS	HG_Rumen-7.metabat2.155_sub.contigs	315_0	85.22	4.32	63.62
SGB332	HG_Rumen-12	FS	HG_Rumen-12.metabat2.076.contigs	316_1	80.12	1.76	71.32
SGB332	HG_Reticulum-12	FS	HG_Reticulum-12.metabat2.042.contigs	316_1	56.7	0.74	53
SGB332	HG_Reticulum-7	FS	HG_Reticulum-7.metabat2.027_sub.contigs	316_1	62.07	1.72	53.47
SGB332	HG_Omasum-12	FS	HG_Omasum-12.metabat2.017.contigs	316_1	74.54	1.33	67.89
SGB332	HG_Abomasum-12	FS	HG_Abomasum-12.maxbin.030_sub.contigs	316_1	58.97	6.03	28.82
SGB332	HG_Abomasum-7	FS	HG_Abomasum-7.metabat2.086.contigs	316_1	55.02	0.12	54.42
SGB596	HG_Reticulum-11	FS	HG_Reticulum-11.metabat2.028_sub.contigs	317_1	73.25	2.04	63.05
SGB596	HG_Omasum-11	FS	HG_Omasum-11.metabat2.082_sub.contigs	317_1	91.96	4.24	70.76
SGB596	HG_Abomasum-11	FS	HG_Abomasum-11.metabat2.025.contigs	317_1	73.4	2.72	59.8
SGB502	HG_Omasum-8	FS	HG_Omasum-8.metabat2.047.contigs	318_0	52.35	8.15	11.6
SGB331	HG_Rumen-12	FS	HG_Rumen-12.metabat2.114_sub.contigs	319_1	66.72	5.17	40.87
SGB331	HG_Reticulum-12	FS	HG_Reticulum-12.metabat2.030_sub.contigs	319_1	57.76	1.72	49.16
SGB728	HG_Rumen-9	FS	HG_Rumen-9.metabat2.155.contigs	319_2	82.73	4.7	59.23
SGB728	HG_Reticulum-9	FS	HG_Reticulum-9.concoct.069_sub.contigs	319_2	73.67	3.38	56.77
SGB728	HG_Omasum-9	FS	HG_Omasum-9.metabat2.046.contigs	319_2	84.45	7.33	47.8
SGB728	HG_Abomasum-9	FS	HG_Abomasum-9.metabat2.004.contigs	319_2	84.88	4.42	62.78
SGB788	HF_Duodenum-2	SI	HF_Duodenum-2.concoct.149_sub.contigs	32_0	50.47	3.55	32.72
SGB150	HG_Rumen-10	FS	HG_Rumen-10.metabat2.067_sub.contigs	320_1	60.9	1.01	55.85
SGB150	HG_Rumen-7	FS	HG_Rumen-7.metabat2.138.contigs	320_1	89.41	4.25	68.16
SGB150	HG_Reticulum-10	FS	HG_Reticulum-10.metabat2.089.contigs	320_1	89.25	1.32	82.65
SGB150	HG_Reticulum-12	FS	HG_Reticulum-12.metabat2.071.contigs	320_1	94.48	3.23	78.33
SGB150	HG_Reticulum-7	FS	HG_Reticulum-7.concoct.191.contigs	320_1	89	3.73	70.35
SGB150	HG_Omasum-10	FS	HG_Omasum-10.metabat2.108.contigs	320_1	94.62	0.84	90.42
SGB150	HG_Abomasum-10	FS	HG_Abomasum-10.metabat2.013.contigs	320_1	94.83	4.08	74.43
SGB150	HG_Abomasum-12	FS	HG_Abomasum-12.metabat2.061.contigs	320_1	91.99	2.98	77.09
SGB150	HG_Abomasum-7	FS	HG_Abomasum-7.metabat2.073.contigs	320_1	70.51	1.81	61.46
SGB150	HG_Duodenum-12	SI	HG_Duodenum-12.metabat2.024.contigs	320_1	96.69	2.52	84.09
SGB150	HG_Duodenum-7	SI	HG_Duodenum-7.metabat2.031.contigs	320_1	57.56	0.95	52.81
SGB467	HG_Omasum-7	FS	HG_Omasum-7.maxbin.085_sub.contigs	321_0	62.81	7.71	24.26
SGB289	HG_Rumen-7	FS	HG_Rumen-7.metabat2.055_sub.contigs	322_1	74.55	5.75	45.8
SGB289	HG_Reticulum-7	FS	HG_Reticulum-7.metabat2.054_sub.contigs	322_1	77.59	3.45	60.34
SGB289	HG_Reticulum-9	FS	HG_Reticulum-9.metabat2.093_sub.contigs	322_1	60.11	2.87	45.76
SGB289	HG_Abomasum-9	FS	HG_Abomasum-9.metabat2.108_sub.contigs	322_1	56.02	0.28	54.62
SGB501	HG_Reticulum-8	FS	HG_Reticulum-8.concoct.094_sub.contigs	323_1	51.21	0	51.21
SGB501	HG_Omasum-8	FS	HG_Omasum-8.metabat2.042_sub.contigs	323_1	72.75	2.48	60.35
SGB875	HG_Omasum-12	FS	HG_Omasum-12.maxbin.011_sub.contigs	323_2	53.89	1.41	46.84
SGB875	HG_Duodenum-12	SI	HG_Duodenum-12.maxbin.002.contigs	323_2	53.7	1.95	43.95
SGB536	HG_Omasum-9	FS	HG_Omasum-9.metabat2.110.contigs	323_3	58.72	4.98	33.82
SGB536	HG_Abomasum-9	FS	HG_Abomasum-9.concoct.130_sub.contigs	323_3	73.07	9.86	23.77
SGB94	HG_Rumen-8	FS	HG_Rumen-8.metabat2.032.contigs	324_0	86.94	4.99	61.99
SGB225	HF_Reticulum-4	FS	HF_Reticulum-4.concoct.121.contigs	325_1	80.27	3.45	63.02
SGB36	HF_Rumen-4	FS	HF_Rumen-4.concoct.052.contigs	325_2	92.67	5.03	67.52
SGB661	HF_Abomasum-4	FS	HF_Abomasum-4.concoct.148_sub.contigs	325_3	70.33	3.6	52.33
SGB46	HF_Rumen-5	FS	HF_Rumen-5.concoct.063_sub.contigs	325_4	56.79	1.52	49.19
SGB66	HG_Rumen-11	FS	HG_Rumen-11.metabat2.022.contigs	326_1	74.51	0.25	73.26
SGB66	HG_Rumen-12	FS	HG_Rumen-12.concoct.223.contigs	326_1	79.19	1.76	70.39
SGB66	HG_Rumen-7	FS	HG_Rumen-7.concoct.099_sub.contigs	326_1	95.74	7.98	55.84
SGB66	HG_Reticulum-12	FS	HG_Reticulum-12.concoct.040_sub.contigs	326_1	78.52	1.67	70.17
SGB66	HG_Reticulum-7	FS	HG_Reticulum-7.metabat2.026.contigs	326_1	80.45	0.41	78.4
SGB66	HG_Abomasum-11	FS	HG_Abomasum-11.concoct.134_sub.contigs	326_1	71.69	1.7	63.19
SGB708	HG_Rumen-7	FS	HG_Rumen-7.metabat2.112.contigs	327_1	85.17	0.33	83.52
SGB708	HG_Rumen-8	FS	HG_Rumen-8.metabat2.094.contigs	327_1	77.17	2.28	65.77
SGB708	HG_Reticulum-9	FS	HG_Reticulum-9.metabat2.114_sub.contigs	327_1	84.22	2.75	70.47
SGB708	HG_Omasum-7	FS	HG_Omasum-7.metabat2.174_sub.contigs	327_1	73.18	0.74	69.48
SGB708	HG_Omasum-9	FS	HG_Omasum-9.metabat2.161.contigs	327_1	66.38	5.17	40.53
SGB708	HG_Abomasum-7	FS	HG_Abomasum-7.metabat2.129.contigs	327_1	68.84	0.28	67.44
SGB31	HF_Rumen-2	FS	HF_Rumen-2.concoct.052.contigs	328_1	66.12	0.93	61.47
SGB31	HF_Rumen-4	FS	HF_Rumen-4.concoct.002_sub.contigs	328_1	63.89	1.24	57.69
SGB297	HG_Reticulum-10	FS	HG_Reticulum-10.concoct.096.contigs	329_0	73.5	1.95	63.75
SGB191	HF_Reticulum-1	FS	HF_Reticulum-1.concoct.013_sub.contigs	33_0	58.49	6.55	25.74
SGB1782	HG_Colon-9	LI	HG_Colon-9.concoct.073.contigs	330_1	73.9	1.72	65.3
SGB1782	HG_Cecum-9	LI	HG_Cecum-9.concoct.229.contigs	330_1	89.81	6.71	56.26
SGB1782	HG_Rectum-9	LI	HG_Rectum-9.concoct.223.contigs	330_1	90.14	1.59	82.19
SGB1303	HF_Colon-2	LI	HF_Colon-2.concoct.066_sub.contigs	331_1	79.37	5.78	50.47
SGB1587	HF_Rectum-2	LI	HF_Rectum-2.concoct.167_sub.contigs	331_2	83.38	6.78	49.48
SGB1563	HF_Rectum-1	LI	HF_Rectum-1.concoct.213_sub.contigs	331_3	64.8	3.61	46.75
SGB1640	HF_Rectum-3	LI	HF_Rectum-3.metabat2.039_sub.contigs	331_4	61.68	6.9	27.18
SGB1224	HG_Cecum-10	LI	HG_Cecum-10.metabat2.025_sub.contigs	332_1	81.72	6.9	47.22
SGB1224	HG_Rectum-10	LI	HG_Rectum-10.maxbin.052_sub.contigs	332_1	78.32	5.99	48.37
SGB1801	HG_Rectum-9	LI	HG_Rectum-9.metabat2.098_sub.contigs	333_0	54.47	3.45	37.22
SGB1377	HF_Colon-5	LI	HF_Colon-5.metabat2.042_sub.contigs	334_1	56.34	2.23	45.19
SGB1377	HF_Cecum-5	LI	HF_Cecum-5.concoct.005.contigs	334_1	66.61	4.5	44.11
SGB984	HF_Colon-2	LI	HF_Colon-2.metabat2.022.contigs	335_1	85.32	1.61	77.27
SGB984	HF_Cecum-2	LI	HF_Cecum-2.metabat2.085.contigs	335_1	85.31	1.73	76.66
SGB984	HF_Rectum-2	LI	HF_Rectum-2.metabat2.027.contigs	335_1	86.62	1.98	76.72
SGB1206	HG_Cecum-9	LI	HG_Cecum-9.metabat2.101_sub.contigs	335_2	62.01	6.9	27.51
SGB1686	HF_Rectum-6	LI	HF_Rectum-6.concoct.198_sub.contigs	336_0	62.73	5.17	36.88
SGB1599	HF_Cecum-2	LI	HF_Cecum-2.metabat2.072_sub.contigs	337_1	73.02	2.28	61.62
SGB1599	HF_Rectum-2	LI	HF_Rectum-2.metabat2.012.contigs	337_1	55.96	0.17	55.11
SGB981	HF_Colon-2	LI	HF_Colon-2.maxbin.068_sub.contigs	338_1	53.45	0	53.45
SGB981	HF_Cecum-2	LI	HF_Cecum-2.metabat2.055.contigs	338_1	66.38	1.12	60.78
SGB1642	HF_Colon-3	LI	HF_Colon-3.metabat2.128.contigs	339_1	69.91	3.93	50.26
SGB1642	HF_Rectum-3	LI	HF_Rectum-3.metabat2.081_sub.contigs	339_1	69.05	2.5	56.55
SGB1019	HF_Cecum-3	LI	HF_Cecum-3.metabat2.140_sub.contigs	339_2	55.96	2.59	43.01
SGB1606	HF_Rectum-2	LI	HF_Rectum-2.metabat2.062.contigs	339_3	70.48	6.08	40.08
SGB1581	HF_Rectum-2	LI	HF_Rectum-2.concoct.091.contigs	34_0	51.66	0.05	51.41
SGB1791	HG_Colon-9	LI	HG_Colon-9.concoct.104_sub.contigs	340_1	89.1	9.73	40.45
SGB1791	HG_Cecum-9	LI	HG_Cecum-9.metabat2.097_sub.contigs	340_1	92.91	1.57	85.06
SGB1791	HG_Rectum-9	LI	HG_Rectum-9.metabat2.040.contigs	340_1	94.02	0.87	89.67
SGB1137	HG_Cecum-8	LI	HG_Cecum-8.concoct.010.contigs	340_10	91.51	2.6	78.51
SGB980	HF_Colon-2	LI	HF_Colon-2.metabat2.044.contigs	340_2	91.79	0.99	86.84
SGB980	HF_Cecum-2	LI	HF_Cecum-2.metabat2.010.contigs	340_2	92.16	3.92	72.56
SGB980	HF_Rectum-2	LI	HF_Rectum-2.metabat2.035.contigs	340_2	91.6	1.55	83.85
SGB1081	HF_Cecum-6	LI	HF_Cecum-6.concoct.235.contigs	340_3	85.58	6.67	52.23
SGB1694	HF_Rectum-6	LI	HF_Rectum-6.metabat2.089_sub.contigs	340_4	67.24	5.17	41.39
SGB1516	HG_Colon-11	LI	HG_Colon-11.concoct.156.contigs	340_5	80.91	9.78	32.01
SGB1898	HG_Rectum-12	LI	HG_Rectum-12.concoct.233.contigs	340_6	79.22	9.39	32.27
SGB1029	HF_Cecum-4	LI	HF_Cecum-4.concoct.083_sub.contigs	340_7	53.45	1.72	44.85
SGB1557	HF_Rectum-1	LI	HF_Rectum-1.concoct.089.contigs	340_8	77.41	7.13	41.76
SGB1234	HG_Cecum-11	LI	HG_Cecum-11.concoct.022.contigs	340_9	78.67	7.15	42.92
SGB1385	HF_Colon-5	LI	HF_Colon-5.metabat2.095_sub.contigs	341_0	52.35	2.59	39.4
SGB1403	HF_Colon-6	LI	HF_Colon-6.maxbin.038_sub.contigs	342_0	60.97	4.47	38.62
SGB1753	HG_Rectum-8	LI	HG_Rectum-8.concoct.105_sub.contigs	343_0	50.94	1.72	42.34
SGB1723	HG_Rectum-7	LI	HG_Rectum-7.maxbin.123_sub.contigs	344_0	55.38	7.48	17.98
SGB541	HG_Rumen-9	FS	HG_Rumen-9.metabat2.139.contigs	345_1	88.38	3.16	72.58
SGB541	HG_Reticulum-9	FS	HG_Reticulum-9.metabat2.106.contigs	345_1	90.21	2.17	79.36
SGB541	HG_Omasum-9	FS	HG_Omasum-9.metabat2.141.contigs	345_1	86.45	0.93	81.8
SGB541	HG_Abomasum-9	FS	HG_Abomasum-9.metabat2.103.contigs	345_1	76.57	3.94	56.87
SGB1041	HF_Colon-4	LI	HF_Colon-4.concoct.119_sub.contigs	346_1	51.72	0	51.72
SGB1041	HF_Cecum-4	LI	HF_Cecum-4.metabat2.057_sub.contigs	346_1	68.59	2.57	55.74
SGB1340	HF_Colon-3	LI	HF_Colon-3.metabat2.011.contigs	346_10	87.13	1.78	78.23
SGB1340	HF_Cecum-3	LI	HF_Cecum-3.metabat2.145.contigs	346_10	88.09	1.62	79.99
SGB1340	HF_Rectum-3	LI	HF_Rectum-3.concoct.219.contigs	346_10	90.63	4.97	65.78
SGB1276	HG_Cecum-12	LI	HG_Cecum-12.metabat2.005_sub.contigs	346_11	74.16	7.24	37.96
SGB1899	HG_Rectum-12	LI	HG_Rectum-12.metabat2.008_sub.contigs	346_12	77.71	3.92	58.11
SGB1514	HG_Colon-11	LI	HG_Colon-11.concoct.074.contigs	346_13	77.05	4	57.05
SGB1286	HF_Colon-1	LI	HF_Colon-1.concoct.098.contigs	346_14	80.47	1.66	72.17
SGB1560	HF_Rectum-1	LI	HF_Rectum-1.concoct.194.contigs	346_15	78.74	3.98	58.84
SGB1790	HG_Rectum-9	LI	HG_Rectum-9.metabat2.037_sub.contigs	346_16	75.27	5.46	47.97
SGB1873	HG_Colon-12	LI	HG_Colon-12.metabat2.039.contigs	346_2	82.84	5.14	57.14
SGB1873	HG_Cecum-11	LI	HG_Cecum-11.metabat2.046.contigs	346_2	84.1	1.58	76.2
SGB1873	HG_Rectum-11	LI	HG_Rectum-11.metabat2.017.contigs	346_2	85.13	5.94	55.43
SGB1418	HG_Colon-7	LI	HG_Colon-7.concoct.083_sub.contigs	346_3	79.31	1.72	70.71
SGB1738	HG_Rectum-7	LI	HG_Rectum-7.metabat2.118_sub.contigs	346_4	50	3.45	32.75
SGB1163	HG_Colon-8	LI	HG_Colon-8.metabat2.091.contigs	346_5	70.34	1	65.34
SGB1163	HG_Cecum-8	LI	HG_Cecum-8.metabat2.021.contigs	346_5	90.32	1.61	82.27
SGB1163	HG_Rectum-8	LI	HG_Rectum-8.concoct.005.contigs	346_5	73.28	1.72	64.68
SGB988	HF_Cecum-2	LI	HF_Cecum-2.metabat2.102_sub.contigs	346_6	57.81	0.74	54.11
SGB1318	HF_Colon-2	LI	HF_Colon-2.metabat2.064_sub.contigs	346_7	66.31	1.78	57.41
SGB1600	HF_Rectum-2	LI	HF_Rectum-2.metabat2.028.contigs	346_8	85.23	5.28	58.83
SGB1684	HF_Rectum-6	LI	HF_Rectum-6.concoct.164.contigs	346_9	84.42	3.84	65.22
SGB212	HF_Rumen-3	FS	HF_Rumen-3.concoct.112_sub.contigs	347_1	62.07	0	62.07
SGB212	HF_Reticulum-3	FS	HF_Reticulum-3.metabat2.014.contigs	347_1	51.72	0.86	47.42
SGB141	HG_Rumen-10	FS	HG_Rumen-10.maxbin.063.contigs	348_1	86.33	3.39	69.38
SGB141	HG_Rumen-12	FS	HG_Rumen-12.concoct.126_sub.contigs	348_1	87.05	5.13	61.4
SGB141	HG_Reticulum-10	FS	HG_Reticulum-10.concoct.016_sub.contigs	348_1	86.5	7.29	50.05
SGB141	HG_Reticulum-12	FS	HG_Reticulum-12.concoct.061.contigs	348_1	86.64	4.41	64.59
SGB141	HG_Omasum-10	FS	HG_Omasum-10.concoct.032_sub.contigs	348_1	90.11	2.81	76.06
SGB141	HG_Omasum-12	FS	HG_Omasum-12.concoct.130.contigs	348_1	83.34	5.29	56.89
SGB141	HG_Omasum-9	FS	HG_Omasum-9.concoct.074.contigs	348_1	54.22	1.97	44.37
SGB141	HG_Abomasum-10	FS	HG_Abomasum-10.concoct.185.contigs	348_1	80.21	3.4	63.21
SGB757	HG_Abomasum-11	FS	HG_Abomasum-11.concoct.137.contigs	349_1	57.5	2.51	44.95
SGB571	HG_Omasum-11	FS	HG_Omasum-11.concoct.029.contigs	349_2	75.48	8.91	30.93
SGB642	HF_Abomasum-2	FS	HF_Abomasum-2.metabat2.003.contigs	35_1	64.5	2.01	54.45
SGB759	HG_Abomasum-11	FS	HG_Abomasum-11.maxbin.041.contigs	35_2	74.58	8.86	30.28
SGB679	HF_Abomasum-5	FS	HF_Abomasum-5.metabat2.041.contigs	35_3	64.31	1.28	57.91
SGB725	HG_Abomasum-9	FS	HG_Abomasum-9.concoct.106.contigs	35_4	77.25	2.58	64.35
SGB712	HG_Abomasum-8	FS	HG_Abomasum-8.concoct.039_sub.contigs	35_5	76.86	7.83	37.71
SGB770	HG_Abomasum-12	FS	HG_Abomasum-12.concoct.010.contigs	35_6	69.86	4.68	46.46
SGB699	HG_Abomasum-7	FS	HG_Abomasum-7.concoct.193.contigs	35_7	78.33	6.11	47.78
SGB1805	HG_Rectum-10	LI	HG_Rectum-10.concoct.018_sub.contigs	350_0	63.57	0.62	60.47
SGB482	HG_Omasum-7	FS	HG_Omasum-7.metabat2.184_sub.contigs	351_1	70.29	7.48	32.89
SGB260	HG_Reticulum-7	FS	HG_Reticulum-7.metabat2.063_sub.contigs	351_2	64.31	4.14	43.61
SGB160	HG_Rumen-11	FS	HG_Rumen-11.concoct.170_sub.contigs	351_3	68.98	3.6	50.98
SGB454	HG_Omasum-7	FS	HG_Omasum-7.concoct.041_sub.contigs	352_0	53.61	3.61	35.56
SGB1104	HG_Cecum-7	LI	HG_Cecum-7.concoct.244.contigs	353_1	85.88	5.47	58.53
SGB1247	HG_Cecum-11	LI	HG_Cecum-11.concoct.157.contigs	353_10	88.61	3.38	71.71
SGB1660	HF_Rectum-4	LI	HF_Rectum-4.concoct.155.contigs	353_11	61.6	1.92	52
SGB1356	HF_Colon-4	LI	HF_Colon-4.concoct.127_sub.contigs	353_12	54.54	2.81	40.49
SGB1270	HG_Cecum-12	LI	HG_Cecum-12.concoct.153_sub.contigs	353_13	80.32	9	35.32
SGB1512	HG_Colon-11	LI	HG_Colon-11.concoct.021.contigs	353_14	71.46	5.38	44.56
SGB1888	HG_Rectum-12	LI	HG_Rectum-12.concoct.123.contigs	353_15	79.61	2.62	66.51
SGB1285	HF_Colon-1	LI	HF_Colon-1.concoct.094_sub.contigs	353_16	80.17	5.76	51.37
SGB1419	HG_Colon-7	LI	HG_Colon-7.concoct.093.contigs	353_2	85.5	2.96	70.7
SGB1720	HG_Rectum-7	LI	HG_Rectum-7.concoct.268.contigs	353_3	84.59	2.58	71.69
SGB1507	HG_Colon-10	LI	HG_Colon-10.concoct.233.contigs	353_4	78.61	3.7	60.11
SGB1826	HG_Rectum-10	LI	HG_Rectum-10.concoct.244_sub.contigs	353_5	73.48	3.36	56.68
SGB1338	HF_Colon-3	LI	HF_Colon-3.maxbin.047_sub.contigs	353_6	55.17	8.62	12.07
SGB1626	HF_Rectum-3	LI	HF_Rectum-3.concoct.159_sub.contigs	353_7	79.28	6.88	44.88
SGB1547	HG_Colon-12	LI	HG_Colon-12.metabat2.082_sub.contigs	353_8	58.62	3.45	41.37
SGB1866	HG_Rectum-11	LI	HG_Rectum-11.concoct.156.contigs	353_9	87.82	3.57	69.97
SGB1607	HF_Colon-2	LI	HF_Colon-2.maxbin.010.contigs	354_1	89.1	4.68	65.7
SGB1607	HF_Rectum-2	LI	HF_Rectum-2.metabat2.063.contigs	354_1	93.3	5.37	66.45
SGB1476	HG_Colon-9	LI	HG_Colon-9.concoct.020_sub.contigs	355_0	50.78	1.72	42.18
SGB1871	HG_Rectum-11	LI	HG_Rectum-11.maxbin.014_sub.contigs	356_0	52.15	6.83	18
SGB948	HG_Colon-9	LI	HG_Colon-9.concoct.023_sub.contigs	357_1	55.32	0.54	52.62
SGB948	HF_Cecum-1	LI	HF_Cecum-1.concoct.018.contigs	357_1	97.31	0.84	93.11
SGB948	HF_Cecum-6	LI	HF_Cecum-6.concoct.015.contigs	357_1	71.42	0.9	66.92
SGB948	HF_Rectum-6	LI	HF_Rectum-6.concoct.000_sub.contigs	357_1	84.41	3.51	66.86
SGB1821	HG_Colon-10	LI	HG_Colon-10.concoct.060.contigs	358_1	66.01	0.18	65.11
SGB1821	HG_Cecum-10	LI	HG_Cecum-10.concoct.237.contigs	358_1	96.24	2.6	83.24
SGB1821	HG_Rectum-10	LI	HG_Rectum-10.concoct.155.contigs	358_1	96.77	0	96.77
SGB1279	HG_Colon-11	LI	HG_Colon-11.metabat2.046.contigs	359_1	70.75	2.26	59.45
SGB1279	HG_Cecum-12	LI	HG_Cecum-12.metabat2.052.contigs	359_1	98.39	2.15	87.64
SGB1279	HG_Rectum-12	LI	HG_Rectum-12.metabat2.058.contigs	359_1	87.17	2.96	72.37
SGB1346	HF_Colon-3	LI	HF_Colon-3.metabat2.126.contigs	359_2	95.16	1.34	88.46
SGB1346	HF_Cecum-3	LI	HF_Cecum-3.concoct.034.contigs	359_2	77.03	3.05	61.78
SGB1346	HF_Rectum-3	LI	HF_Rectum-3.metabat2.014.contigs	359_2	95.34	3.58	77.44
SGB688	HF_Abomasum-6	FS	HF_Abomasum-6.maxbin.088.contigs	36_1	55.06	2.22	43.96
SGB716	HG_Abomasum-8	FS	HG_Abomasum-8.maxbin.043_sub.contigs	36_2	67.74	2.19	56.79
SGB1167	HG_Colon-8	LI	HG_Colon-8.metabat2.087.contigs	360_1	97.92	1.7	89.42
SGB1167	HG_Cecum-8	LI	HG_Cecum-8.metabat2.041.contigs	360_1	97.92	1.32	91.32
SGB1167	HG_Rectum-8	LI	HG_Rectum-8.concoct.113.contigs	360_1	97.92	1.32	91.32
SGB379	HF_Omasum-2	FS	HF_Omasum-2.metabat2.080_sub.contigs	361_0	55.86	5.17	30.01
SGB579	HG_Rumen-11	FS	HG_Rumen-11.concoct.068_sub.contigs	362_1	56.9	0	56.9
SGB579	HG_Omasum-11	FS	HG_Omasum-11.concoct.148.contigs	362_1	90.76	2.49	78.31
SGB551	HG_Omasum-10	FS	HG_Omasum-10.concoct.184.contigs	362_2	63.36	1.61	55.31
SGB1176	HG_Cecum-9	LI	HG_Cecum-9.concoct.081.contigs	363_1	56.9	1.72	48.3
SGB1176	HG_Rectum-9	LI	HG_Rectum-9.concoct.098.contigs	363_1	80.51	1.96	70.71
SGB1496	HG_Colon-10	LI	HG_Colon-10.concoct.014_sub.contigs	363_10	65.51	8.26	24.21
SGB1144	HG_Cecum-8	LI	HG_Cecum-8.concoct.119.contigs	363_11	53.45	1.72	44.85
SGB1750	HG_Rectum-8	LI	HG_Rectum-8.concoct.070_sub.contigs	363_12	88.16	6.9	53.66
SGB1667	HF_Rectum-4	LI	HF_Rectum-4.metabat2.035.contigs	363_13	52.59	0	52.59
SGB1900	HG_Rectum-12	LI	HG_Rectum-12.metabat2.044_sub.contigs	363_14	50	0	50
SGB1550	HF_Rectum-1	LI	HF_Rectum-1.concoct.015.contigs	363_15	63.95	6.9	29.45
SGB1710	HG_Rectum-7	LI	HG_Rectum-7.concoct.165.contigs	363_16	75.49	7.06	40.19
SGB999	HF_Cecum-3	LI	HF_Cecum-3.concoct.125_sub.contigs	363_2	68.2	5.22	42.1
SGB1631	HF_Rectum-3	LI	HF_Rectum-3.concoct.245_sub.contigs	363_3	51.22	4.42	29.12
SGB1056	HF_Cecum-5	LI	HF_Cecum-5.concoct.205_sub.contigs	363_4	50.74	6.57	17.89
SGB1390	HF_Colon-6	LI	HF_Colon-6.concoct.071_sub.contigs	363_5	61.21	1.72	52.61
SGB1685	HF_Rectum-6	LI	HF_Rectum-6.concoct.189.contigs	363_6	84.27	4.6	61.27
SGB1857	HG_Rectum-11	LI	HG_Rectum-11.concoct.015_sub.contigs	363_7	51.72	6.03	21.57
SGB1214	HG_Cecum-10	LI	HG_Cecum-10.concoct.157_sub.contigs	363_8	77.78	4.1	57.28
SGB1819	HG_Rectum-10	LI	HG_Rectum-10.concoct.144.contigs	363_9	81.51	3.55	63.76
SGB1381	HF_Colon-1	LI	HF_Colon-1.concoct.201_sub.contigs	364_1	62.07	0	62.07
SGB1381	HF_Colon-3	LI	HF_Colon-3.metabat2.018.contigs	364_1	76.28	1.85	67.03
SGB1381	HF_Colon-5	LI	HF_Colon-5.metabat2.069.contigs	364_1	90.37	0.76	86.57
SGB1381	HG_Colon-12	LI	HG_Colon-12.maxbin.025_sub.contigs	364_1	68.41	8.7	24.91
SGB1381	HG_Cecum-12	LI	HG_Cecum-12.concoct.065_sub.contigs	364_1	77.09	0.19	76.14
SGB1381	HF_Rectum-1	LI	HF_Rectum-1.concoct.036.contigs	364_1	83.2	1.42	76.1
SGB1381	HF_Rectum-3	LI	HF_Rectum-3.metabat2.088.contigs	364_1	58	0.19	57.05
SGB1381	HG_Rectum-11	LI	HG_Rectum-11.maxbin.013_sub.contigs	364_1	56.1	4.91	31.55
SGB1423	HG_Colon-7	LI	HG_Colon-7.concoct.123_sub.contigs	365_1	51.72	6.03	21.57
SGB1699	HG_Rectum-7	LI	HG_Rectum-7.concoct.047_sub.contigs	365_2	56.9	5.17	31.05
SGB963	HF_Cecum-2	LI	HF_Cecum-2.concoct.029_sub.contigs	365_3	77.08	6.3	45.58
SGB1610	HF_Rectum-2	LI	HF_Rectum-2.metabat2.091_sub.contigs	365_4	54.31	1.56	46.51
SGB1300	HF_Colon-2	LI	HF_Colon-2.concoct.003.contigs	365_5	72.39	6.15	41.64
SGB1027	HF_Cecum-4	LI	HF_Cecum-4.concoct.058_sub.contigs	365_6	64.7	6.83	30.55
SGB1859	HG_Rectum-11	LI	HG_Rectum-11.concoct.088_sub.contigs	365_7	62.68	3.7	44.18
SGB1780	HG_Rectum-9	LI	HG_Rectum-9.concoct.204_sub.contigs	365_8	52.76	6.86	18.46
SGB1634	HF_Rectum-3	LI	HF_Rectum-3.maxbin.051_sub.contigs	366_0	56.72	7.37	19.87
SGB1475	HG_Colon-9	LI	HG_Colon-9.concoct.008.contigs	367_1	57.64	0.12	57.04
SGB1777	HG_Rectum-9	LI	HG_Rectum-9.concoct.178.contigs	367_2	77.19	0.8	73.19
SGB1175	HG_Cecum-9	LI	HG_Cecum-9.concoct.080.contigs	367_3	79.3	1.47	71.95
SGB1404	HF_Colon-6	LI	HF_Colon-6.maxbin.178_sub.contigs	368_0	54.28	9.73	5.63
SGB1195	HG_Cecum-9	LI	HG_Cecum-9.maxbin.223_sub.contigs	369_0	50.57	2.13	39.92
SGB947	HG_Ileum-11	SI	HG_Ileum-11.metabat2.008.contigs	37_1	97.26	0.63	94.11
SGB947	HG_Ileum-8	SI	HG_Ileum-8.metabat2.009.contigs	37_1	81.37	0.44	79.17
SGB947	HG_Colon-8	LI	HG_Colon-8.concoct.059.contigs	37_1	50.71	0.44	48.51
SGB947	HG_Cecum-8	LI	HG_Cecum-8.metabat2.094.contigs	37_1	76.27	0.81	72.22
SGB1254	HG_Colon-12	LI	HG_Colon-12.metabat2.017_sub.contigs	370_1	61.29	3.85	42.04
SGB1254	HG_Cecum-11	LI	HG_Cecum-11.metabat2.085_sub.contigs	370_1	61.78	1.34	55.08
SGB1480	HG_Colon-9	LI	HG_Colon-9.concoct.039.contigs	371_1	85.47	5.84	56.27
SGB1771	HG_Rectum-9	LI	HG_Rectum-9.concoct.105.contigs	371_2	86.78	8.71	43.23
SGB1185	HG_Cecum-9	LI	HG_Cecum-9.concoct.204.contigs	371_3	78.53	4.59	55.58
SGB1463	HG_Colon-8	LI	HG_Colon-8.concoct.114_sub.contigs	371_4	62.47	9.23	16.32
SGB1748	HG_Rectum-8	LI	HG_Rectum-8.concoct.056.contigs	371_5	85.75	5.82	56.65
SGB1296	HF_Colon-1	LI	HF_Colon-1.metabat2.039.contigs	372_0	67.08	1.25	60.83
SGB1602	HF_Colon-2	LI	HF_Colon-2.maxbin.048_sub.contigs	373_1	51.27	3.94	31.57
SGB1602	HF_Rectum-2	LI	HF_Rectum-2.metabat2.045.contigs	373_1	55.76	0	55.76
SGB178	HG_Rumen-12	FS	HG_Rumen-12.concoct.119.contigs	374_1	91.53	3.66	73.23
SGB178	HG_Rumen-8	FS	HG_Rumen-8.concoct.039_sub.contigs	374_1	79.35	1.89	69.9
SGB178	HG_Reticulum-12	FS	HG_Reticulum-12.concoct.110_sub.contigs	374_1	76.84	4.86	52.54
SGB178	HG_Omasum-12	FS	HG_Omasum-12.concoct.186.contigs	374_1	86.98	5.93	57.33
SGB178	HG_Omasum-8	FS	HG_Omasum-8.concoct.162_sub.contigs	374_1	72.03	1.73	63.38
SGB39	HF_Rumen-4	FS	HF_Rumen-4.concoct.139.contigs	375_0	63.95	1.43	56.8
SGB1108	HG_Cecum-7	LI	HG_Cecum-7.maxbin.011_sub.contigs	376_0	55.05	8.46	12.75
SGB1156	HG_Cecum-8	LI	HG_Cecum-8.maxbin.005.contigs	377_0	56.7	3.92	37.1
SGB1368	HF_Colon-5	LI	HF_Colon-5.maxbin.010_sub.contigs	378_0	64.58	6.79	30.63
SGB51	HF_Rumen-5	FS	HF_Rumen-5.metabat2.084.contigs	379_1	77.19	3.45	59.94
SGB51	HF_Reticulum-5	FS	HF_Reticulum-5.concoct.065_sub.contigs	379_1	77.65	6.01	47.6
SGB51	HF_Omasum-5	FS	HF_Omasum-5.concoct.071.contigs	379_1	86.46	1.84	77.26
SGB51	HF_Abomasum-5	FS	HF_Abomasum-5.concoct.024.contigs	379_1	84.26	7.29	47.81
SGB630	HF_Abomasum-1	FS	HF_Abomasum-1.metabat2.043.contigs	38_0	84.58	3.25	68.33
SGB616	HG_Rumen-12	FS	HG_Rumen-12.metabat2.122.contigs	380_1	91.53	1.88	82.13
SGB616	HG_Omasum-12	FS	HG_Omasum-12.metabat2.063.contigs	380_1	92.23	0.54	89.53
SGB616	HG_Abomasum-12	FS	HG_Abomasum-12.maxbin.026_sub.contigs	380_1	93.55	4.71	70
SGB616	HG_Duodenum-12	SI	HG_Duodenum-12.concoct.032.contigs	380_1	97.41	9.48	50.01
SGB503	HG_Reticulum-8	FS	HG_Reticulum-8.concoct.137_sub.contigs	381_1	92.62	1.22	86.52
SGB503	HG_Omasum-8	FS	HG_Omasum-8.metabat2.068.contigs	381_1	90.99	0.54	88.29
SGB503	HG_Abomasum-8	FS	HG_Abomasum-8.metabat2.042.contigs	381_1	91.83	1.47	84.48
SGB302	HG_Reticulum-10	FS	HG_Reticulum-10.maxbin.068.contigs	382_0	61.93	4.66	38.63
SGB300	HG_Rumen-10	FS	HG_Rumen-10.maxbin.039.contigs	383_1	86.36	9.44	39.16
SGB300	HG_Reticulum-10	FS	HG_Reticulum-10.maxbin.035_sub.contigs	383_1	83.91	1.17	78.06
SGB300	HG_Abomasum-10	FS	HG_Abomasum-10.maxbin.044_sub.contigs	383_1	76.15	2.28	64.75
SGB300	HG_Duodenum-10	SI	HG_Duodenum-10.metabat2.012.contigs	383_1	76.72	3.45	59.47
SGB310	HG_Reticulum-11	FS	HG_Reticulum-11.concoct.089_sub.contigs	384_0	62.64	4.48	40.24
SGB1843	HG_Rectum-10	LI	HG_Rectum-10.metabat2.080.contigs	385_0	90.13	2.38	78.23
SGB868	HG_Duodenum-10	SI	HG_Duodenum-10.metabat2.091.contigs	386_1	72.35	2.28	60.95
SGB547	HG_Omasum-10	FS	HG_Omasum-10.concoct.133_sub.contigs	386_2	80.43	2.07	70.08
SGB737	HG_Abomasum-10	FS	HG_Abomasum-10.concoct.030.contigs	386_3	77.51	3.11	61.96
SGB723	HG_Abomasum-9	FS	HG_Abomasum-9.concoct.089_sub.contigs	387_0	70.01	1.64	61.81
SGB521	HG_Omasum-9	FS	HG_Omasum-9.concoct.218.contigs	388_0	67.33	1.65	59.08
SGB1034	HF_Colon-4	LI	HF_Colon-4.concoct.181.contigs	389_1	81.29	4.63	58.14
SGB1034	HF_Cecum-4	LI	HF_Cecum-4.concoct.116.contigs	389_1	93.32	4.71	69.77
SGB1034	HF_Rectum-4	LI	HF_Rectum-4.concoct.153_sub.contigs	389_1	82.74	2.79	68.79
SGB742	HG_Abomasum-10	FS	HG_Abomasum-10.concoct.148.contigs	39_0	55.72	0	55.72
SGB753	HG_Omasum-10	FS	HG_Omasum-10.maxbin.036.contigs	390_1	71.89	3.09	56.44
SGB753	HG_Abomasum-10	FS	HG_Abomasum-10.metabat2.106_sub.contigs	390_1	79.8	2.63	66.65
SGB753	HG_Duodenum-10	SI	HG_Duodenum-10.concoct.154.contigs	390_1	94.21	3.54	76.51
SGB753	HG_Colon-10	LI	HG_Colon-10.metabat2.050.contigs	390_1	67.7	0.7	64.2
SGB753	HG_Cecum-10	LI	HG_Cecum-10.metabat2.047_sub.contigs	390_1	77.11	1.1	71.61
SGB845	HG_Duodenum-7	SI	HG_Duodenum-7.concoct.119.contigs	390_2	51.91	1.57	44.06
SGB114	HG_Rumen-9	FS	HG_Rumen-9.concoct.099_sub.contigs	391_1	62.1	1.51	54.55
SGB114	HG_Omasum-9	FS	HG_Omasum-9.concoct.109.contigs	391_1	60.12	1.9	50.62
SGB747	HG_Abomasum-10	FS	HG_Abomasum-10.metabat2.024_sub.contigs	392_1	67.88	1.33	61.23
SGB867	HG_Duodenum-10	SI	HG_Duodenum-10.metabat2.082_sub.contigs	392_2	74.02	5.11	48.47
SGB873	HG_Duodenum-12	SI	HG_Duodenum-12.concoct.103_sub.contigs	392_3	54.36	9.98	4.46
SGB546	HG_Omasum-10	FS	HG_Omasum-10.concoct.101.contigs	393_0	69.69	0.47	67.34
SGB979	HF_Cecum-2	LI	HF_Cecum-2.maxbin.085.contigs	394_1	88.05	4.69	64.6
SGB1598	HF_Rectum-2	LI	HF_Rectum-2.metabat2.009.contigs	394_10	66.51	2.81	52.46
SGB1598	HG_Rectum-9	LI	HG_Rectum-9.concoct.120_sub.contigs	394_10	53.29	2.23	42.14
SGB1293	HF_Colon-1	LI	HF_Colon-1.maxbin.174.contigs	394_11	55.71	1.43	48.56
SGB1134	HG_Cecum-7	LI	HG_Cecum-7.metabat2.149.contigs	394_12	76.53	1.56	68.73
SGB1522	HG_Colon-11	LI	HG_Colon-11.maxbin.095.contigs	394_13	78.33	3.85	59.08
SGB1275	HG_Cecum-12	LI	HG_Cecum-12.maxbin.042.contigs	394_14	83.21	6.56	50.41
SGB1005	HF_Cecum-3	LI	HF_Cecum-3.concoct.214.contigs	394_15	64	0.94	59.3
SGB1709	HG_Rectum-7	LI	HG_Rectum-7.concoct.156.contigs	394_16	65.33	0.83	61.18
SGB1192	HG_Cecum-9	LI	HG_Cecum-9.maxbin.070.contigs	394_17	84.58	5.21	58.53
SGB1834	HG_Rectum-10	LI	HG_Rectum-10.maxbin.131.contigs	394_18	87.71	4.69	64.26
SGB1316	HF_Colon-2	LI	HF_Colon-2.maxbin.160.contigs	394_2	64.64	0.21	63.59
SGB1627	HF_Rectum-3	LI	HF_Rectum-3.concoct.177.contigs	394_3	50.98	0.75	47.23
SGB1892	HG_Rectum-12	LI	HG_Rectum-12.concoct.157.contigs	394_4	52.56	0.16	51.76
SGB1339	HF_Colon-3	LI	HF_Colon-3.maxbin.232.contigs	394_5	55.29	2.45	43.04
SGB949	HF_Cecum-1	LI	HF_Cecum-1.concoct.036.contigs	394_6	78.33	3.44	61.13
SGB1465	HG_Colon-8	LI	HG_Colon-8.concoct.202.contigs	394_7	63.97	1.06	58.67
SGB1751	HG_Rectum-8	LI	HG_Rectum-8.concoct.076.contigs	394_8	74.08	2	64.08
SGB1153	HG_Cecum-8	LI	HG_Cecum-8.concoct.174.contigs	394_9	88.6	2.19	77.65
SGB1040	HF_Abomasum-2	FS	HF_Abomasum-2.metabat2.056.contigs	395_1	82.23	2.54	69.53
SGB1040	HF_Abomasum-3	FS	HF_Abomasum-3.concoct.034.contigs	395_1	65.29	2.55	52.54
SGB1040	HF_Jejunum-3	SI	HF_Jejunum-3.metabat2.002.contigs	395_1	74.64	1.46	67.34
SGB1040	HG_Ileum-12	SI	HG_Ileum-12.concoct.002.contigs	395_1	58.93	1.24	52.73
SGB1040	HG_Colon-10	LI	HG_Colon-10.concoct.119.contigs	395_1	53.45	4.96	28.65
SGB1040	HG_Colon-7	LI	HG_Colon-7.concoct.256.contigs	395_1	72.75	0.06	72.45
SGB1040	HF_Cecum-4	LI	HF_Cecum-4.metabat2.029.contigs	395_1	95.76	0.76	91.96
SGB1040	HG_Cecum-10	LI	HG_Cecum-10.concoct.086.contigs	395_1	77.65	0.7	74.15
SGB1040	HG_Cecum-7	LI	HG_Cecum-7.concoct.112.contigs	395_1	74.4	0.58	71.5
SGB1675	HG_Jejunum-12	SI	HG_Jejunum-12.maxbin.106_sub.contigs	396_1	67.94	3.75	49.19
SGB1675	HF_Duodenum-1	SI	HF_Duodenum-1.concoct.008.contigs	396_1	81.36	3.06	66.06
SGB1675	HG_Colon-7	LI	HG_Colon-7.concoct.254.contigs	396_1	85.43	1	80.43
SGB1675	HF_Cecum-3	LI	HF_Cecum-3.concoct.038.contigs	396_1	71.98	2.17	61.13
SGB1675	HG_Cecum-7	LI	HG_Cecum-7.concoct.008.contigs	396_1	77.12	0.22	76.02
SGB1675	HF_Rectum-3	LI	HF_Rectum-3.concoct.218.contigs	396_1	69.46	1.09	64.01
SGB1675	HF_Rectum-6	LI	HF_Rectum-6.concoct.061.contigs	396_1	99.57	1.74	90.87
SGB535	HG_Rumen-9	FS	HG_Rumen-9.concoct.051_sub.contigs	397_1	98.8	0	98.8
SGB535	HG_Reticulum-9	FS	HG_Reticulum-9.metabat2.159.contigs	397_1	83.28	0.17	82.43
SGB535	HG_Omasum-7	FS	HG_Omasum-7.metabat2.156.contigs	397_1	51.97	0.75	48.22
SGB535	HG_Omasum-9	FS	HG_Omasum-9.metabat2.079.contigs	397_1	94.61	0	94.61
SGB535	HG_Abomasum-9	FS	HG_Abomasum-9.concoct.107.contigs	397_1	73.69	7.37	36.84
SGB535	HG_Jejunum-9	SI	HG_Jejunum-9.metabat2.013_sub.contigs	397_1	93.41	1.2	87.41
SGB904	HG_Rumen-7	FS	HG_Rumen-7.metabat2.073_sub.contigs	398_1	67.64	0.6	64.64
SGB904	HG_Rumen-9	FS	HG_Rumen-9.metabat2.057.contigs	398_1	86.48	1.32	79.88
SGB904	HG_Reticulum-9	FS	HG_Reticulum-9.metabat2.135.contigs	398_1	78.7	0	78.7
SGB904	HG_Omasum-7	FS	HG_Omasum-7.metabat2.047_sub.contigs	398_1	70.74	0.6	67.74
SGB904	HG_Omasum-9	FS	HG_Omasum-9.metabat2.073.contigs	398_1	91.88	0.2	90.88
SGB904	HG_Abomasum-7	FS	HG_Abomasum-7.metabat2.089.contigs	398_1	60.31	0.3	58.81
SGB904	HG_Abomasum-9	FS	HG_Abomasum-9.concoct.080.contigs	398_1	90.41	2.1	79.91
SGB904	HG_Jejunum-9	SI	HG_Jejunum-9.maxbin.024_sub.contigs	398_1	97.47	3.59	79.52
SGB904	HG_Duodenum-7	SI	HG_Duodenum-7.concoct.103_sub.contigs	398_1	90.08	1.49	82.63
SGB556	HG_Omasum-10	FS	HG_Omasum-10.maxbin.049.contigs	399_1	64.66	4.42	42.56
SGB140	HG_Rumen-10	FS	HG_Rumen-10.maxbin.033.contigs	399_10	61.02	5.32	34.42
SGB878	HG_Duodenum-12	SI	HG_Duodenum-12.metabat2.055.contigs	399_11	64.24	2.15	53.49
SGB476	HG_Omasum-7	FS	HG_Omasum-7.metabat2.071.contigs	399_12	75.2	4.49	52.75
SGB662	HF_Abomasum-4	FS	HF_Abomasum-4.metabat2.007_sub.contigs	399_13	50.84	3.12	35.24
SGB609	HG_Omasum-12	FS	HG_Omasum-12.concoct.166_sub.contigs	399_14	79.99	8.84	35.79
SGB773	HG_Abomasum-12	FS	HG_Abomasum-12.concoct.043.contigs	399_15	80.26	6.71	46.71
SGB277	HG_Reticulum-9	FS	HG_Reticulum-9.concoct.026_sub.contigs	399_16	62.99	3.59	45.04
SGB715	HG_Abomasum-8	FS	HG_Abomasum-8.concoct.120.contigs	399_17	77.28	7.97	37.43
SGB264	HG_Reticulum-7	FS	HG_Reticulum-7.metabat2.111.contigs	399_2	54.92	1.41	47.87
SGB27	HF_Rumen-3	FS	HF_Rumen-3.maxbin.020.contigs	399_3	68.18	7.83	29.03
SGB327	HG_Reticulum-12	FS	HG_Reticulum-12.maxbin.037_sub.contigs	399_4	70.47	6.88	36.07
SGB821	HF_Duodenum-3	SI	HF_Duodenum-3.maxbin.010.contigs	399_5	52.93	4.82	28.83
SGB312	HG_Reticulum-11	FS	HG_Reticulum-11.maxbin.034_sub.contigs	399_6	52.89	4.86	28.59
SGB213	HF_Reticulum-3	FS	HF_Reticulum-3.metabat2.021.contigs	399_7	57.21	2.79	43.26
SGB706	HG_Abomasum-7	FS	HG_Abomasum-7.metabat2.052.contigs	399_8	74.82	3.71	56.27
SGB860	HG_Duodenum-10	SI	HG_Duodenum-10.maxbin.022_sub.contigs	399_9	66.49	6.65	33.24
SGB925	HG_Jejunum-12	SI	HG_Jejunum-12.metabat2.050.contigs	4_0	55.77	4.21	34.72
SGB987	HF_Cecum-2	LI	HF_Cecum-2.metabat2.100.contigs	40_0	66.09	0.4	64.09
SGB920	HG_Jejunum-12	SI	HG_Jejunum-12.metabat2.020.contigs	400_0	67.04	1.57	59.19
SGB780	HF_Duodenum-2	SI	HF_Duodenum-2.concoct.032.contigs	401_0	88.35	1.22	82.25
SGB912	HG_Jejunum-12	SI	HG_Jejunum-12.concoct.076.contigs	402_0	67.9	6.61	34.85
SGB415	HF_Rumen-6	FS	HF_Rumen-6.concoct.101.contigs	403_1	53.8	3.24	37.6
SGB415	HF_Omasum-4	FS	HF_Omasum-4.metabat2.051.contigs	403_1	58.47	0.67	55.12
SGB415	HF_Omasum-6	FS	HF_Omasum-6.concoct.188.contigs	403_1	77.39	0.34	75.69
SGB911	HG_Jejunum-12	SI	HG_Jejunum-12.concoct.051.contigs	404_0	98.09	4.37	76.24
SGB132	HG_Rumen-9	FS	HG_Rumen-9.metabat2.136_sub.contigs	405_1	84.14	4.08	63.74
SGB132	HG_Omasum-10	FS	HG_Omasum-10.metabat2.143.contigs	405_1	53.9	0	53.9
SGB180	HG_Rumen-12	FS	HG_Rumen-12.concoct.161.contigs	405_2	86.13	8.42	44.03
SGB530	HG_Omasum-9	FS	HG_Omasum-9.metabat2.033.contigs	405_3	70.34	7.12	34.74
SGB138	HG_Rumen-10	FS	HG_Rumen-10.concoct.134.contigs	405_4	56.73	5.11	31.18
SGB473	HG_Omasum-7	FS	HG_Omasum-7.metabat2.035.contigs	406_1	79.33	2.86	65.03
SGB259	HG_Reticulum-7	FS	HG_Reticulum-7.metabat2.039.contigs	406_2	73.04	2.12	62.44
SGB1	HF_Rumen-1	FS	HF_Rumen-1.concoct.029.contigs	407_0	51.11	3.59	33.16
SGB122	HG_Rumen-9	FS	HG_Rumen-9.metabat2.050.contigs	408_1	94.38	2.25	83.13
SGB122	HG_Reticulum-9	FS	HG_Reticulum-9.metabat2.150.contigs	408_1	83.15	2.81	69.1
SGB122	HG_Omasum-9	FS	HG_Omasum-9.metabat2.065.contigs	408_1	92.13	2.81	78.08
SGB510	HG_Rumen-9	FS	HG_Rumen-9.concoct.027_sub.contigs	409_1	81.46	7.3	44.96
SGB510	HG_Omasum-9	FS	HG_Omasum-9.concoct.071_sub.contigs	409_1	51.44	3.37	34.59
SGB1851	HG_Rectum-10	LI	HG_Rectum-10.metabat2.119.contigs	41_0	85.96	1.64	77.76
SGB179	HG_Rumen-12	FS	HG_Rumen-12.concoct.140_sub.contigs	410_0	50.11	8.61	7.06
SGB812	HF_Abomasum-3	FS	HF_Abomasum-3.concoct.012_sub.contigs	411_1	66.26	1.71	57.71
SGB812	HF_Duodenum-3	SI	HF_Duodenum-3.concoct.008.contigs	411_1	80.79	1.58	72.89
SGB622	HF_Abomasum-1	FS	HF_Abomasum-1.concoct.112_sub.contigs	411_2	64.71	2.09	54.26
SGB740	HG_Abomasum-10	FS	HG_Abomasum-10.concoct.108_sub.contigs	411_3	51.43	1.58	43.53
SGB640	HF_Abomasum-2	FS	HF_Abomasum-2.concoct.148_sub.contigs	412_0	65.24	1.66	56.94
SGB84	HG_Rumen-8	FS	HG_Rumen-8.concoct.060_sub.contigs	413_1	91.14	5	66.14
SGB84	HG_Omasum-8	FS	HG_Omasum-8.concoct.220.contigs	413_1	87.46	3.48	70.06
SGB909	HG_Jejunum-12	SI	HG_Jejunum-12.concoct.001_sub.contigs	413_2	59.91	2.66	46.61
SGB580	HG_Omasum-11	FS	HG_Omasum-11.concoct.169.contigs	413_3	74.85	9.69	26.4
SGB793	HF_Duodenum-2	SI	HF_Duodenum-2.maxbin.046.contigs	414_0	61.47	5.78	32.57
SGB789	HF_Duodenum-2	SI	HF_Duodenum-2.concoct.159_sub.contigs	415_0	69.14	0.04	68.94
SGB926	HG_Jejunum-12	SI	HG_Jejunum-12.metabat2.053.contigs	416_0	98.11	1.42	91.01
SGB528	HG_Omasum-9	FS	HG_Omasum-9.metabat2.007.contigs	417_1	74.71	3.1	59.21
SGB280	HG_Reticulum-9	FS	HG_Reticulum-9.concoct.096_sub.contigs	417_2	57.69	1.19	51.74
SGB856	HG_Duodenum-10	SI	HG_Duodenum-10.concoct.045.contigs	417_3	89.68	3.65	71.43
SGB154	HG_Rumen-10	FS	HG_Rumen-10.metabat2.103.contigs	417_4	75.08	2.06	64.78
SGB545	HG_Omasum-10	FS	HG_Omasum-10.concoct.097.contigs	417_5	59.98	1.11	54.43
SGB162	HG_Rumen-11	FS	HG_Rumen-11.concoct.210_sub.contigs	417_6	88.89	4.96	64.09
SGB820	HF_Duodenum-3	SI	HF_Duodenum-3.concoct.136.contigs	417_7	79.55	4.99	54.6
SGB324	HG_Reticulum-12	FS	HG_Reticulum-12.concoct.112_sub.contigs	417_8	68.95	5.87	39.6
SGB2	HF_Rumen-1	FS	HF_Rumen-1.concoct.071.contigs	417_9	64.52	1.43	57.37
SGB777	HF_Duodenum-2	SI	HF_Duodenum-2.concoct.000_sub.contigs	418_0	53.04	6.74	19.34
SGB801	HF_Duodenum-2	SI	HF_Duodenum-2.metabat2.049.contigs	419_0	62.78	2.7	49.28
SGB990	HF_Cecum-2	LI	HF_Cecum-2.metabat2.129.contigs	42_1	81.27	5.87	51.92
SGB990	HF_Rectum-2	LI	HF_Rectum-2.metabat2.117.contigs	42_1	67.63	4.88	43.23
SGB923	HG_Jejunum-12	SI	HG_Jejunum-12.metabat2.035.contigs	420_0	84.83	5.56	57.03
SGB903	HG_Jejunum-9	SI	HG_Jejunum-9.concoct.182_sub.contigs	421_0	87.37	4.29	65.92
SGB800	HF_Duodenum-2	SI	HF_Duodenum-2.metabat2.045.contigs	422_0	86.19	5.96	56.39
SGB804	HF_Duodenum-2	SI	HF_Duodenum-2.metabat2.061.contigs	423_0	92.56	3.81	73.51
SGB703	HG_Abomasum-7	FS	HG_Abomasum-7.maxbin.091.contigs	424_1	98.11	4.15	77.36
SGB703	HG_Duodenum-7	SI	HG_Duodenum-7.concoct.112.contigs	424_1	86.01	1.98	76.11
SGB781	HF_Duodenum-2	SI	HF_Duodenum-2.concoct.042_sub.contigs	425_1	94.4	4.92	69.8
SGB922	HG_Jejunum-12	SI	HG_Jejunum-12.metabat2.033.contigs	425_2	93.53	4.22	72.43
SGB58	HF_Rumen-6	FS	HF_Rumen-6.maxbin.126_sub.contigs	426_0	58.21	8.89	13.76
SGB65	HG_Rumen-7	FS	HG_Rumen-7.concoct.086.contigs	427_0	57.47	3.64	39.27
SGB675	HF_Omasum-5	FS	HF_Omasum-5.concoct.177.contigs	428_1	79.47	9.49	32.02
SGB675	HF_Abomasum-5	FS	HF_Abomasum-5.metabat2.004.contigs	428_1	65.61	1.44	58.41
SGB505	HG_Rumen-8	FS	HG_Rumen-8.metabat2.147.contigs	429_1	80.33	1.28	73.93
SGB505	HG_Reticulum-8	FS	HG_Reticulum-8.concoct.047.contigs	429_1	57.78	2.17	46.93
SGB505	HG_Omasum-8	FS	HG_Omasum-8.metabat2.103.contigs	429_1	91.96	2.33	80.31
SGB624	HF_Abomasum-1	FS	HF_Abomasum-1.concoct.149.contigs	429_2	56.46	5.99	26.51
SGB950	HF_Colon-1	LI	HF_Colon-1.concoct.194_sub.contigs	43_1	62.67	4.08	42.27
SGB950	HF_Cecum-1	LI	HF_Cecum-1.concoct.089.contigs	43_1	83.86	2.3	72.36
SGB950	HF_Rectum-1	LI	HF_Rectum-1.concoct.073.contigs	43_1	79.11	7.75	40.36
SGB1328	HF_Colon-3	LI	HF_Colon-3.concoct.143.contigs	43_2	57.82	2.54	45.12
SGB1328	HF_Rectum-3	LI	HF_Rectum-3.concoct.048.contigs	43_2	57.49	2.47	45.14
SGB156	HG_Rumen-11	FS	HG_Rumen-11.concoct.013.contigs	430_0	80.64	1.48	73.24
SGB1399	HF_Colon-6	LI	HF_Colon-6.concoct.187.contigs	431_1	71.64	5.05	46.39
SGB1682	HF_Rectum-6	LI	HF_Rectum-6.concoct.126.contigs	431_2	51.67	2.07	41.32
SGB1542	HG_Colon-12	LI	HG_Colon-12.metabat2.041.contigs	432_1	72.19	0.68	68.79
SGB1542	HG_Cecum-11	LI	HG_Cecum-11.metabat2.030.contigs	432_1	61.53	1.17	55.68
SGB1426	HG_Colon-7	LI	HG_Colon-7.concoct.203_sub.contigs	433_0	50.79	1.07	45.44
SGB110	HG_Rumen-9	FS	HG_Rumen-9.concoct.032.contigs	434_0	66.77	3.15	51.02
SGB852	HG_Duodenum-7	SI	HG_Duodenum-7.metabat2.068.contigs	435_1	54.43	6.04	24.23
SGB888	HG_Jejunum-7	SI	HG_Jejunum-7.metabat2.003.contigs	435_2	69.62	2.24	58.42
SGB461	HG_Omasum-7	FS	HG_Omasum-7.concoct.149_sub.contigs	436_0	51.02	8.62	7.92
SGB769	HG_Abomasum-11	FS	HG_Abomasum-11.metabat2.087.contigs	437_1	66.87	7.89	27.42
SGB173	HG_Rumen-11	FS	HG_Rumen-11.metabat2.105.contigs	437_2	70.1	3.63	51.95
SGB784	HF_Duodenum-2	SI	HF_Duodenum-2.concoct.093_sub.contigs	438_0	56.7	9.51	9.15
SGB791	HF_Duodenum-2	SI	HF_Duodenum-2.maxbin.031_sub.contigs	439_1	62.82	5.48	35.42
SGB941	HF_Ileum-6	SI	HF_Ileum-6.metabat2.002.contigs	439_2	63.76	2.01	53.71
SGB919	HG_Jejunum-12	SI	HG_Jejunum-12.metabat2.011_sub.contigs	439_3	62.1	4.19	41.15
SGB1605	HF_Cecum-2	LI	HF_Cecum-2.maxbin.041_sub.contigs	44_1	69.69	1.85	60.44
SGB1605	HF_Rectum-2	LI	HF_Rectum-2.metabat2.058_sub.contigs	44_1	51.12	2.03	40.97
SGB841	HF_Duodenum-6	SI	HF_Duodenum-6.maxbin.014_sub.contigs	440_0	55.56	9.97	5.71
SGB559	HG_Omasum-10	FS	HG_Omasum-10.metabat2.008_sub.contigs	441_0	61	3.45	43.75
SGB848	HG_Omasum-7	FS	HG_Omasum-7.metabat2.183.contigs	442_1	72.99	1.17	67.14
SGB848	HG_Duodenum-7	SI	HG_Duodenum-7.metabat2.012.contigs	442_1	69.57	3.3	53.07
SGB945	HG_Jejunum-8	SI	HG_Jejunum-8.metabat2.005.contigs	443_1	88.32	3.36	71.52
SGB945	HG_Ileum-8	SI	HG_Ileum-8.metabat2.012.contigs	443_1	86.79	4.7	63.29
SGB893	HG_Jejunum-7	SI	HG_Jejunum-7.metabat2.037.contigs	443_2	58.7	3.02	43.6
SGB906	HG_Jejunum-9	SI	HG_Jejunum-9.metabat2.028_sub.contigs	443_3	54.3	2.82	40.2
SGB749	HG_Rumen-10	FS	HG_Rumen-10.metabat2.054.contigs	444_1	50.34	0.34	48.64
SGB749	HG_Reticulum-10	FS	HG_Reticulum-10.metabat2.064.contigs	444_1	90.04	8.05	49.79
SGB749	HG_Reticulum-9	FS	HG_Reticulum-9.metabat2.059.contigs	444_1	67.11	0	67.11
SGB749	HG_Omasum-9	FS	HG_Omasum-9.maxbin.038_sub.contigs	444_1	57.49	2.79	43.54
SGB749	HG_Abomasum-10	FS	HG_Abomasum-10.metabat2.070.contigs	444_1	75.5	2.01	65.45
SGB749	HG_Abomasum-9	FS	HG_Abomasum-9.metabat2.109.contigs	444_1	96.09	0.67	92.74
SGB749	HG_Duodenum-10	SI	HG_Duodenum-10.metabat2.034.contigs	444_1	96.55	6.9	62.05
SGB632	HF_Abomasum-1	FS	HF_Abomasum-1.metabat2.061.contigs	445_0	65.6	2.68	52.2
SGB850	HG_Duodenum-7	SI	HG_Duodenum-7.metabat2.048_sub.contigs	446_0	51.29	2.95	36.54
SGB592	HF_Rumen-2	FS	HF_Rumen-2.metabat2.052.contigs	447_1	63.77	0	63.77
SGB592	HF_Rumen-4	FS	HF_Rumen-4.metabat2.018.contigs	447_1	66.31	4.94	41.61
SGB592	HG_Rumen-10	FS	HG_Rumen-10.metabat2.070_sub.contigs	447_1	68.34	3.69	49.89
SGB592	HG_Rumen-7	FS	HG_Rumen-7.metabat2.075_sub.contigs	447_1	67.81	0	67.81
SGB592	HF_Reticulum-4	FS	HF_Reticulum-4.metabat2.040_sub.contigs	447_1	53.06	1.72	44.46
SGB592	HG_Reticulum-9	FS	HG_Reticulum-9.metabat2.056_sub.contigs	447_1	69.82	0.84	65.62
SGB592	HF_Omasum-1	FS	HF_Omasum-1.maxbin.020.contigs	447_1	73.09	1.15	67.34
SGB592	HF_Omasum-4	FS	HF_Omasum-4.maxbin.019_sub.contigs	447_1	65.83	5.06	40.53
SGB592	HG_Omasum-10	FS	HG_Omasum-10.metabat2.056.contigs	447_1	57.21	1.34	50.51
SGB592	HG_Omasum-11	FS	HG_Omasum-11.metabat2.033.contigs	447_1	76.87	0.2	75.87
SGB592	HG_Abomasum-11	FS	HG_Abomasum-11.metabat2.055_sub.contigs	447_1	66.86	2.34	55.16
SGB370	HF_Omasum-2	FS	HF_Omasum-2.maxbin.033.contigs	448_0	61.37	5.54	33.67
SGB205	HF_Rumen-2	FS	HF_Rumen-2.metabat2.028_sub.contigs	449_1	77.84	0.85	73.59
SGB205	HF_Reticulum-2	FS	HF_Reticulum-2.metabat2.026.contigs	449_1	68.1	0.67	64.75
SGB248	HF_Reticulum-6	FS	HF_Reticulum-6.metabat2.069_sub.contigs	449_10	71.47	9.17	25.62
SGB50	HF_Rumen-5	FS	HF_Rumen-5.metabat2.066.contigs	449_11	55.64	6.9	21.14
SGB345	HF_Omasum-1	FS	HF_Omasum-1.maxbin.030_sub.contigs	449_2	85.56	6.82	51.46
SGB765	HG_Rumen-11	FS	HG_Rumen-11.concoct.169.contigs	449_3	89.93	2.85	75.68
SGB765	HG_Reticulum-11	FS	HG_Reticulum-11.metabat2.064.contigs	449_3	92.05	2.2	81.05
SGB765	HG_Omasum-11	FS	HG_Omasum-11.metabat2.053.contigs	449_3	75.76	0.88	71.36
SGB765	HG_Abomasum-11	FS	HG_Abomasum-11.metabat2.061_sub.contigs	449_3	77.9	0.84	73.7
SGB750	HG_Reticulum-9	FS	HG_Reticulum-9.maxbin.035.contigs	449_4	71.88	4.04	51.68
SGB750	HG_Abomasum-10	FS	HG_Abomasum-10.metabat2.086_sub.contigs	449_4	57.04	0.17	56.19
SGB146	HG_Rumen-10	FS	HG_Rumen-10.metabat2.038.contigs	449_5	85.68	5.07	60.33
SGB226	HF_Reticulum-4	FS	HF_Reticulum-4.metabat2.001.contigs	449_6	81.7	5.21	55.65
SGB41	HF_Rumen-4	FS	HF_Rumen-4.metabat2.056.contigs	449_7	81.53	1.65	73.28
SGB823	HF_Duodenum-3	SI	HF_Duodenum-3.metabat2.002_sub.contigs	449_8	67.69	3.33	51.04
SGB69	HG_Rumen-7	FS	HG_Rumen-7.maxbin.066.contigs	449_9	84.1	2.57	71.25
SGB1306	HF_Colon-2	LI	HF_Colon-2.concoct.078.contigs	45_0	63.56	4.49	41.11
SGB722	HG_Abomasum-9	FS	HG_Abomasum-9.concoct.015_sub.contigs	450_0	50.64	8.62	7.54
SGB411	HF_Rumen-4	FS	HF_Rumen-4.metabat2.023.contigs	451_1	93.4	1.81	84.35
SGB411	HF_Reticulum-4	FS	HF_Reticulum-4.metabat2.049.contigs	451_1	92.45	0.84	88.25
SGB411	HF_Reticulum-5	FS	HF_Reticulum-5.metabat2.016_sub.contigs	451_1	83.12	6.88	48.72
SGB411	HF_Omasum-4	FS	HF_Omasum-4.metabat2.007.contigs	451_1	92.56	0.67	89.21
SGB411	HF_Abomasum-4	FS	HF_Abomasum-4.concoct.132.contigs	451_1	97.76	6.98	62.86
SGB668	HF_Rumen-4	FS	HF_Rumen-4.metabat2.060_sub.contigs	452_1	77.79	2.48	65.39
SGB668	HF_Abomasum-4	FS	HF_Abomasum-4.metabat2.076_sub.contigs	452_1	80.23	4.7	56.73
SGB664	HF_Abomasum-4	FS	HF_Abomasum-4.metabat2.050_sub.contigs	453_1	57.23	3.45	39.98
SGB836	HF_Duodenum-4	SI	HF_Duodenum-4.metabat2.039.contigs	453_2	50.98	1.68	42.58
SGB423	HF_Omasum-4	FS	HF_Omasum-4.metabat2.122_sub.contigs	453_3	70.2	4.71	46.65
SGB497	HG_Omasum-8	FS	HG_Omasum-8.metabat2.013.contigs	454_1	72.32	5.36	45.52
SGB413	HF_Omasum-4	FS	HF_Omasum-4.metabat2.035_sub.contigs	454_10	71.65	5.66	43.35
SGB714	HG_Abomasum-8	FS	HG_Abomasum-8.concoct.107_sub.contigs	454_11	64.74	3.58	46.84
SGB81	HG_Rumen-8	FS	HG_Rumen-8.concoct.000.contigs	454_2	70.71	2.68	57.31
SGB690	HF_Abomasum-6	FS	HF_Abomasum-6.metabat2.020.contigs	454_3	67.12	2.76	53.32
SGB60	HF_Rumen-6	FS	HF_Rumen-6.metabat2.038_sub.contigs	454_4	76.5	4.47	54.15
SGB450	HF_Omasum-6	FS	HF_Omasum-6.metabat2.068.contigs	454_5	79.42	5.67	51.07
SGB629	HF_Abomasum-1	FS	HF_Abomasum-1.maxbin.028_sub.contigs	454_6	85.48	7.29	49.03
SGB358	HF_Omasum-1	FS	HF_Omasum-1.metabat2.118.contigs	454_7	82.91	4.72	59.31
SGB10	HF_Rumen-1	FS	HF_Rumen-1.metabat2.008.contigs	454_8	73.75	3.38	56.85
SGB760	HG_Abomasum-11	FS	HG_Abomasum-11.metabat2.013_sub.contigs	454_9	70.06	6.01	40.01
SGB381	HF_Omasum-2	FS	HF_Omasum-2.metabat2.083.contigs	455_0	53.46	0.84	49.26
SGB885	HG_Jejunum-7	SI	HG_Jejunum-7.maxbin.013_sub.contigs	456_1	94.3	5.01	69.25
SGB885	HG_Cecum-7	LI	HG_Cecum-7.concoct.236.contigs	456_1	70.88	1.87	61.53
SGB882	HG_Jejunum-7	SI	HG_Jejunum-7.concoct.111_sub.contigs	457_0	88.92	9.08	43.52
SGB71	HG_Rumen-7	FS	HG_Rumen-7.metabat2.012_sub.contigs	458_0	61.9	4.44	39.7
SGB1028	HF_Colon-4	LI	HF_Colon-4.concoct.105.contigs	459_1	89.93	6.77	56.08
SGB1028	HF_Cecum-4	LI	HF_Cecum-4.concoct.069.contigs	459_1	89.71	5.7	61.21
SGB1028	HF_Rectum-4	LI	HF_Rectum-4.metabat2.053.contigs	459_1	87.58	0.45	85.33
SGB1693	HF_Colon-6	LI	HF_Colon-6.metabat2.052.contigs	459_2	75.5	7.99	35.55
SGB1693	HF_Cecum-6	LI	HF_Cecum-6.metabat2.069.contigs	459_2	84.4	2.91	69.85
SGB1693	HG_Cecum-8	LI	HG_Cecum-8.metabat2.089.contigs	459_2	84.23	0.17	83.38
SGB1693	HF_Rectum-6	LI	HF_Rectum-6.metabat2.059.contigs	459_2	87.92	3.22	71.82
SGB1018	HF_Cecum-3	LI	HF_Cecum-3.metabat2.135.contigs	459_3	86.24	2.52	73.64
SGB1539	HG_Colon-12	LI	HG_Colon-12.metabat2.011.contigs	459_4	88.14	0	88.14
SGB921	HG_Jejunum-12	SI	HG_Jejunum-12.metabat2.021.contigs	46_0	55.26	3.44	38.06
SGB1877	HG_Colon-12	LI	HG_Colon-12.metabat2.008.contigs	460_1	68.41	7.61	30.36
SGB1877	HG_Cecum-11	LI	HG_Cecum-11.metabat2.040.contigs	460_1	69.79	2.91	55.24
SGB1877	HG_Cecum-8	LI	HG_Cecum-8.metabat2.059.contigs	460_1	57.07	0.36	55.27
SGB1877	HG_Rectum-11	LI	HG_Rectum-11.metabat2.040.contigs	460_1	83.39	1.27	77.04
SGB1795	HG_Rectum-9	LI	HG_Rectum-9.metabat2.066_sub.contigs	460_2	62.14	1.68	53.74
SGB825	HF_Abomasum-3	FS	HF_Abomasum-3.concoct.091.contigs	461_1	94.88	0.17	94.03
SGB825	HG_Abomasum-8	FS	HG_Abomasum-8.concoct.084.contigs	461_1	99.33	2.07	88.98
SGB825	HF_Duodenum-3	SI	HF_Duodenum-3.metabat2.021_sub.contigs	461_1	95.75	1.95	86
SGB61	HF_Rumen-1	FS	HF_Rumen-1.metabat2.018.contigs	462_1	60.99	3.69	42.54
SGB61	HF_Rumen-2	FS	HF_Rumen-2.metabat2.021.contigs	462_1	65.77	0.22	64.67
SGB61	HF_Rumen-3	FS	HF_Rumen-3.metabat2.053.contigs	462_1	75.08	0.34	73.38
SGB61	HF_Rumen-4	FS	HF_Rumen-4.metabat2.046.contigs	462_1	80.11	1.34	73.41
SGB61	HF_Rumen-5	FS	HF_Rumen-5.metabat2.051.contigs	462_1	77.85	0.06	77.55
SGB61	HF_Rumen-6	FS	HF_Rumen-6.metabat2.066.contigs	462_1	72.48	0.89	68.03
SGB61	HF_Reticulum-2	FS	HF_Reticulum-2.concoct.057.contigs	462_1	92.62	1.01	87.57
SGB61	HF_Reticulum-3	FS	HF_Reticulum-3.metabat2.026.contigs	462_1	79.22	3.02	64.12
SGB61	HF_Reticulum-4	FS	HF_Reticulum-4.metabat2.039.contigs	462_1	75.88	0.02	75.78
SGB61	HF_Reticulum-5	FS	HF_Reticulum-5.maxbin.016.contigs	462_1	92.62	2.68	79.22
SGB61	HF_Reticulum-6	FS	HF_Reticulum-6.maxbin.045.contigs	462_1	73.38	3.69	54.93
SGB61	HF_Omasum-1	FS	HF_Omasum-1.metabat2.031.contigs	462_1	79.6	1.34	72.9
SGB61	HF_Omasum-2	FS	HF_Omasum-2.metabat2.003.contigs	462_1	88.87	3.24	72.67
SGB61	HF_Omasum-3	FS	HF_Omasum-3.metabat2.023.contigs	462_1	76.67	0	76.67
SGB61	HF_Omasum-4	FS	HF_Omasum-4.maxbin.031.contigs	462_1	78.52	2.48	66.12
SGB61	HF_Omasum-5	FS	HF_Omasum-5.metabat2.006.contigs	462_1	91.28	1.23	85.13
SGB61	HF_Omasum-6	FS	HF_Omasum-6.metabat2.003.contigs	462_1	75.72	0	75.72
SGB61	HF_Abomasum-1	FS	HF_Abomasum-1.metabat2.010.contigs	462_1	75.31	2.01	65.26
SGB61	HF_Abomasum-2	FS	HF_Abomasum-2.metabat2.026.contigs	462_1	84.56	5.56	56.76
SGB61	HF_Abomasum-3	FS	HF_Abomasum-3.metabat2.065.contigs	462_1	78.52	0.67	75.17
SGB61	HF_Abomasum-4	FS	HF_Abomasum-4.metabat2.065.contigs	462_1	74.5	0.34	72.8
SGB61	HF_Abomasum-5	FS	HF_Abomasum-5.concoct.077.contigs	462_1	90.94	3.69	72.49
SGB61	HF_Abomasum-6	FS	HF_Abomasum-6.metabat2.030.contigs	462_1	73.6	0	73.6
SGB61	HF_Duodenum-3	SI	HF_Duodenum-3.metabat2.046.contigs	462_1	86.58	3.41	69.53
SGB61	HF_Duodenum-4	SI	HF_Duodenum-4.metabat2.040.contigs	462_1	86.19	1.51	78.64
SGB61	HF_Duodenum-6	SI	HF_Duodenum-6.metabat2.023.contigs	462_1	62.21	1.01	57.16
SGB193	HF_Reticulum-1	FS	HF_Reticulum-1.concoct.048.contigs	463_0	83.22	3.8	64.22
SGB849	HG_Reticulum-7	FS	HG_Reticulum-7.concoct.073.contigs	464_1	77.09	1.68	68.69
SGB849	HG_Omasum-7	FS	HG_Omasum-7.metabat2.165.contigs	464_1	79.84	1.4	72.84
SGB849	HG_Abomasum-7	FS	HG_Abomasum-7.metabat2.120.contigs	464_1	79.03	2.24	67.83
SGB849	HG_Duodenum-7	SI	HG_Duodenum-7.metabat2.038.contigs	464_1	84.56	1.79	75.61
SGB680	HF_Omasum-6	FS	HF_Omasum-6.metabat2.004_sub.contigs	464_2	69.13	3.52	51.53
SGB680	HF_Abomasum-5	FS	HF_Abomasum-5.metabat2.051.contigs	464_2	73.78	3.71	55.23
SGB680	HF_Abomasum-6	FS	HF_Abomasum-6.metabat2.056.contigs	464_2	75.34	0.39	73.39
SGB93	HF_Rumen-1	FS	HF_Rumen-1.metabat2.049.contigs	464_3	79.19	1.9	69.69
SGB93	HG_Rumen-11	FS	HG_Rumen-11.metabat2.003.contigs	464_3	59.55	0.22	58.45
SGB93	HG_Rumen-12	FS	HG_Rumen-12.concoct.142_sub.contigs	464_3	57.37	0.22	56.27
SGB93	HG_Rumen-8	FS	HG_Rumen-8.metabat2.012.contigs	464_3	51.96	0.93	47.31
SGB93	HF_Omasum-1	FS	HF_Omasum-1.metabat2.018.contigs	464_3	78.08	1.7	69.58
SGB93	HG_Omasum-8	FS	HG_Omasum-8.metabat2.024_sub.contigs	464_3	77.01	1.92	67.41
SGB93	HF_Abomasum-1	FS	HF_Abomasum-1.metabat2.029.contigs	464_3	62.53	1.03	57.38
SGB93	HF_Abomasum-4	FS	HF_Abomasum-4.metabat2.008.contigs	464_3	58.14	0.83	53.99
SGB93	HG_Abomasum-11	FS	HG_Abomasum-11.metabat2.059_sub.contigs	464_3	79.19	1.01	74.14
SGB93	HG_Abomasum-12	FS	HG_Abomasum-12.metabat2.039.contigs	464_3	79.53	2.13	68.88
SGB93	HG_Abomasum-8	FS	HG_Abomasum-8.metabat2.029_sub.contigs	464_3	81.54	3.21	65.49
SGB598	HG_Omasum-11	FS	HG_Omasum-11.metabat2.088.contigs	464_4	66.14	0.67	62.79
SGB871	HG_Duodenum-12	SI	HG_Duodenum-12.concoct.074.contigs	464_5	84.12	0.39	82.17
SGB604	HG_Omasum-12	FS	HG_Omasum-12.concoct.072_sub.contigs	464_6	76.61	1.98	66.71
SGB404	HF_Omasum-4	FS	HF_Omasum-4.concoct.166.contigs	465_0	51.79	2.13	41.14
SGB943	HG_Ileum-8	SI	HG_Ileum-8.metabat2.001_sub.contigs	466_0	55.25	2.67	41.9
SGB917	HG_Jejunum-12	SI	HG_Jejunum-12.maxbin.107_sub.contigs	467_0	72.32	7.04	37.12
SGB809	HF_Duodenum-2	SI	HF_Duodenum-2.metabat2.113.contigs	468_0	74.84	3.22	58.74
SGB908	HG_Jejunum-9	SI	HG_Jejunum-9.metabat2.040_sub.contigs	469_0	79.96	2.53	67.31
SGB931	HG_Jejunum-12	SI	HG_Jejunum-12.metabat2.084.contigs	47_0	79.8	3.63	61.65
SGB918	HG_Jejunum-12	SI	HG_Jejunum-12.metabat2.007.contigs	470_0	87.36	3.8	68.36
SGB891	HG_Jejunum-7	SI	HG_Jejunum-7.metabat2.025_sub.contigs	471_0	64.42	4.01	44.37
SGB822	HF_Duodenum-3	SI	HF_Duodenum-3.maxbin.018_sub.contigs	472_1	56.57	5.88	27.17
SGB842	HF_Duodenum-6	SI	HF_Duodenum-6.metabat2.015_sub.contigs	472_2	56.52	8.45	14.27
SGB774	HG_Abomasum-12	FS	HG_Abomasum-12.concoct.064_sub.contigs	473_0	68.47	9.86	19.17
SGB843	HG_Duodenum-7	SI	HG_Duodenum-7.concoct.048.contigs	474_0	72.46	1.17	66.61
SGB1210	HG_Omasum-9	FS	HG_Omasum-9.metabat2.164.contigs	475_1	74.13	6.54	41.43
SGB1210	HG_Cecum-9	LI	HG_Cecum-9.metabat2.144.contigs	475_1	51.96	1.43	44.81
SGB1728	HG_Rectum-7	LI	HG_Rectum-7.metabat2.041.contigs	475_2	80.62	2.68	67.22
SGB631	HF_Abomasum-1	FS	HF_Abomasum-1.metabat2.045_sub.contigs	476_1	68.9	2.68	55.5
SGB631	HG_Abomasum-10	FS	HG_Abomasum-10.metabat2.062_sub.contigs	476_1	72.15	4.36	50.35
SGB631	HF_Duodenum-3	SI	HF_Duodenum-3.metabat2.060_sub.contigs	476_1	63.65	0.34	61.95
SGB631	HG_Duodenum-10	SI	HG_Duodenum-10.metabat2.040_sub.contigs	476_1	70.83	0.92	66.23
SGB631	HG_Cecum-10	LI	HG_Cecum-10.metabat2.074.contigs	476_1	74.53	1.06	69.23
SGB631	HG_Rectum-10	LI	HG_Rectum-10.metabat2.138_sub.contigs	476_1	65.78	0.81	61.73
SGB902	HG_Jejunum-9	SI	HG_Jejunum-9.concoct.145.contigs	477_0	85.24	2.22	74.14
SGB1435	HG_Colon-7	LI	HG_Colon-7.metabat2.001_sub.contigs	478_0	81.59	3.97	61.74
SGB1452	HG_Colon-7	LI	HG_Colon-7.metabat2.118.contigs	479_0	54.02	0	54.02
SGB459	HG_Rumen-7	FS	HG_Rumen-7.metabat2.042.contigs	48_1	53.95	4.96	29.15
SGB459	HG_Reticulum-7	FS	HG_Reticulum-7.metabat2.099.contigs	48_1	61.44	2.73	47.79
SGB459	HG_Omasum-7	FS	HG_Omasum-7.concoct.111_sub.contigs	48_1	66.4	6.08	36
SGB459	HG_Jejunum-7	SI	HG_Jejunum-7.metabat2.042.contigs	48_1	59.97	4.86	35.67
SGB1249	HG_Cecum-11	LI	HG_Cecum-11.metabat2.021.contigs	480_1	92.16	6.91	57.61
SGB1755	HG_Rectum-8	LI	HG_Rectum-8.maxbin.006.contigs	480_2	78.24	5.48	50.84
SGB1641	HF_Rectum-3	LI	HF_Rectum-3.metabat2.079_sub.contigs	481_0	63.47	7.66	25.17
SGB1510	HG_Colon-10	LI	HG_Colon-10.metabat2.051_sub.contigs	482_0	59.8	3.45	42.55
SGB1827	HG_Rectum-10	LI	HG_Rectum-10.maxbin.033_sub.contigs	483_0	50.24	3.61	32.19
SGB790	HF_Duodenum-2	SI	HF_Duodenum-2.maxbin.015.contigs	484_0	64.39	3.11	48.84
SGB798	HF_Duodenum-2	SI	HF_Duodenum-2.metabat2.024_sub.contigs	485_0	68.23	1.89	58.78
SGB859	HG_Rumen-10	FS	HG_Rumen-10.concoct.132.contigs	486_1	73.3	1.75	64.55
SGB859	HG_Omasum-10	FS	HG_Omasum-10.concoct.021.contigs	486_1	91.64	2.59	78.69
SGB859	HG_Abomasum-10	FS	HG_Abomasum-10.metabat2.040.contigs	486_1	70.59	1.61	62.54
SGB859	HG_Duodenum-10	SI	HG_Duodenum-10.concoct.139.contigs	486_1	86.39	1.68	77.99
SGB778	HF_Duodenum-2	SI	HF_Duodenum-2.concoct.016.contigs	486_2	84.66	4.27	63.31
SGB826	HF_Duodenum-3	SI	HF_Duodenum-3.metabat2.043.contigs	486_3	61.94	3.86	42.64
SGB811	HF_Duodenum-2	SI	HF_Duodenum-2.metabat2.118.contigs	487_0	50.67	1.75	41.92
SGB368	HF_Omasum-2	FS	HF_Omasum-2.maxbin.022.contigs	488_0	74.33	2.4	62.33
SGB561	HG_Omasum-10	FS	HG_Omasum-10.metabat2.022.contigs	489_1	94.78	2.25	83.53
SGB561	HG_Omasum-9	FS	HG_Omasum-9.metabat2.174.contigs	489_1	90.92	2.13	80.27
SGB561	HG_Abomasum-9	FS	HG_Abomasum-9.metabat2.102_sub.contigs	489_1	93.98	5.2	67.98
SGB561	HG_Jejunum-9	SI	HG_Jejunum-9.metabat2.046_sub.contigs	489_1	68.57	2.46	56.27
SGB561	HG_Duodenum-10	SI	HG_Duodenum-10.metabat2.037.contigs	489_1	94.95	1.26	88.65
SGB561	HG_Colon-10	LI	HG_Colon-10.metabat2.071_sub.contigs	489_1	51.1	3.91	31.55
SGB561	HG_Cecum-10	LI	HG_Cecum-10.metabat2.080_sub.contigs	489_1	66.74	0.69	63.29
SGB561	HG_Rectum-10	LI	HG_Rectum-10.metabat2.096.contigs	489_1	92.17	1.44	84.97
SGB895	HG_Jejunum-7	SI	HG_Jejunum-7.metabat2.051_sub.contigs	49_0	72.61	2.03	62.46
SGB731	HG_Abomasum-9	FS	HG_Abomasum-9.metabat2.056.contigs	490_0	91.17	3.96	71.37
SGB808	HF_Duodenum-2	SI	HF_Duodenum-2.metabat2.094.contigs	491_0	80.33	3.39	63.38
SGB48	HF_Rumen-5	FS	HF_Rumen-5.concoct.106.contigs	492_1	90.97	2.91	76.42
SGB48	HF_Reticulum-5	FS	HF_Reticulum-5.concoct.047_sub.contigs	492_1	70.83	0.82	66.73
SGB48	HF_Omasum-5	FS	HF_Omasum-5.concoct.179.contigs	492_1	77.61	1.66	69.31
SGB48	HF_Abomasum-5	FS	HF_Abomasum-5.concoct.088_sub.contigs	492_1	62.91	1.45	55.66
SGB397	HF_Rumen-1	FS	HF_Rumen-1.metabat2.078.contigs	493_1	63.77	4.01	43.72
SGB397	HF_Rumen-3	FS	HF_Rumen-3.metabat2.020.contigs	493_1	52.52	0.38	50.62
SGB397	HF_Omasum-3	FS	HF_Omasum-3.metabat2.096.contigs	493_1	85.87	2.97	71.02
SGB397	HG_Ileum-10	SI	HG_Ileum-10.concoct.002.contigs	493_1	60.36	3.62	42.26
SGB397	HG_Cecum-10	LI	HG_Cecum-10.maxbin.014_sub.contigs	493_1	72.01	6.32	40.41
SGB397	HG_Rectum-10	LI	HG_Rectum-10.maxbin.014.contigs	493_1	69	5.56	41.2
SGB1225	HG_Colon-10	LI	HG_Colon-10.maxbin.029_sub.contigs	494_1	55.92	7.61	17.87
SGB1225	HG_Cecum-10	LI	HG_Cecum-10.metabat2.030_sub.contigs	494_1	75.66	6.75	41.91
SGB898	HG_Jejunum-8	SI	HG_Jejunum-8.concoct.073_sub.contigs	494_2	69.26	4.05	49.01
SGB457	HG_Omasum-7	FS	HG_Omasum-7.concoct.054.contigs	495_1	84.5	2.17	73.65
SGB251	HG_Reticulum-7	FS	HG_Reticulum-7.concoct.138.contigs	495_2	76.9	1.68	68.5
SGB697	HG_Abomasum-7	FS	HG_Abomasum-7.concoct.154.contigs	495_3	57.97	7.66	19.67
SGB68	HG_Rumen-7	FS	HG_Rumen-7.concoct.140_sub.contigs	495_4	58.62	6.82	24.52
SGB855	HG_Rumen-10	FS	HG_Rumen-10.concoct.100.contigs	496_1	85.65	3.69	67.2
SGB855	HG_Omasum-10	FS	HG_Omasum-10.metabat2.023_sub.contigs	496_1	75.95	2.52	63.35
SGB855	HG_Duodenum-10	SI	HG_Duodenum-10.concoct.042.contigs	496_1	99.06	0.36	97.26
SGB511	HG_Omasum-9	FS	HG_Omasum-9.concoct.100_sub.contigs	497_0	50.32	3.87	30.97
SGB470	HG_Reticulum-7	FS	HG_Reticulum-7.concoct.004_sub.contigs	498_1	68.68	5.71	40.13
SGB470	HG_Omasum-7	FS	HG_Omasum-7.maxbin.195.contigs	498_1	80.5	5.7	52
SGB550	HG_Omasum-10	FS	HG_Omasum-10.concoct.183_sub.contigs	498_2	52.36	1.74	43.66
SGB376	HF_Omasum-2	FS	HF_Omasum-2.maxbin.100_sub.contigs	499_0	68.71	2.77	54.86
SGB1628	HF_Rectum-3	LI	HF_Rectum-3.concoct.215.contigs	5_0	60.9	4.82	36.8
SGB892	HG_Jejunum-7	SI	HG_Jejunum-7.metabat2.032.contigs	50_1	80.38	4.77	56.53
SGB892	HG_Jejunum-9	SI	HG_Jejunum-9.metabat2.070.contigs	50_1	72.21	0.9	67.71
SGB1147	HG_Jejunum-8	SI	HG_Jejunum-8.concoct.059.contigs	500_1	57.74	0.67	54.39
SGB1147	HG_Ileum-8	SI	HG_Ileum-8.concoct.058.contigs	500_1	93.27	0.67	89.92
SGB1147	HG_Colon-8	LI	HG_Colon-8.concoct.040.contigs	500_1	75.43	4.56	52.63
SGB1147	HG_Cecum-8	LI	HG_Cecum-8.concoct.130.contigs	500_1	90.97	2.24	79.77
SGB937	HF_Ileum-4	SI	HF_Ileum-4.concoct.034.contigs	500_10	68.17	4.82	44.07
SGB625	HF_Abomasum-1	FS	HF_Abomasum-1.concoct.184_sub.contigs	500_11	64	6.99	29.05
SGB1656	HF_Rectum-4	LI	HF_Rectum-4.concoct.098.contigs	500_12	66.49	8.2	25.49
SGB1793	HG_Omasum-9	FS	HG_Omasum-9.concoct.147.contigs	500_2	94.83	1.23	88.68
SGB1793	HG_Abomasum-9	FS	HG_Abomasum-9.concoct.009.contigs	500_2	83.17	2.5	70.67
SGB1793	HG_Jejunum-12	SI	HG_Jejunum-12.metabat2.038.contigs	500_2	79.65	5.62	51.55
SGB1793	HG_Jejunum-9	SI	HG_Jejunum-9.metabat2.037_sub.contigs	500_2	91.39	2.35	79.64
SGB1793	HG_Colon-11	LI	HG_Colon-11.concoct.046.contigs	500_2	88.87	3.66	70.57
SGB1793	HG_Colon-9	LI	HG_Colon-9.metabat2.047.contigs	500_2	92.06	2.35	80.31
SGB1793	HG_Cecum-10	LI	HG_Cecum-10.concoct.021.contigs	500_2	62.79	2.81	48.74
SGB1793	HG_Cecum-12	LI	HG_Cecum-12.metabat2.028.contigs	500_2	86.85	3.19	70.9
SGB1793	HG_Cecum-9	LI	HG_Cecum-9.metabat2.003.contigs	500_2	87.81	2.75	74.06
SGB1793	HG_Rectum-12	LI	HG_Rectum-12.concoct.046.contigs	500_2	80.88	6.99	45.93
SGB1793	HG_Rectum-9	LI	HG_Rectum-9.metabat2.059.contigs	500_2	90.83	2.13	80.18
SGB1253	HG_Cecum-11	LI	HG_Cecum-11.metabat2.070.contigs	500_3	83.09	5.17	57.24
SGB1548	HG_Colon-12	LI	HG_Colon-12.metabat2.084.contigs	500_4	71.87	0	71.87
SGB1093	HG_Cecum-7	LI	HG_Cecum-7.concoct.045.contigs	500_5	82.49	3.08	67.09
[truncated: 1,505 more rows]

## Sheet: Table S8
Table S8. Genomic statistics for 1904 non-redundant MAGs (completeness ≥ 50% and contamination ≤ 10%) produced in this study
[truncated: 1,906 more rows]
[truncated: 87 more columns]

[truncated: 11 more sheets: Table S9, Table S10, Table S11, Table S12, Table S13, Table S15, Table S16, Table S17, Table S18, Table S19, Table S20]
