# Supplementary material for: The gastrointestinal microbiome in dairy cattle is constrained by the deterministic driver of the region and the modified effect of diet
Source: Microbiome. 2023 Jan 20;11:10. doi: 10.1186/s40168-022-01453-2 (PMC9863278; doi:10.1186/s40168-022-01453-2)
Supplement: Supplementary file 4 — Additional file 3: Table S14. The high-quality SGBs with sequences of hydrogenases and associated terminal reductases required for pathways of methanogenesis, acetogenesis, fumarate reduction, sulfidogenesis and nitrate. [file 40168_2022_1453_MOESM3_ESM.xlsx]

## Sheet: Methanogensis
Table S14. The high-quality SGBs with sequences of hydrogenases and associated terminal reductases required for pathways of methanogenesis, acetogenesis, fumarate reduction, sulfidogenesis and nitrate ammonification
Genome name	Phlyogenetic taxonomy							Counts of predicted proteins
	Domain	Phylum	Class	Order	Family	Genus	Species	[NiFe] Group 3a	[NiFe] Group 3c	[NiFe] Group 4h	[NiFe] Group 4i	mcrA
SGB1231	Archaea	Euryarchaeota	Methanomicrobia	Methanomicrobiales	Methanocorpusculaceae	Methanocorpusculum	-	1	0	1	0	1
SGB250	Archaea	Euryarchaeota	Methanobacteria	Methanobacteriales	Methanobacteriaceae	Methanobrevibacter	GCA_002505605.1	1	1	0	1	1
SGB1781	Archaea	Euryarchaeota	Methanobacteria	Methanobacteriales	Methanobacteriaceae	Methanobrevibacter	GCA_002505605.1	1	1	1	1	1
SGB294	Archaea	Euryarchaeota	Methanobacteria	Methanobacteriales	Methanobacteriaceae	Methanobrevibacter	GCA_002505605.1	1	1	1	1	1
SGB460	Archaea	Euryarchaeota	Methanobacteria	Methanobacteriales	Methanobacteriaceae	Methanobrevibacter	GCA_002505605.1	1	1	1	1	1
SGB1259	Archaea	Euryarchaeota	Methanobacteria	Methanobacteriales	Methanobacteriaceae	Methanobrevibacter	GCA_002505605.1	1	1	1	1	1
SGB1103	Archaea	Euryarchaeota	Methanobacteria	Methanobacteriales	Methanobacteriaceae	Methanobrevibacter	GCA_002505605.1	1	0	1	1	1
SGB532	Archaea	Euryarchaeota	Methanobacteria	Methanobacteriales	Methanobacteriaceae	Methanobrevibacter	GCA_002505605.1	1	1	1	1	1
SGB897	Archaea	Euryarchaeota	Methanobacteria	Methanobacteriales	Methanobacteriaceae	Methanobrevibacter	GCA_002505605.1	1	1	0	0	1
SGB1482	Archaea	Euryarchaeota	Methanobacteria	Methanobacteriales	Methanobacteriaceae	Methanobrevibacter	GCA_002505605.1	1	1	1	1	1
SGB1184	Archaea	Euryarchaeota	Methanobacteria	Methanobacteriales	Methanobacteriaceae	Methanobrevibacter	GCA_002505605.1	0	1	1	1	1

## Sheet: Acetogenesis
Genome name	Phlyogenetic taxonomy							Counts of predicted proteins
	Domain	Phylum	Class	Order	Family	Genus	Species	[FeFe] Group A3	[FeFe] Group A4	AcsB	CooS	cdhD	cdhE	FdhA
SGB1248	Bacteria	Firmicutes	Clostridia	Lachnospirales	Lachnospiraceae	-	-	1	1	2	1	1	1	0
SGB1432	Bacteria	Firmicutes	Clostridia	Lachnospirales	Lachnospiraceae	-	-	1	1	0	1	0	0	0

## Sheet: Furmarate reducer
Genome name	Phlyogenetic taxonomy							Counts of predicted proteins
	Domain	Phylum	Class	Order	Family	Genus	Species	[NiFe] Group 1d	[NiFe] Group 1c	FrdA	SdhA
SGB1051	Bacteria	Proteobacteria	Gammaproteobacteria	Enterobacterales	Enterobacteriaceae	Escherichia	Escherichia coli	1	1	0	2
SGB692	Bacteria	Proteobacteria	Alphaproteobacteria	Acetobacterales	Acetobacteraceae	Acetobacter	-	1	0	0	1
SGB881	Bacteria	Proteobacteria	Gammaproteobacteria	Enterobacterales	Enterobacteriaceae	Escherichia	Escherichia coli	1	1	0	2
SGB719	Bacteria	Proteobacteria	Alphaproteobacteria	Acetobacterales	Acetobacteraceae	Acetobacter	-	1	0	0	1
SGB678	Bacteria	Proteobacteria	Alphaproteobacteria	Acetobacterales	Acetobacteraceae	Acetobacter	-	1	0	0	1
SGB547	Bacteria	Firmicutes	Negativicutes	Selenomonadales	Selenomonadaceae	Selenomonas	GCF_000686945.1	1	0	0	1

## Sheet: Sufidogensis
Genome name	Phlyogenetic taxonomy							Counts of predicted proteins
	Domain	Phylum	Class	Order	Family	Genus	Species	[NiFe] Group 1b	AprA	AsrA	DmsA	DsrA
SGB901	Bacteria	Desulfobacteria	Desulfovibrionia	Desulfovibrionales	Desulfovibrionaceae	Desulfovibrio	UBA10261	1	1	0	0	1

## Sheet: Nitrate reducter
Genome name	Phlyogenetic taxonomy							Counts of predicted proteins
	Domain	Phylum	Class	Order	Family	Genus	Species	[NiFe] Group 1b	NapA	NarG	NirB	NirK	NirS	NorB	NosZ	NrfA
SGB901	Bacteria	Desulfobacteria	Desulfovibrionia	Desulfovibrionales	Desulfovibrionaceae	Desulfovibrio	UBA10261	1	0	0	0	0	0	0	0	1
