# Supplementary material for: The gastrointestinal microbiome in dairy cattle is constrained by the deterministic driver of the region and the modified effect of diet
Source: Microbiome. 2023 Jan 20;11:10. doi: 10.1186/s40168-022-01453-2 (PMC9863278; doi:10.1186/s40168-022-01453-2)
Supplement: Supplementary file 5 — Additional file 4: Table S21. The counts of CAZyme genes and KOs from carbon metabolism among the increased abundance of high-quality genomes in the grain-fed cows in the rumen. [file 40168_2022_1453_MOESM4_ESM.xlsx]

## Sheet: CAZYmes
Table S21. The counts of CAZyme genes and KOs from carbon metabolism among the increased abundance of high-quality genomes in the grain-fed cows in the rumen
Genome name	Domain	Phylum	Class	Order	Family	Genus	Species	AA10	AA12	AA15	AA16	AA2	AA3	AA4	AA6	AA7	CBM10	CBM11	CBM12	CBM13	CBM14	CBM15	CBM16	CBM17	CBM19	CBM2	CBM20	CBM21	CBM22	CBM23	CBM24	CBM25	CBM26	CBM27	CBM29	CBM3	CBM30	CBM31	CBM32	CBM34	CBM35	CBM36	CBM37	CBM38	CBM39	CBM4	CBM40	CBM41	CBM42
SGB394	Bacteria	Firmicutes	Clostridia	Lachnospirales	Lachnospiraceae	UBA4285	0	0	0	0	0	0	0	0	2	0	0	0	0	0	0	0	0	0	0	2	0	0	0	0	0	0	0	0	0	0	0	0	0	1	0	0	1	0	0	0	0	0	0
SGB606	Bacteria	Firmicutes	Negativicutes	Veillonellales	Dialisteraceae	Dialister	0	0	0	0	0	0	0	0	4	0	0	0	0	0	0	0	0	0	0	0	0	0	0	0	0	0	0	0	0	0	0	0	0	0	0	0	0	0	0	0	0	0	0
SGB535	Bacteria	Firmicutes	Negativicutes	Acidaminococcales	Acidaminococcaceae	Acidaminococcus	0	0	0	0	0	0	0	3	6	0	0	0	0	0	0	0	0	0	0	0	0	0	0	0	0	0	0	0	0	0	0	0	0	1	0	0	0	0	0	0	0	0	0
SGB524	Bacteria	Firmicutes	Clostridia	Oscillospirales	DTU089	Ruminococcus	0	0	0	0	0	0	0	0	2	0	0	0	0	0	0	0	0	0	0	0	2	0	0	0	0	0	22	0	0	0	0	0	1	0	0	0	18	0	0	0	0	0	0
SGB63	Bacteria	Firmicutes	Clostridia	Peptostreptococcales	Anaerovoracaceae	UBA3738	0	0	0	0	0	0	0	0	3	0	0	0	0	0	0	0	0	0	0	0	0	0	0	0	0	0	0	0	0	0	0	0	0	1	0	0	7	0	0	0	0	0	0
SGB926	Bacteria	Firmicutes	Bacilli	Erysipelotrichales	0	0	0	0	0	0	0	0	0	0	1	0	0	0	0	0	0	0	0	0	0	0	0	0	0	0	0	1	0	0	0	0	0	0	1	0	1	0	0	0	0	0	0	1	0
SGB745	Bacteria	Firmicutes	Clostridia	Lachnospirales	Lachnospiraceae	UBA2887	0	0	0	0	0	0	0	0	2	0	0	0	0	0	0	0	0	0	0	1	0	0	0	0	0	0	0	0	0	0	0	0	0	2	0	0	0	0	0	0	0	0	0
SGB121	Bacteria	Firmicutes	Clostridia	Lachnospirales	Lachnospiraceae	Oribacterium	GCA_002350265.1	0	0	0	0	0	2	0	3	0	0	0	0	0	0	0	0	0	0	0	0	0	0	0	0	0	0	0	0	0	0	0	0	1	0	0	1	0	0	0	0	0	0
SGB907	Bacteria	Bacteroidetes	Bacteroidia	Bacteroidales	Muribaculaceae	C941	C941 sp3	0	0	0	0	0	0	0	1	0	0	0	0	0	0	0	1	0	0	0	2	0	0	0	0	0	1	0	0	0	1	0	1	0	2	0	0	0	0	1	0	0	0
SGB537	Bacteria	Firmicutes	Clostridia	Saccharofermentanales	Saccharofermentanaceae	Firm-16	GCA_002368805.1	0	0	0	0	0	0	0	4	0	0	0	0	0	0	0	0	0	0	2	0	0	2	0	0	0	0	0	0	1	1	0	0	0	2	0	1	0	0	3	0	0	0
SGB120	Bacteria	Firmicutes	Clostridia	Lachnospirales	Lachnospiraceae	UBA629	0	0	0	0	1	0	0	0	0	0	0	0	0	0	0	0	0	0	0	0	1	0	0	0	0	0	0	0	0	0	0	0	0	2	0	0	1	0	0	0	0	0	0
SGB710	Bacteria	Firmicutes	Clostridia	Oscillospirales	DTU089	Ruminococcus	0	0	0	0	0	0	0	0	3	0	0	0	0	0	0	0	0	1	0	0	1	1	0	0	0	1	26	0	0	0	0	0	1	0	1	1	12	0	0	0	0	0	0
SGB129	Bacteria	Bacteroidetes	Bacteroidia	Bacteroidales	Bacteroidaceae	Prevotella	Prevotella bryantii	0	0	0	0	0	0	0	0	0	0	0	0	0	0	0	0	0	0	0	1	0	1	0	0	0	1	0	0	0	0	0	2	0	1	0	1	0	0	2	0	0	0
SGB872	Bacteria	Firmicutes	Clostridia	Lachnospirales	Lachnospiraceae	UBA629	GCA_002300065.1	0	0	0	0	0	0	0	0	0	0	0	0	0	1	0	0	0	0	0	0	0	0	0	0	0	0	0	0	0	0	0	0	3	0	0	1	0	0	0	0	0	0
SGB293	Bacteria	Cyanobacteria	Vampirovibrionia	Gastranaerophilales	Gastranaerophilaceae	UBA2813	UBA2813 sp1	0	0	0	0	0	0	1	3	0	0	0	0	0	0	0	0	0	0	0	0	0	0	0	0	0	0	0	0	0	0	0	0	0	0	0	0	0	0	0	0	0	0
SGB696	Bacteria	Firmicutes	Clostridia	Lachnospirales	Lachnospiraceae	UBA629	GCA_002300065.1	0	0	0	0	0	0	0	0	0	0	0	0	0	0	0	0	0	0	0	0	0	0	0	0	0	1	0	0	0	0	0	0	4	0	0	1	0	0	0	0	0	0
SGB131	Bacteria	Firmicutes	Clostridia	Lachnospirales	Lachnospiraceae	UBA2727	0	0	0	0	0	0	0	0	2	0	0	0	0	0	0	0	0	0	0	1	0	0	0	0	0	0	0	0	0	0	0	0	1	4	0	0	4	0	0	0	0	1	0
SGB529	Bacteria	Bacteroidetes	Bacteroidia	Bacteroidales	Muribaculaceae	C941	C941 sp1	0	0	0	0	0	0	0	2	0	0	0	0	0	0	0	0	0	0	0	5	0	1	0	0	0	2	0	0	0	0	0	2	0	0	0	0	0	0	1	1	0	0
SGB732	Bacteria	Bacteroidetes	Bacteroidia	Bacteroidales	UBA932	RC9	0	0	0	0	0	0	0	0	2	1	0	0	0	0	0	0	0	0	0	0	1	0	0	0	0	0	0	0	0	0	0	0	8	0	1	0	1	0	0	0	0	0	0
SGB301	Bacteria	Firmicutes	Clostridia	Oscillospirales	DTU089	Ruminococcus	0	0	0	0	0	0	0	0	3	0	0	0	0	1	0	0	0	0	0	0	0	0	0	0	0	0	26	0	0	0	0	0	0	0	1	1	13	0	0	0	0	0	0
SGB124	Bacteria	Bacteroidetes	Bacteroidia	Bacteroidales	UBA932	RC9	GCA_002472565.1	0	0	0	0	0	0	0	2	0	0	0	0	0	0	0	0	0	0	0	1	0	0	0	0	0	0	0	0	0	0	0	5	0	0	0	1	0	0	0	0	0	0
SGB254	Bacteria	Bacteroidetes	Bacteroidia	Bacteroidales	Bacteroidaceae	Prevotella	GCA_002342665.1	0	0	0	0	0	0	0	2	0	0	0	0	0	0	0	0	0	0	0	1	0	1	0	0	0	1	0	0	0	0	0	2	0	0	0	1	0	0	3	0	0	0
SGB561	Bacteria	Firmicutes	Clostridia	Lachnospirales	Lachnospiraceae	CAG-791	GCA_002481255.1	0	0	0	0	0	0	0	1	0	0	1	0	0	0	0	0	0	0	0	0	0	0	0	0	0	0	0	0	0	0	0	1	0	0	0	0	0	0	0	0	0	0
SGB746	Bacteria	Firmicutes	Clostridia	Oscillospirales	DTU089	Ruminococcus	0	0	0	0	0	0	0	0	3	0	0	0	0	0	0	0	0	0	0	0	1	0	0	0	0	0	24	0	0	0	0	0	0	0	1	0	5	0	0	1	0	0	0
SGB490	Bacteria	Spirochaetes	Spirochaetia	Treponematales	Treponemataceae	Treponema	0	0	0	0	0	0	1	0	2	0	0	0	0	0	0	0	0	0	0	0	1	0	0	0	0	0	0	0	0	0	0	0	0	0	0	0	0	0	0	0	0	0	0
SGB517	Bacteria	Firmicutes	Clostridia	Oscillospirales	DTU089	Ruminococcus	0	0	0	0	0	0	0	0	5	0	0	0	0	0	0	0	0	1	0	0	1	0	0	0	0	0	16	0	0	0	0	0	0	0	0	0	10	0	0	0	0	0	0
SGB130	Bacteria	Firmicutes	Clostridia	Lachnospirales	Lachnospiraceae	UBA629	UBA629 sp1	0	0	0	0	0	0	0	0	0	0	0	0	0	0	0	0	0	0	1	0	0	0	0	0	0	0	0	0	0	0	0	0	4	0	0	1	0	0	1	0	0	0
SGB1793	Bacteria	Firmicutes	Clostridia	Oscillospirales	DTU089	UBA1227	UBA1227 sp1	0	0	0	0	0	0	0	2	0	0	0	0	0	0	0	0	0	0	0	0	0	0	0	0	0	0	0	0	0	0	0	0	1	0	0	0	0	0	0	0	0	0
SGB1147	Bacteria	Firmicutes	Clostridia	Oscillospirales	DTU089	UBA1227	UBA1227 sp1	0	0	0	0	0	0	0	3	0	0	0	3	0	0	0	0	0	0	0	0	0	0	0	0	0	0	0	0	0	0	0	0	1	0	0	0	0	0	1	0	0	0
SGB904	Bacteria	Firmicutes	Negativicutes	Acidaminococcales	Acidaminococcaceae	Succiniclasticum	GCA_002481665.1	0	0	0	0	0	0	3	3	0	0	0	6	0	0	0	0	0	0	0	0	0	0	0	0	0	0	0	0	0	0	0	0	1	1	0	0	0	0	0	0	0	0
SGB1209	Bacteria	Firmicutes	Clostridia	Lachnospirales	Lachnospiraceae	UBA1066	GCA_002448255.1	0	0	0	0	0	1	0	1	0	0	0	0	9	0	0	0	0	0	0	0	0	0	0	0	0	0	0	0	0	0	0	2	2	0	0	0	0	0	1	0	0	0
SGB724	Bacteria	Firmicutes	Clostridia	Lachnospirales	Lachnospiraceae	UBA2821	GCA_002351535.1	0	0	0	0	0	0	0	2	0	0	0	0	1	0	0	0	0	0	1	0	0	0	0	0	0	8	0	0	0	0	0	1	2	0	0	5	0	0	0	0	1	0
SGB901	Bacteria	Desulfobacteria	Desulfovibrionia	Desulfovibrionales	Desulfovibrionaceae	Desulfovibrio	UBA10261	0	0	0	0	0	0	2	7	1	0	0	0	0	0	0	0	0	0	0	0	0	0	0	0	0	0	0	0	0	0	0	0	0	0	0	0	0	0	0	0	0	0
SGB703	Bacteria	Firmicutes	Bacilli	Erysipelotrichales	Erysipelatoclostridiaceae	0	0	0	0	0	0	0	0	0	3	0	0	0	0	0	0	0	0	0	0	0	0	0	0	0	0	0	0	0	0	0	0	0	1	0	1	0	5	0	0	0	0	0	0
SGB576	Bacteria	Firmicutes	Clostridia	Lachnospirales	Lachnospiraceae	UBA2727	UBA7906	0	0	0	0	0	0	0	0	0	0	0	0	0	0	0	0	0	0	3	0	0	0	1	0	0	0	1	0	0	0	0	0	2	0	0	4	0	0	0	0	1	0
SGB1371	Bacteria	Firmicutes	Clostridia	Oscillospirales	CAG-272	Firm-07	0	0	0	0	0	0	0	0	0	0	0	0	0	0	0	0	0	0	0	0	0	0	0	0	0	0	0	0	0	0	0	0	1	0	2	0	0	0	0	0	0	0	0
SGB128	Bacteria	Firmicutes	Clostridia	Lachnospirales	Lachnospiraceae	UBA1066	GCA_002448255.1	0	0	0	0	0	0	0	3	0	0	0	0	7	0	0	0	0	0	0	0	0	0	0	0	0	0	0	0	0	1	0	2	2	0	0	0	0	1	2	0	0	0
SGB522	Bacteria	Firmicutes	Clostridia	Oscillospirales	Ruminococcaceae	Ruminococcus	0	0	0	0	0	0	0	0	2	0	0	0	0	0	0	0	0	0	0	2	0	0	0	0	0	0	0	0	0	0	0	0	0	0	1	0	4	0	0	1	0	0	0
SGB178	Bacteria	Bacteroidetes	Bacteroidia	Bacteroidales	Bacteroidaceae	UBA6382	UBA6382 sp2	0	0	0	0	0	0	0	1	0	0	0	3	0	0	0	2	0	0	0	1	0	0	0	0	0	0	0	0	0	1	0	3	0	1	0	0	0	0	0	1	0	0
SGB577	Bacteria	Firmicutes	Clostridia	Lachnospirales	Lachnospiraceae	Agathobacter	Agathobacter faecis	0	0	0	0	0	0	0	1	0	0	0	0	1	0	0	0	0	0	0	0	0	1	2	0	0	1	1	0	0	0	0	0	3	1	0	4	0	0	1	0	1	0
SGB189	Bacteria	Bacteroidetes	Bacteroidia	Bacteroidales	Bacteroidaceae	Prevotella	0	0	0	0	0	0	0	0	1	0	0	0	0	0	0	0	0	0	0	0	2	0	1	0	0	0	3	0	0	0	1	0	3	0	0	0	0	0	0	2	1	0	0
SGB1247	Bacteria	Bacteroidetes	Bacteroidia	Bacteroidales	Bacteroidaceae	UBA4372	0	0	0	0	0	0	0	0	1	0	0	0	0	1	0	0	0	0	0	0	1	0	0	0	0	0	0	0	0	0	0	0	10	0	1	0	0	0	0	0	0	0	0
SGB397	Bacteria	Proteobacteria	Gammaproteobacteria	Enterobacterales	Succinivibrionaceae	UBA2810	UBA2810 sp1	0	0	0	0	0	0	0	2	1	0	0	0	0	0	0	0	0	0	0	0	0	0	0	0	1	2	0	0	0	0	0	0	0	0	0	0	0	0	0	0	2	0
SGB252	Bacteria	Bacteroidetes	Bacteroidia	Bacteroidales	Bacteroidaceae	UBA3839	0	0	0	0	0	0	0	0	1	0	0	0	0	3	0	0	0	0	0	0	1	0	0	0	0	0	1	0	0	0	0	0	5	0	3	0	0	0	0	5	2	0	0
SGB932	Bacteria	Actinobacteria	Coriobacteriia	Coriobacteriales	Atopobiaceae	0	0	0	0	0	0	0	0	0	4	0	0	0	0	4	0	0	0	0	0	0	0	0	0	0	0	0	0	0	0	0	0	0	0	1	0	0	0	0	0	0	0	0	0
SGB730	Bacteria	Fibrobacteres	Fibrobacteria	Fibrobacterales	Fibrobacteraceae	Fibrobacter	0	0	0	0	0	0	0	0	2	0	0	1	0	2	0	0	0	0	0	0	0	0	0	0	0	0	0	0	0	0	2	0	1	0	14	0	0	0	0	4	0	0	0
SGB775	Bacteria	Bacteroidetes	Bacteroidia	Bacteroidales	Bacteroidaceae	Ga6A1	Ga6A1 sp1	0	0	0	0	0	0	0	2	0	0	0	0	1	0	0	0	0	0	0	0	0	1	0	0	0	1	0	0	0	1	0	2	0	1	0	0	0	0	3	0	0	0
SGB531	Bacteria	Cyanobacteria	Vampirovibrionia	Gastranaerophilales	Gastranaerophilaceae	UBA2813	GCA_002351645.1	0	0	0	0	0	0	1	3	0	0	0	0	0	0	0	0	0	0	0	0	0	0	0	0	0	0	0	0	0	0	0	0	0	0	0	1	0	0	0	0	0	0
SGB481	Bacteria	Bacteroidetes	Bacteroidia	Bacteroidales	Bacteroidaceae	Ga6A1	Ga6A1 sp1	0	0	0	0	0	0	0	1	0	0	0	0	0	0	0	0	0	0	0	1	0	0	0	0	0	0	0	0	0	1	0	2	0	1	0	0	0	0	0	0	0	0
SGB514	Bacteria	Bacteroidetes	Bacteroidia	Bacteroidales	UBA932	RC9	0	0	0	0	0	0	0	0	2	0	0	0	0	0	0	0	1	0	0	0	2	0	0	0	0	0	0	0	0	0	0	0	0	0	0	0	0	0	0	0	0	0	0
SGB847	Bacteria	Bacteroidetes	Bacteroidia	Bacteroidales	Bacteroidaceae	Prevotella	0	0	0	0	0	0	0	0	1	0	0	0	0	0	0	0	0	0	0	0	4	0	2	0	0	0	0	0	1	0	0	0	2	0	3	1	1	0	0	2	0	0	0
SGB1728	Bacteria	Firmicutes	Clostridia	Oscillospirales	Oscillospiraceae	UBA2922	0	0	0	0	0	0	0	0	3	1	0	0	0	0	0	0	0	0	0	0	0	0	0	0	0	0	0	0	0	0	0	0	0	0	0	0	0	0	0	0	0	0	0
SGB933	Bacteria	Firmicutes	Clostridia	Lachnospirales	Lachnospiraceae	UBA1066	GCA_002448255.1	0	0	0	0	0	1	0	2	0	0	0	0	8	0	0	0	0	0	0	0	0	0	0	0	0	0	0	0	0	1	0	1	1	0	0	0	0	0	1	0	0	0
SGB1093	Bacteria	Firmicutes	Clostridia	Oscillospirales	DTU089	UBA1227	UBA1227 sp1	0	0	0	0	0	0	0	2	0	0	0	1	0	0	0	0	0	0	0	0	0	0	0	0	0	0	0	0	0	0	0	0	0	0	0	0	0	0	0	0	0	0
SGB618	Bacteria	Cyanobacteria	Vampirovibrionia	Gastranaerophilales	Gastranaerophilaceae	CAG-484	0	0	0	0	0	0	0	1	2	0	0	0	0	0	0	0	0	0	0	0	0	0	0	0	0	0	0	0	0	0	0	0	0	0	0	0	0	0	0	0	0	0	0
SGB288	Bacteria	Firmicutes	Clostridia	Lachnospirales	Lachnospiraceae	UBA1066	GCA_002448255.1	0	0	0	0	0	1	0	2	0	0	0	0	9	0	0	0	0	0	0	0	0	0	0	0	0	0	0	0	0	1	0	1	3	0	0	0	0	0	2	0	0	0
SGB330	Bacteria	Firmicutes	Clostridia	Oscillospirales	Ruminococcaceae	Ruminococcus	0	0	0	0	0	0	0	0	4	0	0	0	0	4	0	0	0	0	0	0	0	0	12	0	0	0	0	0	0	3	2	0	2	0	6	0	0	0	0	6	1	0	0
SGB928	Bacteria	Firmicutes	Clostridia	Saccharofermentanales	Saccharofermentanaceae	Saccharofermentans	0	0	0	0	0	0	0	0	4	0	0	0	0	0	0	0	0	0	0	0	0	0	1	0	0	0	0	0	0	1	1	0	0	0	1	0	1	0	0	2	0	0	0
SGB728	Bacteria	Bacteroidetes	Bacteroidia	Bacteroidales	Bacteroidaceae	Prevotella	Prevotella sp6	0	0	0	0	0	0	0	1	1	0	0	0	1	0	0	0	0	0	0	1	0	0	0	0	0	1	0	0	0	0	0	4	0	1	0	0	0	0	1	0	0	0
SGB1884	Bacteria	Firmicutes	Clostridia	Lachnospirales	Lachnospiraceae	0	0	0	0	0	0	0	0	0	1	0	0	0	0	0	0	0	0	0	0	0	0	0	0	0	0	0	0	0	0	0	0	0	0	2	0	0	0	0	0	0	0	0	0
SGB367	Bacteria	Firmicutes	Clostridia	Oscillospirales	DTU089	Ruminococcus	GCA_002350785.1	0	0	0	0	0	0	0	2	0	0	0	0	0	0	0	0	0	0	0	0	1	0	0	0	1	11	0	0	0	0	0	0	2	0	0	8	0	0	2	0	0	0
SGB1253	Bacteria	Firmicutes	Clostridia	Oscillospirales	DTU089	UBA1227	UBA1227 sp1	0	0	0	0	0	0	0	1	0	0	0	0	0	0	0	0	0	0	0	0	0	0	0	0	0	0	0	0	0	0	0	0	1	0	0	0	0	0	0	0	0	0
SGB66	Bacteria	Bacteroidetes	Bacteroidia	Bacteroidales	Bacteroidaceae	Prevotella	0	0	0	0	0	0	0	0	2	0	0	0	0	1	0	0	1	0	0	0	2	0	0	0	0	0	13	0	0	0	0	0	9	0	3	0	2	0	0	0	0	0	0
SGB557	Bacteria	Bacteroidetes	Bacteroidia	Bacteroidales	Bacteroidaceae	Ga6A1	Ga6A1 sp1	0	0	0	0	0	0	0	2	0	0	0	2	1	0	0	0	0	0	0	1	0	1	0	0	0	0	0	0	0	1	0	2	0	0	0	0	0	0	0	0	0	0
SGB1275	Bacteria	Proteobacteria	Gammaproteobacteria	Betaproteobacteriales	Burkholderiaceae	CAG-521	0	0	0	0	0	0	0	0	1	1	0	0	0	0	0	0	0	0	0	0	0	0	0	0	0	0	0	0	0	0	0	0	0	0	0	0	0	0	0	0	0	0	0
SGB1781	Archaea	Euryarchaeota	Methanobacteria	Methanobacteriales	Methanobacteriaceae	Methanobrevibacter	GCA_002505605.1	0	0	0	0	0	1	0	7	0	0	0	0	0	0	0	0	0	0	0	0	0	0	0	0	0	0	0	0	0	0	0	0	0	0	0	0	0	0	0	0	0	0
SGB532	Archaea	Euryarchaeota	Methanobacteria	Methanobacteriales	Methanobacteriaceae	Methanobrevibacter	GCA_002505605.1	0	0	0	0	0	1	0	7	0	0	0	0	0	0	0	0	0	0	0	0	0	0	0	0	0	0	0	0	0	0	0	0	0	0	0	0	0	0	1	0	0	0
SGB897	Archaea	Euryarchaeota	Methanobacteria	Methanobacteriales	Methanobacteriaceae	Methanobrevibacter	GCA_002505605.1	0	0	0	0	0	1	0	5	0	0	0	1	0	0	0	0	0	0	0	0	0	0	0	0	0	0	0	0	0	0	0	0	0	0	0	0	0	0	0	0	0	0
SGB1482	Archaea	Euryarchaeota	Methanobacteria	Methanobacteriales	Methanobacteriaceae	Methanobrevibacter	GCA_002505605.1	0	0	0	0	0	1	0	8	0	0	0	0	0	0	0	0	0	0	0	0	0	0	0	0	0	0	0	0	0	0	0	0	0	0	0	0	0	0	0	0	0	0
SGB1184	Archaea	Euryarchaeota	Methanobacteria	Methanobacteriales	Methanobacteriaceae	Methanobrevibacter	GCA_002505605.1	0	0	0	0	0	1	0	9	0	0	0	0	0	0	0	0	0	0	0	0	0	0	0	0	0	0	0	0	0	0	0	0	0	0	0	0	0	0	0	0	0	0
[truncated: 301 more columns]

## Sheet: EMP
Embden-Meyerhof-Parnas	Domain	Phylum	Class	Order	Family	Genus	Species	K00844	K00845	K00886	K00918	K01810	K06859	K00850	K00918	K21071	K01623	K01624	K01622	K16306	K00134	K00150	K01803	K00927	K01834	K15633	K15634	K15635	K01689	K00873		Genus	Counts
								HK; hexokinase [EC:2.7.1.1]	glk; glucokinase [EC:2.7.1.2]	ppgK; polyphosphate glucokinase [EC:2.7.1.63]	pfkC; ADP-dependent phosphofructokinase/glucokinase [EC:2.7.1.146 2.7.1.147]	GPI, pgi; glucose-6-phosphate isomerase [EC:5.3.1.9]	pgi1; glucose-6-phosphate isomerase, archaeal [EC:5.3.1.9]	pfkA, PFK; 6-phosphofructokinase 1 [EC:2.7.1.11]	pfkC; ADP-dependent phosphofructokinase/glucokinase [EC:2.7.1.146 2.7.1.147]	pfp Definition ATP-dependent phosphofructokinase / diphosphate-dependent phosphofructokinase [EC:2.7.1.11 2.7.1.90]	ALDO; fructose-bisphosphate aldolase, class I [EC:4.1.2.13]	FBA, fbaA; fructose-bisphosphate aldolase, class II [EC:4.1.2.13]	K01622; fructose 1,6-bisphosphate aldolase/phosphatase [EC:4.1.2.13 3.1.3.11]	K16306; fructose-bisphosphate aldolase / 2-amino-3,7-dideoxy-D-threo-hept-6-ulosonate synthase [EC:4.1.2.13 2.2.1.10]	GAPDH, gapA; glyceraldehyde 3-phosphate dehydrogenase [EC:1.2.1.12]	gap2; glyceraldehyde-3-phosphate dehydrogenase (NAD(P)) [EC:1.2.1.59]	TPI, tpiA; triosephosphate isomerase (TIM) [EC:5.3.1.1]	PGK, pgk; phosphoglycerate kinase [EC:2.7.2.3]	PGAM, gpmA; 2,3-bisphosphoglycerate-dependent phosphoglycerate mutase [EC:5.4.2.11]	gpmI; 2,3-bisphosphoglycerate-independent phosphoglycerate mutase [EC:5.4.2.12]	gpmB; probable phosphoglycerate mutase [EC:5.4.2.12]	apgM; 2,3-bisphosphoglycerate-independent phosphoglycerate mutase [EC:5.4.2.12]	ENO, eno; enolase [EC:4.2.1.11]	PK, pyk; pyruvate kinase [EC:2.7.1.40]		Ruminococcus	8
SGB394	Bacteria	Firmicutes	Clostridia	Lachnospirales	Lachnospiraceae	UBA4285	0	0	1	0	0	1	0	1	0	1	0	1	0	0	1	0	1	1	0	1	0	0	0	1		Prevotella	6
SGB606	Bacteria	Firmicutes	Negativicutes	Veillonellales	Dialisteraceae	Dialister	0	0	0	0	0	1	0	1	0	0	0	1	0	0	1	0	1	1	1	0	0	0	1	0		Methanobrevibacter	5
SGB535	Bacteria	Firmicutes	Negativicutes	Acidaminococcales	Acidaminococcaceae	Acidaminococcus	0	0	0	0	0	1	0	0	0	1	0	1	0	0	1	0	0	1	0	1	0	0	1	2		-	4
SGB524	Bacteria	Firmicutes	Clostridia	Oscillospirales	DTU089	Ruminococcus	0	0	1	0	0	1	0	1	0	0	0	1	0	0	1	0	1	1	0	1	0	1	0	1		UBA629	4
SGB63	Bacteria	Firmicutes	Clostridia	Peptostreptococcales	Anaerovoracaceae	UBA3738	0	0	0	0	0	1	0	0	0	0	0	1	0	0	1	0	1	1	0	1	0	0	0	1		UBA1227	4
SGB926	Bacteria	Firmicutes	Bacilli	Erysipelotrichales	0	0	0	0	1	0	0	0	0	1	0	0	0	3	0	0	1	0	0	1	1	0	0	0	0	1		UBA1066	4
SGB745	Bacteria	Firmicutes	Clostridia	Lachnospirales	Lachnospiraceae	UBA2887	0	0	1	0	0	1	0	1	0	1	0	1	0	0	1	0	1	1	0	2	0	0	0	1		RC9	3
SGB121	Bacteria	Firmicutes	Clostridia	Lachnospirales	Lachnospiraceae	Oribacterium	GCA_002350265.1	0	1	0	0	2	0	1	0	2	0	1	0	0	1	0	1	1	0	1	0	0	1	1		Ga6A1	3
SGB907	Bacteria	Bacteroidetes	Bacteroidia	Bacteroidales	Muribaculaceae	C941	C941 sp3	0	1	0	0	1	0	1	0	0	0	1	0	0	1	0	1	1	0	1	0	0	1	1		C941	2
SGB537	Bacteria	Firmicutes	Clostridia	Saccharofermentanales	Saccharofermentanaceae	Firm-16	GCA_002368805.1	0	2	0	0	1	0	0	0	0	0	1	0	0	0	0	0	1	0	1	0	0	0	0		UBA2813	2
SGB120	Bacteria	Firmicutes	Clostridia	Lachnospirales	Lachnospiraceae	UBA629	0	0	2	0	0	1	0	1	0	2	0	1	0	0	1	0	1	1	0	1	0	0	1	1		UBA2727	2
SGB710	Bacteria	Firmicutes	Clostridia	Oscillospirales	DTU089	Ruminococcus	0	0	1	0	0	1	0	1	0	0	0	1	0	0	1	0	1	1	0	1	0	1	0	1		UBA4285	1
SGB129	Bacteria	Bacteroidetes	Bacteroidia	Bacteroidales	Bacteroidaceae	Prevotella	Prevotella bryantii	0	1	0	0	1	0	0	0	0	0	1	0	0	1	0	1	1	0	1	0	1	1	1		Dialister	1
SGB872	Bacteria	Firmicutes	Clostridia	Lachnospirales	Lachnospiraceae	UBA629	GCA_002300065.1	0	1	0	0	1	0	1	0	2	0	1	0	0	1	0	1	1	0	1	0	0	0	1		Acidaminococcus	1
SGB293	Bacteria	Cyanobacteria	Vampirovibrionia	Gastranaerophilales	Gastranaerophilaceae	UBA2813	UBA2813 sp1	0	1	0	0	1	0	0	0	0	0	1	0	0	1	0	1	1	0	1	0	0	0	0		UBA3738	1
SGB696	Bacteria	Firmicutes	Clostridia	Lachnospirales	Lachnospiraceae	UBA629	GCA_002300065.1	0	1	0	0	1	0	1	0	2	0	1	0	0	0	0	0	0	0	1	0	0	0	1		UBA2887	1
SGB131	Bacteria	Firmicutes	Clostridia	Lachnospirales	Lachnospiraceae	UBA2727	0	0	1	0	0	1	0	1	0	2	0	1	0	0	3	0	1	1	0	0	0	0	1	1		Oribacterium	1
SGB529	Bacteria	Bacteroidetes	Bacteroidia	Bacteroidales	Muribaculaceae	C941	C941 sp1	0	1	0	0	1	0	1	0	0	0	1	0	0	1	0	1	1	0	1	0	0	1	0		Firm-16	1
SGB732	Bacteria	Bacteroidetes	Bacteroidia	Bacteroidales	UBA932	RC9	0	0	2	0	0	1	0	1	0	0	0	1	0	0	1	0	1	1	1	0	0	0	1	0		CAG-791	1
SGB301	Bacteria	Firmicutes	Clostridia	Oscillospirales	DTU089	Ruminococcus	0	0	1	0	0	1	0	1	0	0	0	1	0	0	1	0	1	1	0	1	0	0	1	1		Treponema	1
SGB124	Bacteria	Bacteroidetes	Bacteroidia	Bacteroidales	UBA932	RC9	GCA_002472565.1	0	1	0	0	1	0	1	0	0	0	1	0	0	1	0	1	1	0	1	0	0	1	0		Succiniclasticum	1
SGB254	Bacteria	Bacteroidetes	Bacteroidia	Bacteroidales	Bacteroidaceae	Prevotella	GCA_002342665.1	0	1	0	0	1	0	1	0	0	0	1	0	0	1	0	1	1	0	1	0	1	1	0		UBA2821	1
SGB561	Bacteria	Firmicutes	Clostridia	Lachnospirales	Lachnospiraceae	CAG-791	GCA_002481255.1	0	2	0	0	1	0	2	0	1	0	1	0	0	1	0	1	1	1	1	0	0	1	1		Desulfovibrio	1
SGB746	Bacteria	Firmicutes	Clostridia	Oscillospirales	DTU089	Ruminococcus	0	0	0	0	0	1	0	1	0	0	0	1	0	0	1	0	1	1	0	1	0	0	0	1		Firm-07	1
SGB490	Bacteria	Spirochaetes	Spirochaetia	Treponematales	Treponemataceae	Treponema	0	1	0	0	0	2	0	1	0	1	0	1	0	0	1	0	1	1	0	1	0	0	1	0		UBA6382	1
SGB517	Bacteria	Firmicutes	Clostridia	Oscillospirales	DTU089	Ruminococcus	0	0	1	0	0	1	0	1	0	0	0	1	0	0	2	0	1	1	0	1	0	1	0	1		Agathobacter	1
SGB130	Bacteria	Firmicutes	Clostridia	Lachnospirales	Lachnospiraceae	UBA629	UBA629 sp1	0	1	0	0	1	0	1	0	1	0	1	0	0	1	0	1	1	0	1	0	0	1	2		UBA4372	1
SGB1793	Bacteria	Firmicutes	Clostridia	Oscillospirales	DTU089	UBA1227	UBA1227 sp1	0	1	0	0	1	0	1	0	1	0	1	0	0	1	0	1	1	1	0	0	0	1	1		UBA2810	1
SGB1147	Bacteria	Firmicutes	Clostridia	Oscillospirales	DTU089	UBA1227	UBA1227 sp1	0	1	0	0	1	0	1	0	1	0	1	0	0	0	0	1	1	0	0	0	0	1	1		UBA3839	1
SGB904	Bacteria	Firmicutes	Negativicutes	Acidaminococcales	Acidaminococcaceae	Succiniclasticum	GCA_002481665.1	0	0	0	0	1	0	0	0	1	0	1	0	0	1	0	0	1	0	1	0	1	1	1		Fibrobacter	1
SGB1209	Bacteria	Firmicutes	Clostridia	Lachnospirales	Lachnospiraceae	UBA1066	GCA_002448255.1	0	2	0	0	0	0	0	0	2	0	2	0	0	1	0	1	0	0	1	0	0	0	2		UBA2922	1
SGB724	Bacteria	Firmicutes	Clostridia	Lachnospirales	Lachnospiraceae	UBA2821	GCA_002351535.1	0	1	0	0	1	0	1	0	1	0	1	0	0	1	0	1	1	0	0	0	0	2	1		CAG-484	1
SGB901	Bacteria	Desulfobacteria	Desulfovibrionia	Desulfovibrionales	Desulfovibrionaceae	Desulfovibrio	UBA10261	0	0	0	0	1	0	0	0	0	0	1	0	2	0	0	1	1	0	1	0	0	1	1		Saccharofermentans	1
SGB703	Bacteria	Firmicutes	Bacilli	Erysipelotrichales	Erysipelatoclostridiaceae	0	0	0	1	0	0	1	0	0	0	1	0	1	0	0	1	0	1	1	0	1	0	0	1	2		CAG-521	1
SGB576	Bacteria	Firmicutes	Clostridia	Lachnospirales	Lachnospiraceae	UBA2727	UBA7906	0	1	0	0	1	0	1	0	2	0	1	0	0	1	0	1	1	0	1	0	0	1	1
SGB1371	Bacteria	Firmicutes	Clostridia	Oscillospirales	CAG-272	Firm-07	0	0	1	0	0	1	0	0	0	0	0	1	0	0	1	0	1	1	0	1	0	1	1	1
SGB128	Bacteria	Firmicutes	Clostridia	Lachnospirales	Lachnospiraceae	UBA1066	GCA_002448255.1	0	2	0	0	1	0	1	0	2	0	2	0	0	0	0	1	1	0	1	0	0	0	2
SGB522	Bacteria	Firmicutes	Clostridia	Oscillospirales	Ruminococcaceae	Ruminococcus	0	0	1	0	0	0	0	0	0	1	0	2	0	0	1	0	2	1	0	2	0	0	1	1
SGB178	Bacteria	Bacteroidetes	Bacteroidia	Bacteroidales	Bacteroidaceae	UBA6382	UBA6382 sp2	0	1	0	0	1	0	0	0	0	0	1	0	0	1	0	1	1	0	1	0	1	1	0
SGB577	Bacteria	Firmicutes	Clostridia	Lachnospirales	Lachnospiraceae	Agathobacter	Agathobacter faecis	0	3	0	0	1	0	1	0	2	0	1	0	0	1	0	1	1	0	1	0	0	2	1
SGB189	Bacteria	Bacteroidetes	Bacteroidia	Bacteroidales	Bacteroidaceae	Prevotella	0	0	1	0	0	1	0	1	0	0	0	1	0	0	1	0	1	2	1	0	0	1	0	1
SGB1247	Bacteria	Bacteroidetes	Bacteroidia	Bacteroidales	Bacteroidaceae	UBA4372	0	0	1	0	0	1	0	1	0	0	0	1	0	0	0	0	1	1	0	1	0	1	0	0
SGB397	Bacteria	Proteobacteria	Gammaproteobacteria	Enterobacterales	Succinivibrionaceae	UBA2810	UBA2810 sp1	0	0	1	0	0	0	0	0	0	0	1	0	0	2	0	0	1	0	1	0	0	1	0
SGB252	Bacteria	Bacteroidetes	Bacteroidia	Bacteroidales	Bacteroidaceae	UBA3839	0	0	1	0	0	1	0	1	0	0	0	1	0	0	1	0	1	1	0	1	0	1	1	0
SGB932	Bacteria	Actinobacteria	Coriobacteriia	Coriobacteriales	Atopobiaceae	0	0	0	0	1	0	1	0	0	0	1	0	3	0	0	1	0	0	0	1	0	0	0	0	1
SGB730	Bacteria	Fibrobacteres	Fibrobacteria	Fibrobacterales	Fibrobacteraceae	Fibrobacter	0	0	0	0	0	1	0	0	0	0	0	0	0	0	0	0	1	2	0	2	0	0	2	0
SGB775	Bacteria	Bacteroidetes	Bacteroidia	Bacteroidales	Bacteroidaceae	Ga6A1	Ga6A1 sp1	0	1	0	0	1	0	2	0	1	0	2	0	0	1	0	1	1	0	1	0	2	1	2
SGB531	Bacteria	Cyanobacteria	Vampirovibrionia	Gastranaerophilales	Gastranaerophilaceae	UBA2813	GCA_002351645.1	0	1	0	0	1	0	0	0	0	0	1	0	0	1	0	1	1	0	1	0	0	0	0
SGB481	Bacteria	Bacteroidetes	Bacteroidia	Bacteroidales	Bacteroidaceae	Ga6A1	Ga6A1 sp1	0	0	0	0	0	0	2	0	1	0	1	0	0	1	0	2	1	0	1	0	1	1	2
SGB514	Bacteria	Bacteroidetes	Bacteroidia	Bacteroidales	UBA932	RC9	0	0	1	0	0	1	0	2	0	0	0	1	0	0	2	0	1	1	1	0	0	2	1	1
SGB847	Bacteria	Bacteroidetes	Bacteroidia	Bacteroidales	Bacteroidaceae	Prevotella	0	0	1	0	0	1	0	1	0	0	0	1	0	0	1	0	1	1	0	1	0	1	0	0
SGB1728	Bacteria	Firmicutes	Clostridia	Oscillospirales	Oscillospiraceae	UBA2922	0	0	1	0	0	1	0	1	0	1	0	0	0	0	1	0	1	0	0	1	0	0	1	2
SGB933	Bacteria	Firmicutes	Clostridia	Lachnospirales	Lachnospiraceae	UBA1066	GCA_002448255.1	0	0	0	0	1	0	1	0	2	0	2	0	0	1	0	0	1	0	1	0	0	0	2
SGB1093	Bacteria	Firmicutes	Clostridia	Oscillospirales	DTU089	UBA1227	UBA1227 sp1	0	1	0	0	0	0	0	0	1	0	1	0	0	1	0	1	1	0	0	0	0	1	1
SGB618	Bacteria	Cyanobacteria	Vampirovibrionia	Gastranaerophilales	Gastranaerophilaceae	CAG-484	0	0	2	0	0	1	0	0	0	0	0	1	0	0	1	0	1	0	0	1	0	0	1	1
SGB288	Bacteria	Firmicutes	Clostridia	Lachnospirales	Lachnospiraceae	UBA1066	GCA_002448255.1	0	2	0	0	1	0	1	0	2	0	2	0	0	1	0	1	1	0	1	0	0	0	2
SGB330	Bacteria	Firmicutes	Clostridia	Oscillospirales	Ruminococcaceae	Ruminococcus	0	0	1	0	0	0	0	0	0	0	0	1	0	0	1	0	0	0	0	1	0	0	1	1
SGB928	Bacteria	Firmicutes	Clostridia	Saccharofermentanales	Saccharofermentanaceae	Saccharofermentans	0	0	1	0	0	0	0	0	0	0	0	1	0	0	1	0	1	1	0	1	0	0	1	2
SGB728	Bacteria	Bacteroidetes	Bacteroidia	Bacteroidales	Bacteroidaceae	Prevotella	Prevotella sp6	0	1	0	0	1	0	0	0	0	0	0	0	0	1	0	1	1	0	0	0	1	1	1
SGB1884	Bacteria	Firmicutes	Clostridia	Lachnospirales	Lachnospiraceae	0	0	0	1	0	0	1	0	1	0	2	0	1	0	0	1	0	1	1	0	1	0	1	1	1
SGB367	Bacteria	Firmicutes	Clostridia	Oscillospirales	DTU089	Ruminococcus	GCA_002350785.1	0	1	0	0	1	0	0	0	0	0	1	0	0	1	0	1	1	0	0	0	0	1	1
SGB1253	Bacteria	Firmicutes	Clostridia	Oscillospirales	DTU089	UBA1227	UBA1227 sp1	0	1	0	0	1	0	0	0	1	0	0	0	0	1	0	1	1	1	0	0	0	1	1
SGB66	Bacteria	Bacteroidetes	Bacteroidia	Bacteroidales	Bacteroidaceae	Prevotella	0	0	1	0	0	1	0	1	0	0	0	1	0	0	1	0	1	1	1	1	0	1	1	1
SGB557	Bacteria	Bacteroidetes	Bacteroidia	Bacteroidales	Bacteroidaceae	Ga6A1	Ga6A1 sp1	0	0	0	0	1	0	2	0	1	0	1	0	0	1	0	1	1	0	0	0	1	1	1
SGB1275	Bacteria	Proteobacteria	Gammaproteobacteria	Betaproteobacteriales	Burkholderiaceae	CAG-521	0	0	0	0	0	1	0	0	0	0	0	1	0	0	1	0	1	1	0	1	0	0	1	0
SGB1781	Archaea	Euryarchaeota	Methanobacteria	Methanobacteriales	Methanobacteriaceae	Methanobrevibacter	GCA_002505605.1	0	0	0	0	0	0	0	0	0	0	0	1	1	0	1	0	1	0	0	0	2	1	0
SGB532	Archaea	Euryarchaeota	Methanobacteria	Methanobacteriales	Methanobacteriaceae	Methanobrevibacter	GCA_002505605.1	0	0	0	0	0	0	0	0	0	0	0	1	1	0	1	0	1	0	0	0	1	1	0
SGB897	Archaea	Euryarchaeota	Methanobacteria	Methanobacteriales	Methanobacteriaceae	Methanobrevibacter	GCA_002505605.1	0	0	0	0	0	0	0	0	0	0	0	1	1	0	1	0	1	0	0	0	2	1	0
SGB1482	Archaea	Euryarchaeota	Methanobacteria	Methanobacteriales	Methanobacteriaceae	Methanobrevibacter	GCA_002505605.1	0	0	0	0	0	0	0	0	0	0	0	1	1	0	1	0	1	0	0	0	2	1	0
SGB1184	Archaea	Euryarchaeota	Methanobacteria	Methanobacteriales	Methanobacteriaceae	Methanobrevibacter	GCA_002505605.1	0	0	0	0	0	0	0	0	0	0	0	1	1	0	1	0	1	0	0	0	2	1	0

## Sheet: HMP
Hexose monophosphate pathway	Domain	Phylum	Class	Order	Family	Genus	Species	K01810	K06859	K00036	K01057	K07404	K00033	K01807	K01808	K01783	K00615	K00616		Genus	Counts
								GPI, pgi; glucose-6-phosphate isomerase [EC:5.3.1.9]	pgi1; glucose-6-phosphate isomerase, archaeal [EC:5.3.1.9]	G6PD, zwf; glucose-6-phosphate 1-dehydrogenase [EC:1.1.1.49 1.1.1.363]	PGLS, pgl, devB; 6-phosphogluconolactonase [EC:3.1.1.31]	pgl; 6-phosphogluconolactonase [EC:3.1.1.31]	PGD, gnd, gntZ; 6-phosphogluconate dehydrogenase [EC:1.1.1.44 1.1.1.343]	rpiA; ribose 5-phosphate isomerase A [EC:5.3.1.6]	rpiB; ribose 5-phosphate isomerase B [EC:5.3.1.6]	rpe, RPE; ribulose-phosphate 3-epimerase [EC:5.1.3.1]	E2.2.1.1, tktA, tktB; transketolase [EC:2.2.1.1]	E2.2.1.2, talA, talB; transaldolase [EC:2.2.1.2]		Ruminococcus	8
SGB394	Bacteria	Firmicutes	Clostridia	Lachnospirales	Lachnospiraceae	UBA4285	0	1	0	0	0	1	0	0	1	1	1	1		Prevotella	6
SGB606	Bacteria	Firmicutes	Negativicutes	Veillonellales	Dialisteraceae	Dialister	0	1	0	0	0	0	0	0	1	1	2	1		-	4
SGB535	Bacteria	Firmicutes	Negativicutes	Acidaminococcales	Acidaminococcaceae	Acidaminococcus	0	1	0	0	0	2	0	0	1	1	2	1		UBA629	4
SGB524	Bacteria	Firmicutes	Clostridia	Oscillospirales	DTU089	Ruminococcus	0	1	0	0	0	0	0	0	2	1	3	0		UBA1227	4
SGB63	Bacteria	Firmicutes	Clostridia	Peptostreptococcales	Anaerovoracaceae	UBA3738	0	1	0	0	0	0	0	0	1	1	2	0		UBA1066	4
SGB926	Bacteria	Firmicutes	Bacilli	Erysipelotrichales	0	0	0	0	0	0	0	0	0	0	1	1	6	0		RC9	3
SGB745	Bacteria	Firmicutes	Clostridia	Lachnospirales	Lachnospiraceae	UBA2887	0	1	0	0	0	1	0	0	1	1	2	0		Ga6A1	3
SGB121	Bacteria	Firmicutes	Clostridia	Lachnospirales	Lachnospiraceae	Oribacterium	GCA_002350265.1	2	0	0	0	1	0	0	1	1	2	1		C941	2
SGB907	Bacteria	Bacteroidetes	Bacteroidia	Bacteroidales	Muribaculaceae	C941	C941 sp3	1	0	0	0	1	0	0	1	1	1	0		UBA2813	2
SGB537	Bacteria	Firmicutes	Clostridia	Saccharofermentanales	Saccharofermentanaceae	Firm-16	GCA_002368805.1	1	0	0	0	0	0	0	1	1	1	0		UBA2727	2
SGB120	Bacteria	Firmicutes	Clostridia	Lachnospirales	Lachnospiraceae	UBA629	0	1	0	0	0	1	0	0	1	1	2	0		Methanobrevibacter	2
SGB710	Bacteria	Firmicutes	Clostridia	Oscillospirales	DTU089	Ruminococcus	0	1	0	0	0	0	0	0	2	1	2	0		UBA4285	1
SGB129	Bacteria	Bacteroidetes	Bacteroidia	Bacteroidales	Bacteroidaceae	Prevotella	Prevotella bryantii	1	0	0	0	0	0	0	1	1	2	0		Dialister	1
SGB872	Bacteria	Firmicutes	Clostridia	Lachnospirales	Lachnospiraceae	UBA629	GCA_002300065.1	1	0	0	0	1	0	0	1	1	4	1		Acidaminococcus	1
SGB293	Bacteria	Cyanobacteria	Vampirovibrionia	Gastranaerophilales	Gastranaerophilaceae	UBA2813	UBA2813 sp1	1	0	0	0	0	0	0	1	1	2	0		UBA3738	1
SGB696	Bacteria	Firmicutes	Clostridia	Lachnospirales	Lachnospiraceae	UBA629	GCA_002300065.1	1	0	0	0	1	0	0	1	1	4	1		UBA2887	1
SGB131	Bacteria	Firmicutes	Clostridia	Lachnospirales	Lachnospiraceae	UBA2727	0	1	0	0	0	1	0	0	1	1	2	1		Oribacterium	1
SGB529	Bacteria	Bacteroidetes	Bacteroidia	Bacteroidales	Muribaculaceae	C941	C941 sp1	1	0	0	0	1	0	0	1	1	1	0		Firm-16	1
SGB732	Bacteria	Bacteroidetes	Bacteroidia	Bacteroidales	UBA932	RC9	0	1	0	0	0	1	1	0	1	1	2	0		CAG-791	1
SGB301	Bacteria	Firmicutes	Clostridia	Oscillospirales	DTU089	Ruminococcus	0	1	0	0	0	0	0	0	1	1	2	0		Treponema	1
SGB124	Bacteria	Bacteroidetes	Bacteroidia	Bacteroidales	UBA932	RC9	GCA_002472565.1	1	0	0	0	1	0	0	1	1	3	0		Succiniclasticum	1
SGB254	Bacteria	Bacteroidetes	Bacteroidia	Bacteroidales	Bacteroidaceae	Prevotella	GCA_002342665.1	1	0	0	0	0	0	0	1	1	1	0		UBA2821	1
SGB561	Bacteria	Firmicutes	Clostridia	Lachnospirales	Lachnospiraceae	CAG-791	GCA_002481255.1	1	0	0	0	2	0	0	1	1	2	0		Desulfovibrio	1
SGB746	Bacteria	Firmicutes	Clostridia	Oscillospirales	DTU089	Ruminococcus	0	1	0	0	0	0	0	0	1	1	3	0		Firm-07	1
SGB490	Bacteria	Spirochaetes	Spirochaetia	Treponematales	Treponemataceae	Treponema	0	2	0	0	0	1	0	1	0	1	1	0		UBA6382	1
SGB517	Bacteria	Firmicutes	Clostridia	Oscillospirales	DTU089	Ruminococcus	0	1	0	0	0	0	0	0	3	1	2	0		Agathobacter	1
SGB130	Bacteria	Firmicutes	Clostridia	Lachnospirales	Lachnospiraceae	UBA629	UBA629 sp1	1	0	0	0	1	0	0	1	1	4	1		UBA4372	1
SGB1793	Bacteria	Firmicutes	Clostridia	Oscillospirales	DTU089	UBA1227	UBA1227 sp1	1	0	0	0	0	0	0	1	1	4	0		UBA2810	1
SGB1147	Bacteria	Firmicutes	Clostridia	Oscillospirales	DTU089	UBA1227	UBA1227 sp1	1	0	0	0	0	0	0	1	1	4	0		UBA3839	1
SGB904	Bacteria	Firmicutes	Negativicutes	Acidaminococcales	Acidaminococcaceae	Succiniclasticum	GCA_002481665.1	1	0	0	0	0	0	0	1	2	2	1		Fibrobacter	1
SGB1209	Bacteria	Firmicutes	Clostridia	Lachnospirales	Lachnospiraceae	UBA1066	GCA_002448255.1	0	0	0	0	3	0	0	1	0	2	0		UBA2922	1
SGB724	Bacteria	Firmicutes	Clostridia	Lachnospirales	Lachnospiraceae	UBA2821	GCA_002351535.1	1	0	0	0	0	0	0	1	1	2	0		CAG-484	1
SGB901	Bacteria	Desulfobacteria	Desulfovibrionia	Desulfovibrionales	Desulfovibrionaceae	Desulfovibrio	UBA10261	1	0	0	1	0	0	0	0	1	1	0		Saccharofermentans	1
SGB703	Bacteria	Firmicutes	Bacilli	Erysipelotrichales	Erysipelatoclostridiaceae	0	0	1	0	0	0	1	0	0	2	0	2	0		CAG-521	1
SGB576	Bacteria	Firmicutes	Clostridia	Lachnospirales	Lachnospiraceae	UBA2727	UBA7906	1	0	0	0	1	0	0	1	1	2	1
SGB1371	Bacteria	Firmicutes	Clostridia	Oscillospirales	CAG-272	Firm-07	0	1	0	0	0	0	0	0	1	1	2	1
SGB128	Bacteria	Firmicutes	Clostridia	Lachnospirales	Lachnospiraceae	UBA1066	GCA_002448255.1	1	0	0	0	3	0	0	1	1	2	0
SGB522	Bacteria	Firmicutes	Clostridia	Oscillospirales	Ruminococcaceae	Ruminococcus	0	0	0	0	0	0	0	0	0	1	2	0
SGB178	Bacteria	Bacteroidetes	Bacteroidia	Bacteroidales	Bacteroidaceae	UBA6382	UBA6382 sp2	1	0	0	0	0	0	0	1	1	2	0
SGB577	Bacteria	Firmicutes	Clostridia	Lachnospirales	Lachnospiraceae	Agathobacter	Agathobacter faecis	1	0	0	0	0	0	0	0	1	4	0
SGB189	Bacteria	Bacteroidetes	Bacteroidia	Bacteroidales	Bacteroidaceae	Prevotella	0	1	0	0	0	0	0	0	1	1	1	0
SGB1247	Bacteria	Bacteroidetes	Bacteroidia	Bacteroidales	Bacteroidaceae	UBA4372	0	1	0	0	0	0	0	0	1	1	1	0
SGB397	Bacteria	Proteobacteria	Gammaproteobacteria	Enterobacterales	Succinivibrionaceae	UBA2810	UBA2810 sp1	0	0	0	0	0	0	1	0	1	1	0
SGB252	Bacteria	Bacteroidetes	Bacteroidia	Bacteroidales	Bacteroidaceae	UBA3839	0	1	0	0	0	0	0	0	1	1	1	0
SGB932	Bacteria	Actinobacteria	Coriobacteriia	Coriobacteriales	Atopobiaceae	0	0	1	0	0	0	0	0	0	2	1	1	0
SGB730	Bacteria	Fibrobacteres	Fibrobacteria	Fibrobacterales	Fibrobacteraceae	Fibrobacter	0	1	0	0	0	0	0	0	1	1	1	0
SGB775	Bacteria	Bacteroidetes	Bacteroidia	Bacteroidales	Bacteroidaceae	Ga6A1	Ga6A1 sp1	1	0	0	0	0	0	0	1	1	1	0
SGB531	Bacteria	Cyanobacteria	Vampirovibrionia	Gastranaerophilales	Gastranaerophilaceae	UBA2813	GCA_002351645.1	1	0	0	0	0	0	0	1	1	2	0
SGB481	Bacteria	Bacteroidetes	Bacteroidia	Bacteroidales	Bacteroidaceae	Ga6A1	Ga6A1 sp1	0	0	0	0	0	0	0	0	1	1	0
SGB514	Bacteria	Bacteroidetes	Bacteroidia	Bacteroidales	UBA932	RC9	0	1	0	0	0	1	0	0	1	1	2	0
SGB847	Bacteria	Bacteroidetes	Bacteroidia	Bacteroidales	Bacteroidaceae	Prevotella	0	1	0	0	0	0	0	0	1	1	2	0
SGB1728	Bacteria	Firmicutes	Clostridia	Oscillospirales	Oscillospiraceae	UBA2922	0	1	0	0	0	0	0	0	1	1	4	0
SGB933	Bacteria	Firmicutes	Clostridia	Lachnospirales	Lachnospiraceae	UBA1066	GCA_002448255.1	1	0	0	0	3	0	0	2	0	1	0
SGB1093	Bacteria	Firmicutes	Clostridia	Oscillospirales	DTU089	UBA1227	UBA1227 sp1	0	0	0	0	0	0	0	0	1	4	0
SGB618	Bacteria	Cyanobacteria	Vampirovibrionia	Gastranaerophilales	Gastranaerophilaceae	CAG-484	0	1	0	0	0	0	0	0	1	1	2	0
SGB288	Bacteria	Firmicutes	Clostridia	Lachnospirales	Lachnospiraceae	UBA1066	GCA_002448255.1	1	0	0	0	2	0	0	2	1	2	0
SGB330	Bacteria	Firmicutes	Clostridia	Oscillospirales	Ruminococcaceae	Ruminococcus	0	0	0	0	0	0	0	0	1	0	2	0
SGB928	Bacteria	Firmicutes	Clostridia	Saccharofermentanales	Saccharofermentanaceae	Saccharofermentans	0	0	0	0	0	0	0	0	1	1	1	0
SGB728	Bacteria	Bacteroidetes	Bacteroidia	Bacteroidales	Bacteroidaceae	Prevotella	Prevotella sp6	1	0	0	0	1	0	0	1	0	1	0
SGB1884	Bacteria	Firmicutes	Clostridia	Lachnospirales	Lachnospiraceae	0	0	1	0	0	0	1	0	0	1	1	1	0
SGB367	Bacteria	Firmicutes	Clostridia	Oscillospirales	DTU089	Ruminococcus	GCA_002350785.1	1	0	0	0	0	0	0	1	1	2	0
SGB1253	Bacteria	Firmicutes	Clostridia	Oscillospirales	DTU089	UBA1227	UBA1227 sp1	1	0	0	0	0	0	0	1	1	5	0
SGB66	Bacteria	Bacteroidetes	Bacteroidia	Bacteroidales	Bacteroidaceae	Prevotella	0	1	0	0	0	0	0	0	2	1	1	0
SGB557	Bacteria	Bacteroidetes	Bacteroidia	Bacteroidales	Bacteroidaceae	Ga6A1	Ga6A1 sp1	1	0	0	0	0	0	0	1	1	1	0
SGB1275	Bacteria	Proteobacteria	Gammaproteobacteria	Betaproteobacteriales	Burkholderiaceae	CAG-521	0	1	0	0	0	0	0	1	0	1	1	0
SGB1781	Archaea	Euryarchaeota	Methanobacteria	Methanobacteriales	Methanobacteriaceae	Methanobrevibacter	GCA_002505605.1	0	0	0	0	0	0	1	0	0	0	0
SGB1482	Archaea	Euryarchaeota	Methanobacteria	Methanobacteriales	Methanobacteriaceae	Methanobrevibacter	GCA_002505605.1	0	0	0	0	0	0	1	0	0	0	0

## Sheet: ED
Entner-Doudoroff pathway	Domain	Phylum	Class	Order	Family	Genus	Species	K00036	K01057	K07404	K01690	K01625		Genus	Counts
								G6PD, zwf; glucose-6-phosphate 1-dehydrogenase [EC:1.1.1.49 1.1.1.363]	PGLS, pgl, devB; 6-phosphogluconolactonase [EC:3.1.1.31]	pgl; 6-phosphogluconolactonase [EC:3.1.1.31]	edd; phosphogluconate dehydratase [EC:4.2.1.12]	eda; 2-dehydro-3-deoxyphosphogluconate aldolase / (4S)-4-hydroxy-2-oxoglutarate aldolase [EC:4.1.2.14 4.1.3.42]		Prevotella	5
SGB394	Bacteria	Firmicutes	Clostridia	Lachnospirales	Lachnospiraceae	UBA4285	0	0	0	1	0	1		UBA629	4
SGB535	Bacteria	Firmicutes	Negativicutes	Acidaminococcales	Acidaminococcaceae	Acidaminococcus	0	0	0	2	0	0		UBA1066	4
SGB926	Bacteria	Firmicutes	Bacilli	Erysipelotrichales	0	0	0	0	0	0	0	2		0	3
SGB745	Bacteria	Firmicutes	Clostridia	Lachnospirales	Lachnospiraceae	UBA2887	0	0	0	1	0	0		RC9	3
SGB121	Bacteria	Firmicutes	Clostridia	Lachnospirales	Lachnospiraceae	Oribacterium	GCA_002350265.1	0	0	1	0	1		Ga6A1	3
SGB907	Bacteria	Bacteroidetes	Bacteroidia	Bacteroidales	Muribaculaceae	C941	C941 sp3	0	0	1	0	0		C941	2
SGB537	Bacteria	Firmicutes	Clostridia	Saccharofermentanales	Saccharofermentanaceae	Firm-16	GCA_002368805.1	0	0	0	0	1		UBA2727	2
SGB120	Bacteria	Firmicutes	Clostridia	Lachnospirales	Lachnospiraceae	UBA629	0	0	0	1	0	0		UBA4285	1
SGB129	Bacteria	Bacteroidetes	Bacteroidia	Bacteroidales	Bacteroidaceae	Prevotella	Prevotella bryantii	0	0	0	0	1		Acidaminococcus	1
SGB872	Bacteria	Firmicutes	Clostridia	Lachnospirales	Lachnospiraceae	UBA629	GCA_002300065.1	0	0	1	0	0		UBA2887	1
SGB696	Bacteria	Firmicutes	Clostridia	Lachnospirales	Lachnospiraceae	UBA629	GCA_002300065.1	0	0	1	0	0		Oribacterium	1
SGB131	Bacteria	Firmicutes	Clostridia	Lachnospirales	Lachnospiraceae	UBA2727	0	0	0	1	0	1		Firm-16	1
SGB529	Bacteria	Bacteroidetes	Bacteroidia	Bacteroidales	Muribaculaceae	C941	C941 sp1	0	0	1	0	0		CAG-791	1
SGB732	Bacteria	Bacteroidetes	Bacteroidia	Bacteroidales	UBA932	RC9	0	0	0	1	0	1		Treponema	1
SGB124	Bacteria	Bacteroidetes	Bacteroidia	Bacteroidales	UBA932	RC9	GCA_002472565.1	0	0	1	0	1		Succiniclasticum	1
SGB254	Bacteria	Bacteroidetes	Bacteroidia	Bacteroidales	Bacteroidaceae	Prevotella	GCA_002342665.1	0	0	0	0	1		Desulfovibrio	1
SGB561	Bacteria	Firmicutes	Clostridia	Lachnospirales	Lachnospiraceae	CAG-791	GCA_002481255.1	0	0	2	0	1		Firm-07	1
SGB490	Bacteria	Spirochaetes	Spirochaetia	Treponematales	Treponemataceae	Treponema	0	0	0	1	0	1		Agathobacter	1
SGB130	Bacteria	Firmicutes	Clostridia	Lachnospirales	Lachnospiraceae	UBA629	UBA629 sp1	0	0	1	0	0		UBA3839	1
SGB904	Bacteria	Firmicutes	Negativicutes	Acidaminococcales	Acidaminococcaceae	Succiniclasticum	GCA_002481665.1	0	0	0	0	2		Fibrobacter	1
SGB1209	Bacteria	Firmicutes	Clostridia	Lachnospirales	Lachnospiraceae	UBA1066	GCA_002448255.1	0	0	3	0	1		Saccharofermentans	1
SGB901	Bacteria	Desulfobacteria	Desulfovibrionia	Desulfovibrionales	Desulfovibrionaceae	Desulfovibrio	UBA10261	0	1	0	0	0
SGB703	Bacteria	Firmicutes	Bacilli	Erysipelotrichales	Erysipelatoclostridiaceae	0	0	0	0	1	0	0
SGB576	Bacteria	Firmicutes	Clostridia	Lachnospirales	Lachnospiraceae	UBA2727	UBA7906	0	0	1	0	1
SGB1371	Bacteria	Firmicutes	Clostridia	Oscillospirales	CAG-272	Firm-07	0	0	0	0	0	1
SGB128	Bacteria	Firmicutes	Clostridia	Lachnospirales	Lachnospiraceae	UBA1066	GCA_002448255.1	0	0	3	0	1
SGB577	Bacteria	Firmicutes	Clostridia	Lachnospirales	Lachnospiraceae	Agathobacter	Agathobacter faecis	0	0	0	0	1
SGB189	Bacteria	Bacteroidetes	Bacteroidia	Bacteroidales	Bacteroidaceae	Prevotella	0	0	0	0	0	1
SGB252	Bacteria	Bacteroidetes	Bacteroidia	Bacteroidales	Bacteroidaceae	UBA3839	0	0	0	0	0	1
SGB730	Bacteria	Fibrobacteres	Fibrobacteria	Fibrobacterales	Fibrobacteraceae	Fibrobacter	0	0	0	0	0	1
SGB775	Bacteria	Bacteroidetes	Bacteroidia	Bacteroidales	Bacteroidaceae	Ga6A1	Ga6A1 sp1	0	0	0	0	1
SGB481	Bacteria	Bacteroidetes	Bacteroidia	Bacteroidales	Bacteroidaceae	Ga6A1	Ga6A1 sp1	0	0	0	0	1
SGB514	Bacteria	Bacteroidetes	Bacteroidia	Bacteroidales	UBA932	RC9	0	0	0	1	0	0
SGB847	Bacteria	Bacteroidetes	Bacteroidia	Bacteroidales	Bacteroidaceae	Prevotella	0	0	0	0	0	1
SGB933	Bacteria	Firmicutes	Clostridia	Lachnospirales	Lachnospiraceae	UBA1066	GCA_002448255.1	0	0	3	0	0
SGB288	Bacteria	Firmicutes	Clostridia	Lachnospirales	Lachnospiraceae	UBA1066	GCA_002448255.1	0	0	2	0	1
SGB928	Bacteria	Firmicutes	Clostridia	Saccharofermentanales	Saccharofermentanaceae	Saccharofermentans	0	0	0	0	0	1
SGB728	Bacteria	Bacteroidetes	Bacteroidia	Bacteroidales	Bacteroidaceae	Prevotella	Prevotella sp6	0	0	1	0	1
SGB1884	Bacteria	Firmicutes	Clostridia	Lachnospirales	Lachnospiraceae	0	0	0	0	1	0	1
SGB557	Bacteria	Bacteroidetes	Bacteroidia	Bacteroidales	Bacteroidaceae	Ga6A1	Ga6A1 sp1	0	0	0	0	1

## Sheet: TCA
TCA	Domain	Phylum	Class	Order	Family	Genus	Species	K01647	K05942	K00026	K00024	K00116	K01676	K01677	K01678	K01679	K00239	K00240	K00241	K00242	K00244	K00245	K00246	K00247	K18209	K18210	K01902	K01903	K18118	K00164	K00658	K00382	K00031	K00030	K01681	K01682			Genus	Counts
								CS, gltA; citrate synthase [EC:2.3.3.1]	citrate (Re)-synthase [EC:2.3.3.3]	MDH2; malate dehydrogenase [EC:1.1.1.37]	mdh; malate dehydrogenase [EC:1.1.1.37]	mqo; malate dehydrogenase (quinone) [EC:1.1.5.4]	E4.2.1.2A, fumA, fumB; fumarate hydratase, class I [EC:4.2.1.2]	E4.2.1.2AA, fumA; fumarate hydratase subunit alpha [EC:4.2.1.2]	E4.2.1.2AB, fumB; fumarate hydratase subunit beta [EC:4.2.1.2]	E4.2.1.2B, fumC; fumarate hydratase, class II [EC:4.2.1.2]	sdhA, frdA; succinate dehydrogenase / fumarate reductase, flavoprotein subunit [EC:1.3.5.1 1.3.5.4]	sdhB, frdB; succinate dehydrogenase / fumarate reductase, iron-sulfur subunit [EC:1.3.5.1 1.3.5.4]	sdhC, frdC; succinate dehydrogenase / fumarate reductase, cytochrome b subunit	sdhD, frdD; succinate dehydrogenase / fumarate reductase, membrane anchor subunit	frdA; fumarate reductase flavoprotein subunit [EC:1.3.5.4]	frdB; fumarate reductase iron-sulfur subunit [EC:1.3.5.4]	frdC; fumarate reductase subunit C	frdD; fumarate reductase subunit D	tfrA; fumarate reductase (CoM/CoB) subunit A [EC:1.3.4.1]	tfrB; fumarate reductase (CoM/CoB) subunit B [EC:1.3.4.1]	sucD; succinyl-CoA synthetase alpha subunit [EC:6.2.1.5]	sucC; succinyl-CoA synthetase beta subunit [EC:6.2.1.5]	aarC, cat1; succinyl-CoA:acetate CoA-transferase [EC:2.8.3.18]	OGDH, sucA; 2-oxoglutarate dehydrogenase E1 component [EC:1.2.4.2]	DLST, sucB; 2-oxoglutarate dehydrogenase E2 component (dihydrolipoamide succinyltransferase) [EC:2.3.1.61]	DLD, lpd, pdhD; dihydrolipoamide dehydrogenase [EC:1.8.1.4]	IDH1, IDH2, icd; isocitrate dehydrogenase [EC:1.1.1.42]	IDH3; isocitrate dehydrogenase (NAD+) [EC:1.1.1.41]	ACO, acnA; aconitate hydratase [EC:4.2.1.3]	acnB; aconitate hydratase 2 / 2-methylisocitrate dehydratase [EC:4.2.1.3 4.2.1.99]			Ruminococcus	8
SGB394	Bacteria	Firmicutes	Clostridia	Lachnospirales	Lachnospiraceae	UBA4285	0	0	0	0	0	0	0	1	1	0	0	0	0	0	0	0	0	0	0	0	0	0	0	0	0	0	1	0	0	0			Prevotella	6
SGB606	Bacteria	Firmicutes	Negativicutes	Veillonellales	Dialisteraceae	Dialister	0	0	0	0	0	0	0	0	0	1	0	0	0	0	0	0	0	0	0	0	1	1	1	0	0	0	0	0	0	0			Methanobrevibacter	5
SGB535	Bacteria	Firmicutes	Negativicutes	Acidaminococcales	Acidaminococcaceae	Acidaminococcus	0	0	0	0	0	0	0	0	0	1	0	0	0	0	0	0	0	0	0	0	0	0	0	0	0	2	0	0	0	0			-	4
SGB524	Bacteria	Firmicutes	Clostridia	Oscillospirales	DTU089	Ruminococcus	0	0	0	0	0	0	0	1	1	0	0	0	0	0	0	0	0	0	0	0	0	0	0	0	0	0	1	0	0	0			UBA629	4
SGB63	Bacteria	Firmicutes	Clostridia	Peptostreptococcales	Anaerovoracaceae	UBA3738	0	0	0	0	0	0	0	1	1	0	0	0	0	0	0	0	0	0	0	0	0	0	0	0	0	0	0	0	0	0			UBA1227	4
SGB926	Bacteria	Firmicutes	Bacilli	Erysipelotrichales	0	0	0	0	0	0	0	0	0	0	0	0	0	0	0	0	0	0	0	0	0	0	1	1	0	0	0	1	0	0	0	0			UBA1066	4
SGB745	Bacteria	Firmicutes	Clostridia	Lachnospirales	Lachnospiraceae	UBA2887	0	0	0	0	0	0	0	1	1	0	0	0	0	0	0	0	0	0	0	0	0	0	0	0	0	0	1	0	0	0			RC9	3
SGB121	Bacteria	Firmicutes	Clostridia	Lachnospirales	Lachnospiraceae	Oribacterium	GCA_002350265.1	0	0	0	0	0	0	0	0	1	0	0	0	0	1	0	0	0	0	0	0	0	0	0	0	0	0	1	0	0			Ga6A1	3
SGB907	Bacteria	Bacteroidetes	Bacteroidia	Bacteroidales	Muribaculaceae	C941	C941 sp3	0	0	0	0	0	1	0	0	0	1	1	1	0	0	0	0	0	0	0	0	0	0	0	0	0	1	0	0	0			C941	2
SGB537	Bacteria	Firmicutes	Clostridia	Saccharofermentanales	Saccharofermentanaceae	Firm-16	GCA_002368805.1	0	1	0	0	0	0	0	0	0	0	0	0	0	0	0	0	0	0	0	0	0	0	0	0	0	1	0	0	0			UBA2813	2
SGB120	Bacteria	Firmicutes	Clostridia	Lachnospirales	Lachnospiraceae	UBA629	0	0	0	0	0	0	0	1	1	0	0	0	0	0	0	0	0	0	0	0	0	0	0	0	0	0	1	0	0	0			UBA2727	2
SGB710	Bacteria	Firmicutes	Clostridia	Oscillospirales	DTU089	Ruminococcus	0	0	0	0	0	0	0	1	1	0	0	0	0	0	0	0	0	0	0	0	0	0	0	0	0	0	1	0	0	0			UBA4285	1
SGB129	Bacteria	Bacteroidetes	Bacteroidia	Bacteroidales	Bacteroidaceae	Prevotella	Prevotella bryantii	0	0	0	0	0	1	0	0	0	1	1	1	0	0	0	0	0	0	0	0	0	0	0	0	0	1	0	0	0			Dialister	1
SGB872	Bacteria	Firmicutes	Clostridia	Lachnospirales	Lachnospiraceae	UBA629	GCA_002300065.1	0	0	0	0	0	0	1	1	0	0	0	0	0	1	0	0	0	0	0	0	0	0	0	0	0	1	0	0	0			Acidaminococcus	1
SGB293	Bacteria	Cyanobacteria	Vampirovibrionia	Gastranaerophilales	Gastranaerophilaceae	UBA2813	UBA2813 sp1	0	0	0	0	0	0	0	0	0	0	0	0	0	0	0	0	0	0	0	0	0	0	0	0	0	0	1	0	0			UBA3738	1
SGB696	Bacteria	Firmicutes	Clostridia	Lachnospirales	Lachnospiraceae	UBA629	GCA_002300065.1	0	0	0	0	0	0	1	1	0	0	0	0	0	1	0	0	0	0	0	0	0	0	0	0	0	1	0	0	0			UBA2887	1
SGB131	Bacteria	Firmicutes	Clostridia	Lachnospirales	Lachnospiraceae	UBA2727	0	0	0	0	0	0	0	1	1	0	0	0	0	0	0	0	0	0	0	0	0	0	0	0	0	0	1	0	0	0			Oribacterium	1
SGB529	Bacteria	Bacteroidetes	Bacteroidia	Bacteroidales	Muribaculaceae	C941	C941 sp1	0	0	0	0	0	1	0	0	0	1	1	1	0	0	0	0	0	0	0	0	0	0	0	0	1	1	0	0	0			Firm-16	1
SGB732	Bacteria	Bacteroidetes	Bacteroidia	Bacteroidales	UBA932	RC9	0	0	0	0	0	0	1	0	0	0	1	1	1	0	0	0	0	0	0	0	0	0	0	0	0	1	1	0	0	0			CAG-791	1
SGB301	Bacteria	Firmicutes	Clostridia	Oscillospirales	DTU089	Ruminococcus	0	0	0	0	0	0	0	1	1	0	0	0	0	0	0	0	0	0	0	0	0	0	0	0	0	0	1	0	0	0			Treponema	1
SGB124	Bacteria	Bacteroidetes	Bacteroidia	Bacteroidales	UBA932	RC9	GCA_002472565.1	0	0	0	0	0	1	0	0	0	1	1	1	0	0	0	0	0	0	0	0	0	0	0	0	1	0	0	0	0			Succiniclasticum	1
SGB254	Bacteria	Bacteroidetes	Bacteroidia	Bacteroidales	Bacteroidaceae	Prevotella	GCA_002342665.1	0	0	0	0	0	1	0	0	0	1	1	1	0	0	0	0	0	0	0	0	0	0	0	0	0	0	0	0	0			UBA2821	1
SGB561	Bacteria	Firmicutes	Clostridia	Lachnospirales	Lachnospiraceae	CAG-791	GCA_002481255.1	0	1	0	0	0	0	1	1	0	0	0	0	0	0	0	0	0	0	0	0	0	0	0	0	0	1	0	0	0			Desulfovibrio	1
SGB746	Bacteria	Firmicutes	Clostridia	Oscillospirales	DTU089	Ruminococcus	0	0	0	0	0	0	0	1	1	0	0	0	0	0	0	0	0	0	0	0	0	0	0	0	0	0	1	0	0	0			Firm-07	1
SGB490	Bacteria	Spirochaetes	Spirochaetia	Treponematales	Treponemataceae	Treponema	0	0	0	0	0	0	0	0	0	1	0	0	0	0	2	0	0	0	0	0	0	0	0	0	0	0	1	0	0	0			UBA6382	1
SGB517	Bacteria	Firmicutes	Clostridia	Oscillospirales	DTU089	Ruminococcus	0	0	0	0	0	0	0	1	1	0	0	0	0	0	0	0	0	0	0	0	0	0	0	0	0	0	1	0	0	0			Agathobacter	1
SGB130	Bacteria	Firmicutes	Clostridia	Lachnospirales	Lachnospiraceae	UBA629	UBA629 sp1	0	0	0	0	0	0	0	0	0	0	0	0	0	0	0	0	0	0	0	0	0	0	0	0	0	1	0	0	0			UBA4372	1
SGB1793	Bacteria	Firmicutes	Clostridia	Oscillospirales	DTU089	UBA1227	UBA1227 sp1	0	0	0	0	0	0	0	0	1	0	0	0	0	0	0	0	0	0	0	0	0	0	0	0	0	0	0	0	0			UBA2810	1
SGB1147	Bacteria	Firmicutes	Clostridia	Oscillospirales	DTU089	UBA1227	UBA1227 sp1	0	0	0	0	0	0	0	0	1	0	0	0	0	0	0	0	0	0	0	0	0	0	0	0	0	0	0	0	0			UBA3839	1
SGB904	Bacteria	Firmicutes	Negativicutes	Acidaminococcales	Acidaminococcaceae	Succiniclasticum	GCA_002481665.1	0	0	0	0	0	0	1	1	0	0	0	0	0	0	0	0	0	0	0	1	1	1	0	0	0	0	0	0	0			Fibrobacter	1
SGB1209	Bacteria	Firmicutes	Clostridia	Lachnospirales	Lachnospiraceae	UBA1066	GCA_002448255.1	0	1	0	0	0	0	0	0	0	0	1	0	0	1	0	0	0	0	0	0	0	0	0	0	0	1	0	0	0			UBA2922	1
SGB724	Bacteria	Firmicutes	Clostridia	Lachnospirales	Lachnospiraceae	UBA2821	GCA_002351535.1	0	0	0	0	0	0	1	0	0	0	0	0	0	0	0	0	0	0	0	0	0	0	0	0	0	1	0	0	0			CAG-484	1
SGB901	Bacteria	Desulfobacteria	Desulfovibrionia	Desulfovibrionales	Desulfovibrionaceae	Desulfovibrio	UBA10261	0	1	0	0	0	0	1	1	0	0	0	0	0	0	1	1	0	0	0	1	1	0	0	0	1	1	0	0	0			Saccharofermentans	1
SGB703	Bacteria	Firmicutes	Bacilli	Erysipelotrichales	Erysipelatoclostridiaceae	0	0	0	0	0	0	0	0	1	1	0	0	0	0	0	0	0	0	0	0	0	0	0	0	0	0	0	1	0	0	0			CAG-521	1
SGB576	Bacteria	Firmicutes	Clostridia	Lachnospirales	Lachnospiraceae	UBA2727	UBA7906	0	0	0	0	0	0	1	1	0	0	0	0	0	0	0	0	0	0	0	0	0	0	0	0	0	1	0	0	0
SGB1371	Bacteria	Firmicutes	Clostridia	Oscillospirales	CAG-272	Firm-07	0	0	1	0	0	0	0	0	0	1	0	0	0	0	0	0	0	0	0	0	0	0	0	0	0	0	1	0	0	0
SGB128	Bacteria	Firmicutes	Clostridia	Lachnospirales	Lachnospiraceae	UBA1066	GCA_002448255.1	0	1	0	0	0	0	0	0	1	0	1	0	0	1	0	0	0	0	0	0	0	0	0	0	0	1	0	0	0
SGB522	Bacteria	Firmicutes	Clostridia	Oscillospirales	Ruminococcaceae	Ruminococcus	0	0	0	0	0	0	0	1	1	0	0	0	0	0	0	0	0	0	0	0	0	0	0	0	0	0	1	0	0	0
SGB178	Bacteria	Bacteroidetes	Bacteroidia	Bacteroidales	Bacteroidaceae	UBA6382	UBA6382 sp2	0	0	0	0	0	1	0	0	0	1	1	1	0	0	0	0	0	0	0	0	0	0	0	0	0	1	0	0	0
SGB577	Bacteria	Firmicutes	Clostridia	Lachnospirales	Lachnospiraceae	Agathobacter	Agathobacter faecis	0	1	0	0	0	0	1	1	0	0	0	0	0	0	0	0	0	0	0	0	0	0	0	0	0	1	0	0	0
SGB189	Bacteria	Bacteroidetes	Bacteroidia	Bacteroidales	Bacteroidaceae	Prevotella	0	0	0	0	0	0	0	0	0	0	1	1	1	0	0	0	0	0	0	0	0	0	0	0	0	1	1	0	0	0
SGB1247	Bacteria	Bacteroidetes	Bacteroidia	Bacteroidales	Bacteroidaceae	UBA4372	0	0	0	0	0	0	1	0	0	0	0	1	1	0	0	0	0	0	0	0	0	0	0	0	0	1	0	0	0	0
SGB397	Bacteria	Proteobacteria	Gammaproteobacteria	Enterobacterales	Succinivibrionaceae	UBA2810	UBA2810 sp1	1	0	1	0	0	1	0	0	0	1	0	0	0	0	1	0	1	0	0	1	1	0	0	0	0	1	0	0	1
SGB252	Bacteria	Bacteroidetes	Bacteroidia	Bacteroidales	Bacteroidaceae	UBA3839	0	0	0	0	0	0	1	0	0	0	1	1	1	0	0	0	0	0	0	0	0	0	0	0	0	1	0	0	0	0
SGB932	Bacteria	Actinobacteria	Coriobacteriia	Coriobacteriales	Atopobiaceae	0	0	0	0	0	0	0	0	0	0	1	0	0	0	0	1	0	0	0	0	0	0	0	0	0	0	0	1	0	0	0
SGB730	Bacteria	Fibrobacteres	Fibrobacteria	Fibrobacterales	Fibrobacteraceae	Fibrobacter	0	1	0	0	1	0	1	0	0	0	0	0	0	0	0	0	0	0	0	0	0	0	0	0	0	0	0	0	0	0
SGB775	Bacteria	Bacteroidetes	Bacteroidia	Bacteroidales	Bacteroidaceae	Ga6A1	Ga6A1 sp1	0	0	0	0	0	1	0	0	0	1	1	1	0	0	0	0	0	0	0	0	0	0	0	0	0	0	0	0	0
SGB531	Bacteria	Cyanobacteria	Vampirovibrionia	Gastranaerophilales	Gastranaerophilaceae	UBA2813	GCA_002351645.1	0	0	0	0	0	0	0	0	0	0	0	0	0	0	0	0	0	0	0	0	0	0	0	0	0	0	1	0	0
SGB481	Bacteria	Bacteroidetes	Bacteroidia	Bacteroidales	Bacteroidaceae	Ga6A1	Ga6A1 sp1	0	0	0	0	0	1	0	0	0	1	1	1	0	0	0	0	0	0	0	0	0	0	0	0	0	0	0	0	0
SGB514	Bacteria	Bacteroidetes	Bacteroidia	Bacteroidales	UBA932	RC9	0	0	0	0	0	0	1	0	0	0	0	1	1	0	0	0	0	0	0	0	0	0	0	0	0	1	1	0	0	0
SGB847	Bacteria	Bacteroidetes	Bacteroidia	Bacteroidales	Bacteroidaceae	Prevotella	0	0	0	0	0	0	1	0	0	0	1	1	1	0	0	0	0	0	0	0	0	0	0	0	0	0	0	0	0	0
SGB1728	Bacteria	Firmicutes	Clostridia	Oscillospirales	Oscillospiraceae	UBA2922	0	0	0	0	0	0	0	1	1	0	0	0	0	0	0	0	0	0	0	0	0	0	0	0	0	1	1	0	0	0
SGB933	Bacteria	Firmicutes	Clostridia	Lachnospirales	Lachnospiraceae	UBA1066	GCA_002448255.1	0	1	0	0	0	0	0	0	1	0	1	0	0	1	0	0	0	0	0	0	0	0	0	0	0	0	0	0	0
SGB1093	Bacteria	Firmicutes	Clostridia	Oscillospirales	DTU089	UBA1227	UBA1227 sp1	0	0	0	0	0	0	0	0	1	0	0	0	0	0	0	0	0	0	0	0	0	0	0	0	0	0	0	0	0
SGB618	Bacteria	Cyanobacteria	Vampirovibrionia	Gastranaerophilales	Gastranaerophilaceae	CAG-484	0	0	0	0	0	0	0	0	0	0	0	0	0	0	0	0	0	0	0	0	0	0	0	0	0	0	0	1	0	0
SGB288	Bacteria	Firmicutes	Clostridia	Lachnospirales	Lachnospiraceae	UBA1066	GCA_002448255.1	0	1	0	0	0	0	0	0	1	0	1	0	0	1	0	0	0	0	0	0	0	0	0	0	0	1	0	0	0
SGB330	Bacteria	Firmicutes	Clostridia	Oscillospirales	Ruminococcaceae	Ruminococcus	0	0	0	0	0	0	0	0	0	1	0	0	0	0	0	0	0	0	0	0	0	0	0	0	0	0	0	0	0	0
SGB928	Bacteria	Firmicutes	Clostridia	Saccharofermentanales	Saccharofermentanaceae	Saccharofermentans	0	0	0	0	0	0	0	0	0	0	0	0	0	0	0	0	0	0	0	0	0	0	0	0	0	0	1	0	0	0
SGB728	Bacteria	Bacteroidetes	Bacteroidia	Bacteroidales	Bacteroidaceae	Prevotella	Prevotella sp6	0	0	0	0	0	1	0	0	0	1	1	1	0	0	0	0	0	0	0	1	1	0	0	0	0	1	0	0	0
SGB1884	Bacteria	Firmicutes	Clostridia	Lachnospirales	Lachnospiraceae	0	0	0	0	0	0	0	0	1	1	0	0	0	0	0	0	0	0	0	0	0	0	0	0	0	0	0	0	0	0	0
SGB367	Bacteria	Firmicutes	Clostridia	Oscillospirales	DTU089	Ruminococcus	GCA_002350785.1	0	0	0	0	0	0	1	1	0	0	0	0	0	0	0	0	0	0	0	0	0	0	0	0	0	1	0	0	0
SGB1253	Bacteria	Firmicutes	Clostridia	Oscillospirales	DTU089	UBA1227	UBA1227 sp1	0	0	0	0	0	0	0	0	1	0	0	0	0	0	0	0	0	0	0	0	0	0	0	0	0	0	0	0	0
SGB66	Bacteria	Bacteroidetes	Bacteroidia	Bacteroidales	Bacteroidaceae	Prevotella	0	0	0	0	0	0	1	0	0	0	0	1	1	0	0	0	0	0	0	0	0	0	0	0	0	0	1	0	0	0
SGB557	Bacteria	Bacteroidetes	Bacteroidia	Bacteroidales	Bacteroidaceae	Ga6A1	Ga6A1 sp1	0	0	0	0	0	0	0	0	0	1	1	1	0	0	0	0	0	0	0	0	0	0	0	0	0	0	0	0	0
SGB1275	Bacteria	Proteobacteria	Gammaproteobacteria	Betaproteobacteriales	Burkholderiaceae	CAG-521	0	0	0	0	1	0	1	0	0	0	0	0	0	0	0	1	1	0	0	0	0	0	0	0	0	0	0	0	0	0
SGB1781	Archaea	Euryarchaeota	Methanobacteria	Methanobacteriales	Methanobacteriaceae	Methanobrevibacter	GCA_002505605.1	0	0	0	0	0	0	1	1	0	0	1	0	0	0	0	0	0	1	1	0	0	0	0	0	0	0	0	0	0
SGB532	Archaea	Euryarchaeota	Methanobacteria	Methanobacteriales	Methanobacteriaceae	Methanobrevibacter	GCA_002505605.1	0	0	0	0	0	0	1	1	0	0	0	0	0	0	0	0	0	1	1	1	0	0	0	0	0	0	0	0	0
SGB897	Archaea	Euryarchaeota	Methanobacteria	Methanobacteriales	Methanobacteriaceae	Methanobrevibacter	GCA_002505605.1	0	0	0	0	0	0	0	1	0	0	0	0	0	0	0	0	0	0	0	1	0	0	0	0	0	0	0	0	0
SGB1482	Archaea	Euryarchaeota	Methanobacteria	Methanobacteriales	Methanobacteriaceae	Methanobrevibacter	GCA_002505605.1	0	0	0	0	0	0	1	0	0	0	0	0	0	0	0	0	0	1	0	1	0	0	0	0	0	0	0	0	0
SGB1184	Archaea	Euryarchaeota	Methanobacteria	Methanobacteriales	Methanobacteriaceae	Methanobrevibacter	GCA_002505605.1	0	0	0	0	0	0	1	1	0	0	0	0	0	0	0	0	0	1	1	1	0	0	0	0	0	0	0	0	0

## Sheet: SP
Succinate pathway	Domain	Phylum	Class	Order	Family	Genus	Species	K01902	K01903	K18118	K01847	K01848	K01849	K05606	K11264		Genus	Counts
								sucD; succinyl-CoA synthetase alpha subunit [EC:6.2.1.5]	sucC; succinyl-CoA synthetase beta subunit [EC:6.2.1.5]	aarC, cat1; succinyl-CoA:acetate CoA-transferase [EC:2.8.3.18]	MUT; methylmalonyl-CoA mutase [EC:5.4.99.2]	E5.4.99.2A, mcmA1; methylmalonyl-CoA mutase, N-terminal domain [EC:5.4.99.2]	E5.4.99.2B, mcmA2; methylmalonyl-CoA mutase, C-terminal domain [EC:5.4.99.2]	MCEE, epi; methylmalonyl-CoA/ethylmalonyl-CoA epimerase [EC:5.1.99.1]	mmcD; methylmalonyl-CoA decarboxylase [EC:4.1.1.41]		Methanobrevibacter	4
SGB606	Bacteria	Firmicutes	Negativicutes	Veillonellales	Dialisteraceae	Dialister	0	1	1	1	1	2	1	1	0		Prevotella	3
SGB926	Bacteria	Firmicutes	Bacilli	Erysipelotrichales	0	0	0	1	1	0	0	0	0	0	0		C941	2
SGB907	Bacteria	Bacteroidetes	Bacteroidia	Bacteroidales	Muribaculaceae	C941	C941 sp3	0	0	0	1	0	0	1	0		Dialister	1
SGB529	Bacteria	Bacteroidetes	Bacteroidia	Bacteroidales	Muribaculaceae	C941	C941 sp1	0	0	0	0	0	0	2	0		0	1
SGB254	Bacteria	Bacteroidetes	Bacteroidia	Bacteroidales	Bacteroidaceae	Prevotella	GCA_002342665.1	0	0	0	2	0	0	1	0		Succiniclasticum	1
SGB904	Bacteria	Firmicutes	Negativicutes	Acidaminococcales	Acidaminococcaceae	Succiniclasticum	GCA_002481665.1	1	1	1	0	1	0	0	0		Desulfovibrio	1
SGB901	Bacteria	Desulfobacteria	Desulfovibrionia	Desulfovibrionales	Desulfovibrionaceae	Desulfovibrio	UBA10261	1	1	0	0	0	0	0	0		UBA4372	1
SGB1247	Bacteria	Bacteroidetes	Bacteroidia	Bacteroidales	Bacteroidaceae	UBA4372	0	0	0	0	1	0	0	1	0		UBA2810	1
SGB397	Bacteria	Proteobacteria	Gammaproteobacteria	Enterobacterales	Succinivibrionaceae	UBA2810	UBA2810 sp1	1	1	0	0	0	0	0	0		UBA3839	1
SGB252	Bacteria	Bacteroidetes	Bacteroidia	Bacteroidales	Bacteroidaceae	UBA3839	0	0	0	0	1	0	0	1	0
SGB847	Bacteria	Bacteroidetes	Bacteroidia	Bacteroidales	Bacteroidaceae	Prevotella	0	0	0	0	1	0	0	1	0
SGB728	Bacteria	Bacteroidetes	Bacteroidia	Bacteroidales	Bacteroidaceae	Prevotella	Prevotella sp6	1	1	0	0	0	0	0	0
SGB532	Archaea	Euryarchaeota	Methanobacteria	Methanobacteriales	Methanobacteriaceae	Methanobrevibacter	GCA_002505605.1	1	0	0	0	0	0	0	0
SGB897	Archaea	Euryarchaeota	Methanobacteria	Methanobacteriales	Methanobacteriaceae	Methanobrevibacter	GCA_002505605.1	1	0	0	0	0	0	0	0
SGB1482	Archaea	Euryarchaeota	Methanobacteria	Methanobacteriales	Methanobacteriaceae	Methanobrevibacter	GCA_002505605.1	1	0	0	0	0	0	0	0
SGB1184	Archaea	Euryarchaeota	Methanobacteria	Methanobacteriales	Methanobacteriaceae	Methanobrevibacter	GCA_002505605.1	1	0	0	0	0	0	0	0

## Sheet: AP
Acrylate pathway	Domain	Phylum	Class	Order	Family	Genus	Species	K00016	K01026	K20627	K00248		Genus	Counts
								LDH, ldh; L-lactate dehydrogenase [EC:1.1.1.27]	pct; propionate CoA-transferase [EC:2.8.3.1]	lcdB, lactoyl-CoA dehydratase subunit beta [EC:4.2.1.54]	ACADS, bcd; butyryl-CoA dehydrogenase [EC:1.3.8.1]		Ruminococcus	8
SGB535	Bacteria	Firmicutes	Negativicutes	Acidaminococcales	Acidaminococcaceae	Acidaminococcus	0	1	0	0	0		UBA1227	3
SGB524	Bacteria	Firmicutes	Clostridia	Oscillospirales	DTU089	Ruminococcus	0	2	0	0	0		UBA2813	2
SGB745	Bacteria	Firmicutes	Clostridia	Lachnospirales	Lachnospiraceae	UBA2887	0	1	0	0	0		UBA2727	2
SGB121	Bacteria	Firmicutes	Clostridia	Lachnospirales	Lachnospiraceae	Oribacterium	GCA_002350265.1	2	0	0	0		-	2
SGB537	Bacteria	Firmicutes	Clostridia	Saccharofermentanales	Saccharofermentanaceae	Firm-16	GCA_002368805.1	1	0	0	0		Acidaminococcus	1
SGB120	Bacteria	Firmicutes	Clostridia	Lachnospirales	Lachnospiraceae	UBA629	0	1	0	0	0		UBA2887	1
SGB710	Bacteria	Firmicutes	Clostridia	Oscillospirales	DTU089	Ruminococcus	0	2	0	0	0		Oribacterium	1
SGB293	Bacteria	Cyanobacteria	Vampirovibrionia	Gastranaerophilales	Gastranaerophilaceae	UBA2813	UBA2813 sp1	1	0	0	0		Firm-16	1
SGB131	Bacteria	Firmicutes	Clostridia	Lachnospirales	Lachnospiraceae	UBA2727	0	1	0	0	0		UBA629	1
SGB529	Bacteria	Bacteroidetes	Bacteroidia	Bacteroidales	Muribaculaceae	C941	C941 sp1	0	0	0	1		C941	1
SGB301	Bacteria	Firmicutes	Clostridia	Oscillospirales	DTU089	Ruminococcus	0	1	0	0	0		CAG-791	1
SGB561	Bacteria	Firmicutes	Clostridia	Lachnospirales	Lachnospiraceae	CAG-791	GCA_002481255.1	1	0	0	0		Treponema	1
SGB746	Bacteria	Firmicutes	Clostridia	Oscillospirales	DTU089	Ruminococcus	0	1	0	0	0		Succiniclasticum	1
SGB490	Bacteria	Spirochaetes	Spirochaetia	Treponematales	Treponemataceae	Treponema	0	1	0	0	0		UBA2821	1
SGB517	Bacteria	Firmicutes	Clostridia	Oscillospirales	DTU089	Ruminococcus	0	3	0	0	0		Firm-07	1
SGB1793	Bacteria	Firmicutes	Clostridia	Oscillospirales	DTU089	UBA1227	UBA1227 sp1	1	0	0	0		Agathobacter	1
SGB1147	Bacteria	Firmicutes	Clostridia	Oscillospirales	DTU089	UBA1227	UBA1227 sp1	1	0	0	0		Saccharofermentans	1
SGB904	Bacteria	Firmicutes	Negativicutes	Acidaminococcales	Acidaminococcaceae	Succiniclasticum	GCA_002481665.1	1	0	0	0
SGB724	Bacteria	Firmicutes	Clostridia	Lachnospirales	Lachnospiraceae	UBA2821	GCA_002351535.1	1	0	0	0
SGB576	Bacteria	Firmicutes	Clostridia	Lachnospirales	Lachnospiraceae	UBA2727	UBA7906	2	0	0	0
SGB1371	Bacteria	Firmicutes	Clostridia	Oscillospirales	CAG-272	Firm-07	0	1	0	0	0
SGB522	Bacteria	Firmicutes	Clostridia	Oscillospirales	Ruminococcaceae	Ruminococcus	0	1	0	0	0
SGB577	Bacteria	Firmicutes	Clostridia	Lachnospirales	Lachnospiraceae	Agathobacter	Agathobacter faecis	2	0	0	1
SGB932	Bacteria	Actinobacteria	Coriobacteriia	Coriobacteriales	Atopobiaceae	0	0	1	0	0	0
SGB531	Bacteria	Cyanobacteria	Vampirovibrionia	Gastranaerophilales	Gastranaerophilaceae	UBA2813	GCA_002351645.1	2	0	0	0
SGB1093	Bacteria	Firmicutes	Clostridia	Oscillospirales	DTU089	UBA1227	UBA1227 sp1	1	0	0	0
SGB330	Bacteria	Firmicutes	Clostridia	Oscillospirales	Ruminococcaceae	Ruminococcus	0	1	0	0	0
SGB928	Bacteria	Firmicutes	Clostridia	Saccharofermentanales	Saccharofermentanaceae	Saccharofermentans	0	1	0	0	0
SGB1884	Bacteria	Firmicutes	Clostridia	Lachnospirales	Lachnospiraceae	0	0	1	0	0	1
SGB367	Bacteria	Firmicutes	Clostridia	Oscillospirales	DTU089	Ruminococcus	GCA_002350785.1	1	0	0	0

## Sheet: PP
Propanediol pathway	Domain	Phylum	Class	Order	Family	Genus	Species	K00048	K01699	K13922		Genus	Counts
								fucO; lactaldehyde reductase [EC:1.1.1.77]	pduC; propanediol dehydratase large subunit [EC:4.2.1.28]	pduP; propionaldehyde dehydrogenase [EC:1.2.1.87]		-	4
SGB394	Bacteria	Firmicutes	Clostridia	Lachnospirales	Lachnospiraceae	UBA4285	0	1	0	0		UBA1066	3
SGB926	Bacteria	Firmicutes	Bacilli	Erysipelotrichales	0	0	0	1	0	0		Ga6A1	3
SGB121	Bacteria	Firmicutes	Clostridia	Lachnospirales	Lachnospiraceae	Oribacterium	GCA_002350265.1	1	0	0		UBA4285	1
SGB129	Bacteria	Bacteroidetes	Bacteroidia	Bacteroidales	Bacteroidaceae	Prevotella	Prevotella bryantii	1	0	0		Oribacterium	1
SGB130	Bacteria	Firmicutes	Clostridia	Lachnospirales	Lachnospiraceae	UBA629	UBA629 sp1	1	0	0		Prevotella	1
SGB1209	Bacteria	Firmicutes	Clostridia	Lachnospirales	Lachnospiraceae	UBA1066	GCA_002448255.1	1	0	0		UBA629	1
SGB703	Bacteria	Firmicutes	Bacilli	Erysipelotrichales	Erysipelatoclostridiaceae	0	0	1	0	0		Firm-07	1
SGB1371	Bacteria	Firmicutes	Clostridia	Oscillospirales	CAG-272	Firm-07	0	0	0	1		UBA6382	1
SGB128	Bacteria	Firmicutes	Clostridia	Lachnospirales	Lachnospiraceae	UBA1066	GCA_002448255.1	1	0	0		Agathobacter	1
SGB178	Bacteria	Bacteroidetes	Bacteroidia	Bacteroidales	Bacteroidaceae	UBA6382	UBA6382 sp2	1	0	0		UBA4372	1
SGB577	Bacteria	Firmicutes	Clostridia	Lachnospirales	Lachnospiraceae	Agathobacter	Agathobacter faecis	1	0	0		UBA2922	1
SGB1247	Bacteria	Bacteroidetes	Bacteroidia	Bacteroidales	Bacteroidaceae	UBA4372	0	1	0	0
SGB932	Bacteria	Actinobacteria	Coriobacteriia	Coriobacteriales	Atopobiaceae	0	0	1	0	0
SGB775	Bacteria	Bacteroidetes	Bacteroidia	Bacteroidales	Bacteroidaceae	Ga6A1	Ga6A1 sp1	1	0	0
SGB481	Bacteria	Bacteroidetes	Bacteroidia	Bacteroidales	Bacteroidaceae	Ga6A1	Ga6A1 sp1	1	0	0
SGB1728	Bacteria	Firmicutes	Clostridia	Oscillospirales	Oscillospiraceae	UBA2922	0	1	0	0
SGB288	Bacteria	Firmicutes	Clostridia	Lachnospirales	Lachnospiraceae	UBA1066	GCA_002448255.1	1	0	0
SGB1884	Bacteria	Firmicutes	Clostridia	Lachnospirales	Lachnospiraceae	0	0	1	0	0
SGB557	Bacteria	Bacteroidetes	Bacteroidia	Bacteroidales	Bacteroidaceae	Ga6A1	Ga6A1 sp1	1	0	0

## Sheet: PCP
Propionyl-CoA to Propionate	Domain	Phylum	Class	Order	Family	Genus	Species	K01908	K01895	K01026	K01905	K22224
								prpE; propionyl-CoA synthetase [EC:6.2.1.17]	ACSS, acs; acetyl-CoA synthetase [EC:6.2.1.1]	pct; propionate CoA-transferase [EC:2.8.3.1]	E6.2.1.13; acetyl-CoA synthetase (ADP-forming) [EC:6.2.1.13]	acdB, acetate---CoA ligase (ADP-forming) subunit beta [EC:6.2.1.13]
SGB293	Bacteria	Cyanobacteria	Vampirovibrionia	Gastranaerophilales	Gastranaerophilaceae	UBA2813	UBA2813 sp1	0	0	0	0	1
SGB1781	Archaea	Euryarchaeota	Methanobacteria	Methanobacteriales	Methanobacteriaceae	Methanobrevibacter	GCA_002505605.1	0	0	0	1	0
SGB897	Archaea	Euryarchaeota	Methanobacteria	Methanobacteriales	Methanobacteriaceae	Methanobrevibacter	GCA_002505605.1	0	0	0	1	0
SGB1482	Archaea	Euryarchaeota	Methanobacteria	Methanobacteriales	Methanobacteriaceae	Methanobrevibacter	GCA_002505605.1	0	0	0	1	0

## Sheet: PCOA
Pyruvate to acetyl-CoA	Domain	Phylum	Class	Order	Family	Genus	Species	K00169	K00170	K00171	K00172	K00189	K03737		Genus	Counts
								porA; pyruvate ferredoxin oxidoreductase alpha subunit [EC:1.2.7.1]	porB; pyruvate ferredoxin oxidoreductase beta subunit [EC:1.2.7.1]	porD; pyruvate ferredoxin oxidoreductase delta subunit [EC:1.2.7.1]	porG; pyruvate ferredoxin oxidoreductase gamma subunit [EC:1.2.7.1]	vorG; 2-oxoisovalerate ferredoxin oxidoreductase, gamma subunit [EC:1.2.7.7]	por, nifJ; pyruvate-ferredoxin/flavodoxin oxidoreductase [EC:1.2.7.1 1.2.7.-]		Ruminococcus	8
SGB394	Bacteria	Firmicutes	Clostridia	Lachnospirales	Lachnospiraceae	UBA4285	0	0	0	0	0	0	1		Prevotella	6
SGB606	Bacteria	Firmicutes	Negativicutes	Veillonellales	Dialisteraceae	Dialister	0	0	0	0	0	0	1		Methanobrevibacter	5
SGB535	Bacteria	Firmicutes	Negativicutes	Acidaminococcales	Acidaminococcaceae	Acidaminococcus	0	0	0	0	0	0	2		-	4
SGB524	Bacteria	Firmicutes	Clostridia	Oscillospirales	DTU089	Ruminococcus	0	0	0	0	0	0	1		UBA629	4
SGB63	Bacteria	Firmicutes	Clostridia	Peptostreptococcales	Anaerovoracaceae	UBA3738	0	3	2	3	3	0	2		UBA1227	4
SGB926	Bacteria	Firmicutes	Bacilli	Erysipelotrichales	0	0	0	0	0	0	0	0	1		UBA1066	4
SGB745	Bacteria	Firmicutes	Clostridia	Lachnospirales	Lachnospiraceae	UBA2887	0	0	0	0	0	0	1		RC9	3
SGB121	Bacteria	Firmicutes	Clostridia	Lachnospirales	Lachnospiraceae	Oribacterium	GCA_002350265.1	0	0	0	0	0	1		Ga6A1	3
SGB907	Bacteria	Bacteroidetes	Bacteroidia	Bacteroidales	Muribaculaceae	C941	C941 sp3	0	0	0	0	0	1		C941	2
SGB537	Bacteria	Firmicutes	Clostridia	Saccharofermentanales	Saccharofermentanaceae	Firm-16	GCA_002368805.1	0	0	0	0	0	1		UBA2813	2
SGB120	Bacteria	Firmicutes	Clostridia	Lachnospirales	Lachnospiraceae	UBA629	0	0	0	0	0	0	1		UBA2727	2
SGB710	Bacteria	Firmicutes	Clostridia	Oscillospirales	DTU089	Ruminococcus	0	0	0	0	0	0	1		UBA4285	1
SGB129	Bacteria	Bacteroidetes	Bacteroidia	Bacteroidales	Bacteroidaceae	Prevotella	Prevotella bryantii	0	0	0	0	0	1		Dialister	1
SGB872	Bacteria	Firmicutes	Clostridia	Lachnospirales	Lachnospiraceae	UBA629	GCA_002300065.1	0	0	0	0	0	1		Acidaminococcus	1
SGB293	Bacteria	Cyanobacteria	Vampirovibrionia	Gastranaerophilales	Gastranaerophilaceae	UBA2813	UBA2813 sp1	0	0	0	0	0	1		UBA3738	1
SGB696	Bacteria	Firmicutes	Clostridia	Lachnospirales	Lachnospiraceae	UBA629	GCA_002300065.1	0	0	0	0	0	1		UBA2887	1
SGB131	Bacteria	Firmicutes	Clostridia	Lachnospirales	Lachnospiraceae	UBA2727	0	0	0	0	0	0	1		Oribacterium	1
SGB529	Bacteria	Bacteroidetes	Bacteroidia	Bacteroidales	Muribaculaceae	C941	C941 sp1	0	0	0	0	0	1		Firm-16	1
SGB732	Bacteria	Bacteroidetes	Bacteroidia	Bacteroidales	UBA932	RC9	0	0	0	0	0	0	1		CAG-791	1
SGB301	Bacteria	Firmicutes	Clostridia	Oscillospirales	DTU089	Ruminococcus	0	0	0	0	0	0	1		Succiniclasticum	1
SGB124	Bacteria	Bacteroidetes	Bacteroidia	Bacteroidales	UBA932	RC9	GCA_002472565.1	0	0	0	0	0	1		UBA2821	1
SGB254	Bacteria	Bacteroidetes	Bacteroidia	Bacteroidales	Bacteroidaceae	Prevotella	GCA_002342665.1	0	0	0	0	0	1		Desulfovibrio	1
SGB561	Bacteria	Firmicutes	Clostridia	Lachnospirales	Lachnospiraceae	CAG-791	GCA_002481255.1	0	0	0	0	0	1		UBA6382	1
SGB746	Bacteria	Firmicutes	Clostridia	Oscillospirales	DTU089	Ruminococcus	0	0	0	0	0	0	1		UBA4372	1
SGB517	Bacteria	Firmicutes	Clostridia	Oscillospirales	DTU089	Ruminococcus	0	0	0	0	0	0	1		UBA3839	1
SGB130	Bacteria	Firmicutes	Clostridia	Lachnospirales	Lachnospiraceae	UBA629	UBA629 sp1	0	0	0	0	0	1		UBA2922	1
SGB1793	Bacteria	Firmicutes	Clostridia	Oscillospirales	DTU089	UBA1227	UBA1227 sp1	0	0	0	0	0	2		CAG-484	1
SGB1147	Bacteria	Firmicutes	Clostridia	Oscillospirales	DTU089	UBA1227	UBA1227 sp1	0	0	0	0	0	2		Saccharofermentans	1
SGB904	Bacteria	Firmicutes	Negativicutes	Acidaminococcales	Acidaminococcaceae	Succiniclasticum	GCA_002481665.1	0	0	0	0	0	1		CAG-521	1
SGB1209	Bacteria	Firmicutes	Clostridia	Lachnospirales	Lachnospiraceae	UBA1066	GCA_002448255.1	0	0	0	0	0	2
SGB724	Bacteria	Firmicutes	Clostridia	Lachnospirales	Lachnospiraceae	UBA2821	GCA_002351535.1	1	1	1	1	0	2
SGB901	Bacteria	Desulfobacteria	Desulfovibrionia	Desulfovibrionales	Desulfovibrionaceae	Desulfovibrio	UBA10261	0	0	0	0	0	1
SGB703	Bacteria	Firmicutes	Bacilli	Erysipelotrichales	Erysipelatoclostridiaceae	0	0	0	0	0	0	0	1
SGB576	Bacteria	Firmicutes	Clostridia	Lachnospirales	Lachnospiraceae	UBA2727	UBA7906	0	0	0	0	0	1
SGB128	Bacteria	Firmicutes	Clostridia	Lachnospirales	Lachnospiraceae	UBA1066	GCA_002448255.1	0	0	0	0	0	2
SGB522	Bacteria	Firmicutes	Clostridia	Oscillospirales	Ruminococcaceae	Ruminococcus	0	0	0	0	0	0	2
SGB178	Bacteria	Bacteroidetes	Bacteroidia	Bacteroidales	Bacteroidaceae	UBA6382	UBA6382 sp2	0	0	0	0	0	1
SGB189	Bacteria	Bacteroidetes	Bacteroidia	Bacteroidales	Bacteroidaceae	Prevotella	0	0	0	0	0	0	1
SGB1247	Bacteria	Bacteroidetes	Bacteroidia	Bacteroidales	Bacteroidaceae	UBA4372	0	0	0	0	0	0	2
SGB252	Bacteria	Bacteroidetes	Bacteroidia	Bacteroidales	Bacteroidaceae	UBA3839	0	0	0	0	0	0	1
SGB932	Bacteria	Actinobacteria	Coriobacteriia	Coriobacteriales	Atopobiaceae	0	0	0	0	0	0	0	1
SGB775	Bacteria	Bacteroidetes	Bacteroidia	Bacteroidales	Bacteroidaceae	Ga6A1	Ga6A1 sp1	0	0	0	0	0	1
SGB531	Bacteria	Cyanobacteria	Vampirovibrionia	Gastranaerophilales	Gastranaerophilaceae	UBA2813	GCA_002351645.1	0	0	0	0	0	1
SGB481	Bacteria	Bacteroidetes	Bacteroidia	Bacteroidales	Bacteroidaceae	Ga6A1	Ga6A1 sp1	0	0	0	0	0	1
SGB514	Bacteria	Bacteroidetes	Bacteroidia	Bacteroidales	UBA932	RC9	0	0	0	0	0	0	2
SGB847	Bacteria	Bacteroidetes	Bacteroidia	Bacteroidales	Bacteroidaceae	Prevotella	0	0	0	0	0	0	1
SGB1728	Bacteria	Firmicutes	Clostridia	Oscillospirales	Oscillospiraceae	UBA2922	0	0	0	0	0	0	2
SGB933	Bacteria	Firmicutes	Clostridia	Lachnospirales	Lachnospiraceae	UBA1066	GCA_002448255.1	0	0	0	0	0	2
SGB1093	Bacteria	Firmicutes	Clostridia	Oscillospirales	DTU089	UBA1227	UBA1227 sp1	0	0	0	0	0	3
SGB618	Bacteria	Cyanobacteria	Vampirovibrionia	Gastranaerophilales	Gastranaerophilaceae	CAG-484	0	0	0	0	0	0	1
SGB288	Bacteria	Firmicutes	Clostridia	Lachnospirales	Lachnospiraceae	UBA1066	GCA_002448255.1	0	0	0	0	0	2
SGB330	Bacteria	Firmicutes	Clostridia	Oscillospirales	Ruminococcaceae	Ruminococcus	0	1	1	1	1	0	0
SGB928	Bacteria	Firmicutes	Clostridia	Saccharofermentanales	Saccharofermentanaceae	Saccharofermentans	0	0	0	0	0	0	2
SGB728	Bacteria	Bacteroidetes	Bacteroidia	Bacteroidales	Bacteroidaceae	Prevotella	Prevotella sp6	0	0	0	0	0	1
SGB1884	Bacteria	Firmicutes	Clostridia	Lachnospirales	Lachnospiraceae	0	0	0	0	0	0	0	1
SGB367	Bacteria	Firmicutes	Clostridia	Oscillospirales	DTU089	Ruminococcus	GCA_002350785.1	0	1	0	0	0	2
SGB1253	Bacteria	Firmicutes	Clostridia	Oscillospirales	DTU089	UBA1227	UBA1227 sp1	0	0	0	0	0	1
SGB66	Bacteria	Bacteroidetes	Bacteroidia	Bacteroidales	Bacteroidaceae	Prevotella	0	0	0	0	0	0	2
SGB557	Bacteria	Bacteroidetes	Bacteroidia	Bacteroidales	Bacteroidaceae	Ga6A1	Ga6A1 sp1	0	0	0	0	0	1
SGB1275	Bacteria	Proteobacteria	Gammaproteobacteria	Betaproteobacteriales	Burkholderiaceae	CAG-521	0	1	1	0	1	0	0
SGB1781	Archaea	Euryarchaeota	Methanobacteria	Methanobacteriales	Methanobacteriaceae	Methanobrevibacter	GCA_002505605.1	1	1	1	0	1	0
SGB532	Archaea	Euryarchaeota	Methanobacteria	Methanobacteriales	Methanobacteriaceae	Methanobrevibacter	GCA_002505605.1	1	1	0	0	0	0
SGB897	Archaea	Euryarchaeota	Methanobacteria	Methanobacteriales	Methanobacteriaceae	Methanobrevibacter	GCA_002505605.1	1	1	1	0	1	0
SGB1482	Archaea	Euryarchaeota	Methanobacteria	Methanobacteriales	Methanobacteriaceae	Methanobrevibacter	GCA_002505605.1	1	1	1	0	1	0
SGB1184	Archaea	Euryarchaeota	Methanobacteria	Methanobacteriales	Methanobacteriaceae	Methanobrevibacter	GCA_002505605.1	1	1	1	0	1	0

[truncated: 4 more sheets: ACP, WLP, BP, M]
