# Supplementary material for: The gastrointestinal microbiome in dairy cattle is constrained by the deterministic driver of the region and the modified effect of diet
Source: Microbiome. 2023 Jan 20;11:10. doi: 10.1186/s40168-022-01453-2 (PMC9863278; doi:10.1186/s40168-022-01453-2)
Supplement: Supplementary file 6 — Additional file 5: Table S22. The counts of CAZyme genes and KOs from carbon metabolism among the decreased abundance of high-quality genomes in the grain-fed cows in the rumen. [file 40168_2022_1453_MOESM5_ESM.xlsx]

## Sheet: CAZYmes
Table S22. The counts of CAZyme genes and KOs from carbon metabolism among the decreased abundance of high-quality genomes in the grain-fed cows in the rumen
Genome name	Domain	Phylum	Class	Order	Family	Genus	Species	AA10	AA12	AA15	AA16	AA2	AA3	AA4	AA6	AA7	CBM10	CBM11	CBM12	CBM13	CBM14	CBM15	CBM16	CBM17	CBM19	CBM2	CBM20	CBM21	CBM22	CBM23	CBM24	CBM25	CBM26	CBM27	CBM29	CBM3	CBM30	CBM31	CBM32	CBM34	CBM35	CBM36	CBM37	CBM38	CBM39	CBM4	CBM40	CBM41	CBM42
SGB389	Bacteria	Firmicutes	Clostridia	Lachnospirales	Lachnospiraceae	CAG-411	-	0	0	0	0	0	0	0	1	0	0	0	0	0	0	0	1	0	0	0	0	0	0	0	0	3	13	0	0	0	0	0	1	5	0	0	2	0	0	0	0	2	0
SGB1670	Bacteria	Bacteroidetes	Bacteroidia	Bacteroidales	P3	UBA3388	GCA_002358835.1	0	0	0	0	0	0	0	1	0	0	0	0	0	0	0	2	0	0	0	0	0	0	0	0	0	0	0	0	0	0	0	1	0	1	0	2	0	0	0	0	0	0
SGB1603	Bacteria	Bacteroidetes	Bacteroidia	Bacteroidales	P3	UBA3388	GCA_002358855.1	0	0	0	0	0	0	0	1	0	0	0	0	0	0	0	2	0	0	0	0	0	0	0	0	0	0	0	0	0	0	0	2	0	1	0	5	0	0	0	0	0	0
SGB692	Bacteria	Proteobacteria	Alphaproteobacteria	Acetobacterales	Acetobacteraceae	Acetobacter	-	0	0	0	0	0	0	1	0	0	0	0	0	0	0	0	0	0	0	0	0	0	0	0	0	0	0	0	0	0	0	0	0	0	0	0	0	0	0	0	0	0	0
SGB1840	Bacteria	Firmicutes	Clostridia	4C28d-15	CAG-727	-	-	0	0	0	0	0	0	0	1	0	0	0	0	0	0	0	0	0	0	0	0	0	0	0	0	0	0	0	0	0	0	0	0	0	0	0	1	0	0	0	0	0	0
SGB982	Bacteria	Firmicutes	Clostridia	Oscillospirales	CAG-272	CAG-724	-	0	0	0	0	0	0	0	1	0	0	0	0	0	0	0	0	0	0	0	0	0	0	0	0	0	0	0	0	0	0	0	0	0	1	0	0	0	0	0	0	0	0
SGB438	Bacteria	Firmicutes	Clostridia	Oscillospirales	DTU089	UBA1213	UBA9224	0	0	0	0	0	0	0	3	0	0	0	0	1	0	0	0	0	0	0	0	0	0	0	0	0	15	0	0	0	0	0	0	1	0	0	0	0	0	0	0	1	0
SGB1374	Bacteria	Firmicutes	Clostridia	Oscillospirales	DTU089	UBA6857	-	0	0	0	0	0	0	0	1	0	0	0	0	0	0	0	1	0	0	0	0	0	0	0	0	0	0	0	0	0	0	0	1	0	2	0	16	0	0	0	0	0	0
SGB1788	Bacteria	Bacteroidetes	Bacteroidia	Bacteroidales	P3	UBA3388	GCA_002358835.1	0	0	0	0	0	0	0	1	0	0	0	0	0	0	0	2	0	0	1	0	0	0	0	0	0	0	0	0	0	0	0	2	0	1	0	3	0	0	0	0	0	0
SGB1637	Bacteria	Bacteroidetes	Bacteroidia	Bacteroidales	Rikenellaceae	Alistipes	-	0	0	0	0	0	0	0	1	0	0	0	0	0	0	0	0	0	0	0	1	0	0	0	0	0	0	0	0	0	0	0	0	0	2	0	1	0	0	0	0	0	0
SGB42	Bacteria	Bacteroidetes	Bacteroidia	Bacteroidales	F082	F082	-	0	0	0	0	0	0	0	2	0	0	0	0	0	0	0	1	0	0	0	0	0	0	0	0	0	0	0	0	0	0	0	5	0	0	0	1	0	0	0	0	0	0
SGB1474	Bacteria	Bacteroidetes	Bacteroidia	Bacteroidales	Muribaculaceae	-	-	0	0	0	0	0	0	0	1	0	0	0	0	0	0	0	0	0	0	0	1	0	0	0	0	0	2	0	0	0	1	0	0	0	2	0	0	0	0	0	0	0	0
SGB1545	Bacteria	Firmicutes	Clostridia	CAG-41	UBA1381	-	-	0	0	0	0	0	0	0	1	0	0	0	0	0	0	0	0	0	0	0	0	0	0	0	0	0	0	0	0	0	0	0	0	1	0	0	1	0	0	0	0	0	0
SGB1197	Bacteria	Firmicutes	Clostridia	Christensenellales	-	-	-	0	0	0	0	0	0	0	0	0	0	0	0	1	0	0	1	0	0	0	0	0	8	0	0	0	0	0	0	0	0	0	5	1	1	0	0	0	0	0	1	0	0
SGB1856	Bacteria	Firmicutes	Clostridia	Oscillospirales	DTU089	DTU089	-	0	0	0	0	0	0	0	1	0	0	0	0	0	0	0	0	0	0	0	0	0	0	0	0	0	0	0	0	0	0	0	2	0	1	0	11	0	0	0	0	0	0
SGB1635	Bacteria	Bacteroidetes	Bacteroidia	Bacteroidales	Rikenellaceae	Tidjanibacter	-	0	0	0	0	0	0	0	0	0	0	0	0	0	0	0	0	0	0	0	1	0	0	0	0	0	1	0	0	0	0	0	1	0	1	0	2	0	0	0	0	0	0
SGB1574	Bacteria	Firmicutes	Clostridia	Oscillospirales	CAG-272	Firm-07	-	0	0	0	0	0	0	1	0	0	0	0	0	0	0	0	0	0	0	0	0	0	0	0	0	0	0	0	0	0	0	0	0	0	0	0	0	0	0	0	0	0	0
SGB1042	Bacteria	Firmicutes	Clostridia	Clostridiales	Clostridiaceae	Clostridium	-	0	0	0	0	0	0	0	0	0	0	0	0	0	0	0	0	0	0	0	1	1	0	0	0	1	4	0	0	0	0	0	0	2	0	0	1	0	0	0	0	2	0
SGB1765	Bacteria	Firmicutes	Clostridia	Oscillospirales	CAG-272	UBA1740	-	0	0	0	0	0	0	1	1	0	0	0	0	0	0	0	0	0	0	0	0	0	0	0	0	0	0	0	0	0	0	0	0	0	2	0	0	0	0	0	0	0	0
SGB1527	Bacteria	Firmicutes	Clostridia	Oscillospirales	CAG-272	-	-	0	0	0	0	0	0	0	0	0	0	0	0	1	0	0	0	0	0	0	0	0	0	0	0	0	0	0	0	0	0	0	0	0	1	0	0	0	0	0	0	1	0
SGB1440	Bacteria	Firmicutes	Clostridia	Oscillospirales	CAG-272	-	-	0	0	0	0	0	0	0	1	0	0	0	0	0	0	0	0	0	0	0	0	0	0	0	0	0	0	0	0	0	0	0	2	0	0	0	1	0	0	1	0	1	0
SGB411	Bacteria	Firmicutes	Clostridia	Oscillospirales	Oscillospiraceae	CAG-110	-	0	0	0	0	0	0	0	3	0	0	0	0	0	0	0	0	0	0	0	0	0	0	0	0	0	4	0	0	0	0	0	0	0	0	0	29	0	0	0	0	1	0
SGB431	Bacteria	Proteobacteria	Alphaproteobacteria	RF32	Rs-D84	Rs-D84	-	0	0	0	0	0	0	0	2	0	0	0	0	0	0	0	0	0	0	0	0	0	0	0	0	0	0	0	0	0	0	0	0	0	0	0	0	0	0	0	0	0	0
SGB1539	Bacteria	Firmicutes	Clostridia	Oscillospirales	Oscillospiraceae	-	-	0	0	0	0	0	0	0	0	1	0	0	0	1	0	0	0	0	0	0	0	0	0	0	0	0	0	0	0	0	0	0	0	0	0	0	0	0	0	0	0	0	0
SGB677	Bacteria	Bacteroidetes	Bacteroidia	Bacteroidales	F082	F082	-	0	0	0	0	0	0	0	3	0	0	0	0	0	0	0	0	0	0	0	1	0	0	0	0	0	0	0	0	0	0	0	2	0	0	0	3	0	0	0	0	0	0
SGB792	Bacteria	Firmicutes	Clostridia	Lachnospirales	Lachnospiraceae	UBA2868	UBA9423	0	0	0	0	0	0	0	1	0	0	0	0	0	0	0	0	0	0	0	0	0	0	0	0	0	0	0	0	0	0	0	0	1	0	0	1	0	0	0	0	0	0
SGB1646	Bacteria	Firmicutes	Clostridia	Oscillospirales	DTU089	-	-	0	0	0	0	0	0	1	0	0	0	0	0	0	0	0	0	0	0	0	0	0	0	0	0	0	0	0	0	0	0	0	0	0	2	0	0	0	0	0	0	0	0
SGB1740	Bacteria	Firmicutes	Clostridia	Oscillospirales	CAG-272	Firm-07	-	0	0	0	0	0	0	0	0	0	0	0	0	0	0	0	0	0	0	0	0	0	0	0	0	0	0	0	0	0	0	0	0	0	1	0	0	0	0	0	0	0	0
SGB448	Bacteria	Firmicutes	Clostridia	Oscillospirales	DTU089	-	-	0	0	0	0	0	0	0	1	0	0	0	0	0	0	0	0	0	0	0	0	0	0	0	0	0	0	0	0	0	0	0	1	3	0	0	1	0	0	0	0	0	0
SGB1844	Bacteria	Proteobacteria	Alphaproteobacteria	RF32	Rs-D84	Rs-D84	-	0	0	0	0	0	0	0	0	0	0	0	0	0	0	0	0	0	0	0	0	0	0	0	0	0	0	0	0	0	0	0	0	0	0	0	0	0	0	0	0	0	0
SGB26	Bacteria	Proteobacteria	Gammaproteobacteria	Enterobacterales	Succinivibrionaceae	UBA2804	-	0	0	0	0	0	0	0	3	1	0	0	0	0	0	0	0	0	0	0	1	0	0	0	0	0	0	0	0	0	0	0	0	0	0	0	0	0	0	0	0	0	0
SGB392	Bacteria	Firmicutes	Clostridia	Lachnospirales	Lachnospiraceae	UBA1201	-	0	0	0	0	0	0	0	2	0	0	0	0	1	0	0	1	0	0	1	0	0	0	0	0	0	0	0	0	0	0	0	0	1	2	0	2	0	0	0	0	0	0
SGB359	Bacteria	Proteobacteria	Gammaproteobacteria	Enterobacterales	Succinivibrionaceae	Succinivibrio	Succinivibrio sp2	0	0	0	0	0	0	0	0	1	0	0	0	0	0	0	0	0	0	0	0	0	0	0	0	0	0	0	0	0	0	0	0	2	0	0	0	0	0	0	0	0	0
SGB1582	Bacteria	Bacteroidetes	Bacteroidia	Bacteroidales	Rikenellaceae	Alistipes	-	0	0	0	0	0	0	0	0	0	0	0	0	0	0	0	0	0	0	0	1	0	0	0	0	0	1	0	0	0	0	0	2	0	0	0	2	0	0	0	0	0	0
SGB1734	Bacteria	Firmicutes	Clostridia	Oscillospirales	CAG-272	Firm-07	-	0	0	0	0	0	0	0	0	0	0	0	0	0	0	0	0	0	0	0	0	0	0	0	0	0	0	0	0	0	0	0	1	0	0	0	0	0	0	0	1	0	0
SGB1438	Bacteria	Firmicutes	Clostridia	Oscillospirales	DTU089	-	-	0	0	0	0	0	0	1	0	0	0	0	0	0	0	0	0	0	0	0	0	0	0	0	0	0	0	0	0	0	0	0	0	0	1	0	1	0	0	0	0	0	0
SGB1794	Bacteria	Firmicutes	Clostridia	Oscillospirales	CAG-272	Firm-07	-	0	0	0	0	0	0	0	0	0	0	0	0	0	0	0	0	0	0	0	0	0	0	0	0	0	0	0	0	0	0	0	0	0	0	0	0	0	0	0	0	1	0
SGB407	Bacteria	Firmicutes	Clostridia	Lachnospirales	Lachnospiraceae	CAG-411	-	0	0	0	0	0	0	0	2	0	0	0	0	0	0	0	0	0	0	0	0	0	0	0	0	17	21	0	0	0	0	0	0	3	0	0	4	0	0	0	0	2	0
SGB442	Bacteria	Bacteroidetes	Bacteroidia	Bacteroidales	UBA3824	UBA3824	-	0	0	0	0	0	0	0	1	0	0	1	0	0	0	0	0	0	0	0	2	0	1	0	0	0	1	0	0	0	1	0	1	0	0	0	0	0	0	1	0	0	0
SGB1119	Bacteria	Firmicutes	Clostridia	Oscillospirales	CAG-272	UBA1740	-	0	0	0	0	0	0	0	1	0	0	0	0	0	0	0	0	0	0	0	0	0	0	0	0	0	0	0	0	0	0	0	0	0	0	0	0	0	0	0	0	0	0
SGB1621	Bacteria	Firmicutes	Clostridia	Oscillospirales	DTU089	-	-	0	0	0	0	0	0	1	0	0	0	0	0	0	0	0	0	0	0	0	0	0	0	0	0	0	0	0	0	0	0	0	0	0	2	0	0	0	0	0	0	0	0
SGB1062	Bacteria	Firmicutes	Clostridia	Oscillospirales	CAG-272	Firm-07	-	0	0	0	0	0	0	0	0	0	0	0	0	0	0	0	0	0	0	0	0	0	0	0	0	0	0	0	0	0	0	0	1	0	1	0	0	0	0	0	0	1	0
SGB1131	Bacteria	Firmicutes	Clostridia	Oscillospirales	CAG-272	UBA1740	-	0	0	0	0	0	0	0	1	0	0	0	0	0	0	0	0	0	0	0	0	0	0	0	0	0	0	0	0	0	0	0	2	0	0	0	1	0	0	0	1	0	0
SGB1655	Bacteria	Firmicutes	Clostridia	Oscillospirales	DTU089	-	-	0	0	0	0	0	0	1	0	0	0	0	0	0	0	0	0	0	0	0	0	0	0	0	0	0	0	0	0	0	0	0	0	0	2	0	0	0	0	0	0	0	0
SGB1200	Bacteria	Firmicutes	Clostridia	Oscillospirales	CAG-272	-	-	0	0	0	0	0	0	0	1	0	0	0	0	0	0	0	0	0	0	0	0	0	0	0	0	0	0	0	0	0	0	0	1	0	1	0	0	0	0	0	0	0	0
SGB780	Bacteria	Planctomycetes	Planctomycetes	Pirellulales	Thermoguttaceae	UBA8133	-	0	0	0	0	0	0	0	3	0	0	0	1	0	0	0	0	0	0	0	0	0	0	0	0	0	0	0	0	0	0	0	1	0	1	0	4	0	0	0	0	0	0
SGB336	Bacteria	Firmicutes	Clostridia	Oscillospirales	DTU089	-	-	0	0	0	0	0	0	0	1	0	0	0	0	0	0	0	0	0	0	0	0	0	0	0	0	0	1	0	0	0	0	0	0	3	0	0	1	0	0	0	0	0	0
SGB1802	Bacteria	Firmicutes	Clostridia	Oscillospirales	DTU089	CAG-177	-	0	0	0	0	0	0	0	0	0	0	0	0	0	0	0	0	0	0	0	0	0	0	0	0	0	0	0	0	0	0	0	2	1	1	0	0	0	0	0	0	0	0
SGB44	Bacteria	Bacteroidetes	Bacteroidia	Bacteroidales	UBA932	Bact-11	-	0	0	0	0	0	0	0	3	0	0	0	0	0	0	0	0	0	0	0	1	0	0	0	0	0	0	0	0	0	1	0	5	0	0	0	1	0	0	0	0	0	0
SGB1466	Bacteria	Firmicutes	Clostridia	Oscillospirales	DTU089	-	-	0	0	0	0	0	0	1	0	0	0	0	0	0	0	0	0	0	0	0	0	0	0	0	0	0	0	0	0	0	0	0	0	0	2	0	0	0	0	0	0	0	0
SGB1799	Bacteria	Firmicutes	Clostridia	Oscillospirales	CAG-272	Firm-07	-	0	0	0	0	0	0	0	0	0	0	0	0	0	0	0	0	0	0	0	0	0	0	0	0	0	0	0	0	0	0	0	1	0	0	0	0	0	0	0	0	1	0
SGB1132	Bacteria	Bacteroidetes	Bacteroidia	Bacteroidales	Rikenellaceae	Alistipes	-	0	0	0	0	0	0	0	0	0	0	0	0	0	0	0	0	0	0	0	1	0	0	0	0	0	0	0	0	0	0	0	3	0	0	0	2	0	0	0	0	0	0
SGB1604	Bacteria	Firmicutes	Clostridia	Oscillospirales	CAG-382	-	-	0	0	0	0	0	0	0	0	0	0	0	0	0	0	0	1	0	0	0	0	0	0	0	0	0	0	0	0	0	0	0	31	0	0	0	1	0	0	0	0	0	0
SGB1668	Bacteria	Spirochaetes	GWE2-31-10	GWE2-31-10	GWE2-31-10	-	-	0	0	0	0	0	0	0	2	0	0	0	0	0	0	0	0	0	0	0	1	0	0	0	0	0	3	0	0	0	0	0	0	1	1	0	0	0	0	0	0	0	0
SGB1436	Bacteria	Firmicutes	Clostridia	Oscillospirales	CAG-272	UBA1740	-	0	0	0	0	0	0	1	0	0	0	0	0	0	0	0	0	0	0	0	0	0	0	0	0	0	0	0	0	0	0	0	1	0	1	0	0	0	0	0	0	0	0
SGB1824	Bacteria	Bacteroidetes	Bacteroidia	Bacteroidales	Muribaculaceae	-	-	0	0	0	0	0	0	0	0	0	0	0	0	0	0	0	0	0	0	0	1	0	0	0	0	0	0	0	0	0	0	0	1	0	1	0	1	0	0	0	0	0	0
SGB1118	Bacteria	Firmicutes	Clostridia	Oscillospirales	DTU089	UBA737	-	0	0	0	0	0	0	0	0	0	0	0	0	1	0	0	0	0	0	0	0	0	0	0	0	0	0	0	0	0	0	0	2	1	0	0	0	0	0	0	0	0	0
SGB1323	Bacteria	Firmicutes	Clostridia	Oscillospirales	DTU089	-	-	0	0	0	0	0	0	1	0	0	0	0	0	0	0	0	0	0	0	0	0	0	0	0	0	0	0	0	0	0	0	0	0	0	2	0	0	0	0	0	0	0	0
SGB200	Bacteria	Bacteroidetes	Bacteroidia	Bacteroidales	UBA932	RC9	-	0	0	0	0	0	0	0	2	0	0	0	0	0	0	0	0	0	0	0	1	0	0	0	0	0	0	0	0	0	0	0	3	0	0	0	0	0	0	1	0	0	0
SGB644	Bacteria	Bacteroidetes	Bacteroidia	Bacteroidales	Paludibacteraceae	-	-	0	0	0	0	0	0	0	0	0	0	0	0	0	0	0	0	0	0	0	3	0	0	0	0	0	1	0	0	0	0	0	1	0	1	0	0	0	0	1	0	0	0
SGB1297	Bacteria	Firmicutes	Clostridia	Oscillospirales	DTU089	UBA737	-	0	0	0	0	0	0	0	0	0	0	0	0	0	0	0	1	0	0	0	0	0	0	0	0	0	0	0	0	0	0	0	0	1	1	0	0	0	0	0	0	0	0
SGB1890	Bacteria	Firmicutes	Clostridia	Oscillospirales	DTU089	CAG-177	-	0	0	0	0	0	0	0	0	0	0	0	0	0	0	0	0	0	0	0	0	0	0	0	0	0	0	0	0	0	0	0	2	1	3	0	0	0	0	0	0	0	0
SGB1846	Bacteria	Firmicutes	Clostridia	Oscillospirales	CAG-382	-	-	0	0	0	0	0	0	0	1	0	0	0	0	1	0	0	1	0	0	0	0	0	2	0	0	0	0	0	0	0	0	0	1	0	0	0	0	0	0	0	0	0	0
SGB1851	Bacteria	Firmicutes	Clostridia	4C28d-15	CAG-727	UBA10281	-	0	0	0	0	0	0	0	2	0	0	0	0	0	0	0	0	0	0	0	0	0	0	0	0	0	0	0	0	0	0	0	0	0	0	0	0	0	0	0	0	0	0
SGB1778	Bacteria	Bacteroidetes	Bacteroidia	Bacteroidales	Muribaculaceae	-	-	0	0	0	0	0	0	0	0	0	0	0	0	0	0	0	0	0	0	0	1	0	0	0	0	0	0	0	0	0	0	0	1	0	1	0	1	0	0	0	0	0	0
SGB1789	Bacteria	Firmicutes	Clostridia	Oscillospirales	DTU089	UBA737	-	0	0	0	0	0	0	0	0	0	0	0	0	0	0	0	0	0	0	0	0	0	0	0	0	0	0	0	0	0	0	0	0	0	0	0	0	0	0	0	0	0	0
SGB408	Bacteria	Firmicutes	Clostridia	Lachnospirales	Lachnospiraceae	-	-	0	0	0	0	0	0	0	1	0	0	0	0	0	0	0	0	0	0	0	0	1	0	0	0	1	14	0	0	0	0	0	0	2	0	0	9	0	0	0	0	2	0
SGB983	Bacteria	Firmicutes	Clostridia	Oscillospirales	CAG-272	-	-	0	0	0	0	0	0	0	0	0	0	0	0	0	0	0	0	0	0	1	0	0	0	0	0	0	0	0	0	0	0	0	9	0	2	0	1	0	0	0	1	0	0
SGB1566	Bacteria	Bacteroidetes	Bacteroidia	Bacteroidales	Rikenellaceae	Alistipes	-	0	0	0	0	1	0	0	0	0	0	0	0	0	0	0	0	0	0	0	0	0	0	0	0	0	2	0	0	0	0	0	4	0	0	0	1	0	0	0	0	0	0
SGB1280	Bacteria	Firmicutes	Clostridia	Oscillospirales	CAG-272	-	-	0	0	0	0	0	0	0	0	0	0	0	0	1	0	0	0	0	0	0	0	0	0	0	0	0	0	0	0	0	0	0	0	0	0	0	0	0	0	0	0	1	0
SGB1017	Bacteria	Bacteroidetes	Bacteroidia	Bacteroidales	Rikenellaceae	Tidjanibacter	-	0	0	0	0	0	0	0	0	0	0	0	0	0	0	0	0	0	0	0	1	0	0	0	0	0	0	0	0	0	0	0	1	0	0	0	0	0	0	0	0	0	0
SGB17	Bacteria	Firmicutes	Clostridia	Peptostreptococcales	Anaerovoracaceae	CAG-145	-	0	0	0	0	0	0	0	5	0	0	0	0	0	0	0	0	0	0	0	0	0	0	0	0	0	0	0	0	0	0	0	0	0	0	0	2	0	0	0	0	0	0
SGB1877	Bacteria	Firmicutes	Clostridia	Oscillospirales	Oscillospiraceae	Oscillibacter	-	0	0	0	0	0	0	0	1	0	0	0	0	0	0	0	0	0	0	0	0	0	0	0	0	0	0	0	0	0	0	0	0	1	0	0	0	0	0	1	0	0	0
SGB1127	Bacteria	Firmicutes	Clostridia	Oscillospirales	CAG-382	-	-	0	0	0	0	0	0	0	1	0	0	0	0	0	0	0	0	0	0	0	1	0	0	0	0	0	0	0	0	0	0	0	32	0	0	0	1	0	0	0	0	0	0
SGB1230	Bacteria	Bacteroidetes	Bacteroidia	Bacteroidales	Rikenellaceae	Alistipes	-	0	0	0	0	0	0	0	0	0	0	0	0	0	0	0	0	0	0	0	1	0	0	0	0	0	0	0	0	0	0	0	2	0	1	0	0	0	0	0	1	0	0
SGB48	Bacteria	Bacteroidetes	Bacteroidia	Bacteroidales	Bacteroidaceae	UBA4372	-	0	0	0	0	0	0	0	0	0	0	0	0	3	0	0	0	0	0	0	1	0	1	0	0	0	0	0	0	0	0	0	2	0	2	0	0	0	0	1	1	0	0
SGB779	Bacteria	Firmicutes	Clostridia	-	-	-	-	0	0	0	0	0	0	0	6	0	0	0	0	0	0	0	0	0	0	0	0	0	0	0	0	0	0	0	0	0	0	0	0	0	0	0	4	0	0	0	0	0	0
SGB1515	Bacteria	Bacteroidetes	Bacteroidia	Bacteroidales	Muribaculaceae	-	-	0	0	0	0	0	0	0	0	0	0	0	0	0	0	0	0	0	0	0	2	0	0	0	0	0	0	0	0	0	0	0	1	0	1	0	1	0	0	0	0	0	0
SGB665	Bacteria	Firmicutes	Clostridia	Peptostreptococcales	Anaerovoracaceae	CAG-145	-	0	0	0	0	0	0	0	2	0	0	0	0	0	0	0	0	0	0	0	0	0	0	0	0	0	0	0	0	0	0	0	0	0	0	1	1	0	0	0	0	0	0
SGB1256	Bacteria	Spirochaetes	Spirochaetia	Treponematales	Treponemataceae	Treponema	-	0	0	0	0	0	0	0	1	0	0	0	0	0	0	0	0	0	0	0	3	0	0	0	0	0	0	0	0	0	0	0	0	2	1	0	1	0	0	1	0	1	0
SGB1731	Bacteria	Firmicutes	Clostridia	Oscillospirales	CAG-272	UBA1740	-	0	0	0	0	0	0	1	1	0	0	0	0	0	0	0	0	0	0	0	0	0	0	0	0	0	0	0	0	0	0	0	2	0	0	0	0	0	0	0	0	0	0
SGB1308	Bacteria	Bacteroidetes	Bacteroidia	Bacteroidales	Rikenellaceae	Alistipes	-	0	0	0	0	0	0	0	0	0	0	0	0	0	0	0	0	0	0	0	1	0	0	0	0	0	0	0	0	0	0	0	0	0	0	0	0	0	0	0	0	0	0
SGB1122	Bacteria	Firmicutes	Clostridia	4C28d-15	CAG-727	-	-	0	0	0	0	0	0	0	1	0	0	0	0	0	0	0	0	0	0	0	0	0	0	0	0	0	0	0	0	0	0	0	0	0	0	0	0	0	0	0	0	0	0
SGB1651	Bacteria	Bacteroidetes	Bacteroidia	Bacteroidales	Rikenellaceae	-	-	0	0	0	0	0	0	0	0	0	0	0	0	0	0	0	0	0	0	0	0	0	0	0	0	0	0	0	0	0	0	0	1	0	0	0	0	0	0	0	0	0	0
SGB403	Bacteria	Firmicutes	Clostridia	Oscillospirales	DTU089	UBA1213	UBA9224	0	0	0	0	0	0	0	2	0	0	0	0	0	0	0	0	0	0	0	0	0	0	0	0	0	12	0	0	0	0	0	0	0	0	0	0	0	0	0	0	1	0
SGB1337	Bacteria	Elusimicrobia	Elusimicrobia	Elusimicrobiales	Elusimicrobiaceae	UBA1436	-	0	0	0	0	0	0	1	1	0	0	0	0	0	0	0	0	0	0	0	1	0	0	0	0	0	0	0	0	0	0	0	0	0	0	0	0	0	0	0	0	0	0
SGB1043	Bacteria	Bacteroidetes	Bacteroidia	Bacteroidales	Rikenellaceae	-	-	0	0	0	0	0	0	0	0	0	0	0	0	0	0	0	0	0	0	0	0	0	0	0	0	0	0	0	0	0	0	0	2	0	0	0	0	0	0	0	0	0	0
SGB1227	Bacteria	Firmicutes	Clostridia	Oscillospirales	CAG-272	-	-	0	0	0	0	0	0	0	1	0	0	0	0	0	0	0	0	0	0	0	0	0	0	0	0	0	0	0	0	0	0	0	0	0	0	0	0	0	0	0	0	0	0
SGB1018	Bacteria	Firmicutes	Clostridia	Oscillospirales	Oscillospiraceae	-	-	0	0	0	0	0	0	0	0	1	0	0	0	1	0	0	0	0	0	0	0	0	0	0	0	0	0	0	0	0	0	0	0	0	0	0	0	0	0	0	0	0	0
SGB395	Bacteria	Firmicutes	Clostridia	Saccharofermentanales	Saccharofermentanaceae	Firm-16	-	0	0	0	0	0	0	0	4	0	0	0	0	0	0	0	0	0	0	1	0	0	2	0	0	0	0	0	0	1	1	0	0	0	0	0	0	0	0	2	0	0	0
SGB1370	Bacteria	Bacteroidetes	Bacteroidia	Bacteroidales	P3	UBA3388	GCA_002358855.1	0	0	0	0	0	0	0	1	0	0	0	0	0	0	0	1	0	0	0	0	0	0	0	0	0	0	0	0	0	0	0	2	0	1	0	4	0	0	0	0	0	0
SGB1702	Bacteria	Firmicutes	Clostridia	Oscillospirales	CAG-272	UBA1740	-	0	0	0	0	0	0	0	1	0	0	0	0	0	0	0	0	0	0	0	0	0	0	0	0	0	0	0	0	0	0	0	0	0	0	0	1	0	0	1	0	0	0
SGB810	Bacteria	Verrucomicrobia	Kiritimatiellae	RFP12	UBA1067	UBA1067	-	0	0	0	0	0	0	0	0	0	0	0	0	0	0	0	0	0	0	0	0	0	0	0	0	0	0	0	0	0	0	0	2	0	1	0	0	0	0	0	0	0	0
SGB1693	Bacteria	Firmicutes	Clostridia	Oscillospirales	Oscillospiraceae	-	-	0	0	0	0	0	0	0	0	1	0	0	0	1	0	0	0	0	0	0	0	0	0	0	0	0	0	0	0	0	0	0	0	0	0	0	0	0	0	0	0	0	0
SGB1101	Bacteria	Bacteroidetes	Bacteroidia	Bacteroidales	Muribaculaceae	-	-	0	0	0	0	0	0	0	0	0	0	0	0	0	0	0	0	0	0	0	1	0	0	0	0	0	0	0	0	0	0	0	1	0	1	0	1	0	0	0	0	0	0
SGB1662	Bacteria	Bacteroidetes	Bacteroidia	Bacteroidales	Muribaculaceae	-	-	0	0	0	0	0	0	0	0	0	0	0	0	0	0	0	0	0	0	0	2	0	0	0	0	0	0	0	0	0	0	0	1	0	1	0	1	0	0	0	0	0	0
SGB678	Bacteria	Proteobacteria	Alphaproteobacteria	Acetobacterales	Acetobacteraceae	Acetobacter	-	0	0	0	0	0	0	1	0	0	0	0	0	0	0	0	0	0	0	0	0	0	0	0	0	0	0	0	0	0	0	0	0	0	0	0	0	0	0	0	0	0	0
SGB227	Bacteria	Firmicutes	Clostridia	Peptostreptococcales	Anaerovoracaceae	CAG-145	-	0	0	0	0	0	0	0	3	0	0	0	0	0	0	0	0	0	0	0	0	0	0	0	0	0	0	0	0	0	0	0	0	0	0	0	1	0	0	0	1	0	0
SGB687	Bacteria	Firmicutes	Clostridia	Lachnospirales	Lachnospiraceae	CAG-411	-	0	0	0	0	0	0	0	2	0	0	0	0	0	0	0	0	0	0	0	0	0	0	0	0	25	27	0	0	0	0	0	0	3	0	0	5	0	0	0	0	2	0
SGB1721	Bacteria	Firmicutes	Clostridia	Oscillospirales	CAG-272	Firm-07	-	0	0	0	0	0	0	0	1	0	0	0	0	0	0	0	0	0	0	0	0	0	0	0	0	0	0	0	0	0	0	0	0	1	1	0	0	0	0	0	0	0	0
SGB1299	Bacteria	Bacteroidetes	Bacteroidia	Bacteroidales	UBA1402	UBA1757	-	0	0	0	0	1	0	0	1	0	0	0	0	0	0	0	0	0	0	0	1	0	0	0	0	0	0	0	0	0	0	0	2	0	0	0	0	0	0	0	0	0	0
SGB1038	Bacteria	Firmicutes	Clostridia	Lachnospirales	Lachnospiraceae	-	-	0	0	0	0	0	0	0	0	0	0	0	0	0	0	0	0	0	0	2	0	0	0	0	0	0	1	0	0	0	0	0	0	1	0	0	6	0	0	0	0	1	0
SGB1421	Bacteria	Spirochaetes	GWE2-31-10	GWE2-31-10	GWE2-31-10	-	-	0	0	0	0	0	0	0	2	0	0	0	0	0	0	0	0	0	0	0	0	0	0	0	0	0	3	0	0	0	0	0	0	2	2	0	0	0	0	1	0	0	0
SGB1102	Bacteria	Firmicutes	Clostridia	Oscillospirales	CAG-272	UBA1740	-	0	0	0	0	0	0	0	1	0	0	0	0	0	0	0	0	0	0	0	0	0	1	0	0	0	0	0	0	0	0	0	0	0	0	0	1	0	0	3	0	0	0
SGB1161	Bacteria	Firmicutes	Clostridia	Oscillospirales	DTU089	-	-	0	0	0	0	0	0	1	0	0	0	0	0	0	0	0	0	0	0	0	0	0	0	0	0	0	0	0	0	0	0	0	0	0	1	0	0	0	0	0	0	0	0
SGB9	Bacteria	Bacteroidetes	Bacteroidia	Bacteroidales	UBA932	RC9	-	0	0	0	0	0	0	0	4	0	0	0	0	0	0	0	0	0	0	0	1	0	0	0	0	0	0	0	0	0	0	0	3	0	0	0	2	0	0	1	0	0	0
SGB1706	Bacteria	Firmicutes	Clostridia	Oscillospirales	CAG-272	-	-	0	0	0	0	0	0	0	2	0	0	0	0	0	0	0	0	0	0	0	0	0	0	0	0	0	0	0	0	0	0	0	1	0	0	0	0	0	0	0	0	0	0
SGB375	Bacteria	Bacteroidetes	Bacteroidia	Bacteroidales	Paludibacteraceae	-	-	0	0	0	0	0	0	0	1	0	0	0	0	0	0	0	1	0	0	0	4	0	2	0	0	0	2	0	0	0	0	0	1	0	1	0	0	0	0	1	0	0	0
SGB37	Bacteria	Bacteroidetes	Bacteroidia	Bacteroidales	Bacteroidaceae	Prevotella	GCA_002392725.1	0	0	0	0	0	0	0	3	0	0	0	0	1	0	0	0	0	0	0	1	0	1	0	0	0	1	0	0	0	2	0	10	0	8	0	0	0	0	4	2	0	0
SGB1343	Bacteria	Firmicutes	Clostridia	Oscillospirales	CAG-272	Firm-07	-	0	0	0	0	0	0	0	0	0	0	0	0	0	0	0	0	0	0	0	0	0	0	0	0	0	0	0	0	0	0	0	0	0	0	0	0	0	0	0	0	2	0
SGB997	Bacteria	Firmicutes	Clostridia	Oscillospirales	DTU089	-	-	0	0	0	0	0	0	0	0	0	0	0	0	0	0	0	0	0	0	0	0	0	0	0	0	0	0	0	0	0	0	0	0	0	2	0	0	0	0	0	0	0	0
SGB794	Bacteria	Firmicutes	Clostridia	Clostridiales	Clostridiaceae	Clostridium	-	0	0	0	0	0	0	1	2	0	0	0	0	0	0	0	0	0	0	0	3	0	0	0	0	1	3	0	0	0	0	0	0	0	0	0	0	0	0	0	0	1	0
SGB630	Bacteria	Actinobacteria	Actinobacteria	Actinomycetales	Bifidobacteriaceae	Aeriscardovia	-	0	0	0	0	0	0	0	0	0	0	0	0	0	0	0	0	0	0	0	0	0	0	0	0	0	0	0	0	0	0	0	0	0	0	0	0	0	0	0	0	0	0
SGB387	Bacteria	Firmicutes	Clostridia	Lachnospirales	Lachnospiraceae	NC2004	GCF_000621905.1	0	0	0	0	0	0	0	0	0	0	0	0	0	0	0	0	0	0	2	0	0	0	0	0	0	0	0	0	0	1	0	0	1	0	0	3	0	0	2	0	0	0
SGB36	Bacteria	Bacteroidetes	Bacteroidia	Bacteroidales	UBA3663	UBA3663	-	0	0	0	0	0	0	0	0	0	0	0	0	1	0	0	0	0	0	0	0	0	1	0	0	0	0	0	0	0	0	0	2	0	2	0	0	0	0	1	1	0	0
SGB1380	Bacteria	Bacteroidetes	Bacteroidia	Bacteroidales	Rikenellaceae	-	-	0	0	0	0	0	0	0	0	0	0	0	0	0	0	0	0	0	0	0	0	0	0	0	0	0	0	1	0	0	0	0	1	0	0	0	0	0	0	0	0	0	0
SGB203	Bacteria	Bacteroidetes	Bacteroidia	Bacteroidales	Paludibacteraceae	-	-	0	0	0	0	0	0	0	1	0	0	0	0	0	0	0	0	0	0	0	4	0	2	0	0	0	2	0	0	0	0	0	1	0	1	0	0	0	0	1	0	0	0
SGB1676	Bacteria	Bacteroidetes	Bacteroidia	Bacteroidales	Paludibacteraceae	-	-	0	0	0	0	0	0	0	0	0	0	0	0	0	0	0	0	0	0	0	5	0	0	0	0	0	4	0	0	0	0	0	0	0	0	0	1	0	0	0	0	0	0
SGB1016	Bacteria	Firmicutes	Clostridia	Lachnospirales	Anaerotignaceae	Anaerotignum	-	0	0	0	0	0	0	0	2	0	0	0	0	0	0	0	0	0	0	1	0	0	0	0	0	0	0	0	0	0	0	0	0	1	0	0	0	0	0	0	0	0	0
SGB1711	Bacteria	Firmicutes	Clostridia	Oscillospirales	CAG-272	-	-	0	0	0	0	0	0	0	0	0	0	0	0	0	0	0	0	0	0	0	0	0	0	0	0	0	0	0	0	0	0	0	0	1	0	0	0	0	0	0	0	0	0
SGB979	Bacteria	Proteobacteria	Gammaproteobacteria	Betaproteobacteriales	Burkholderiaceae	CAG-521	-	0	0	0	0	0	0	0	1	1	0	0	0	0	0	0	0	0	0	0	0	0	0	0	0	0	0	0	0	0	0	0	0	0	0	0	0	0	0	0	0	0	0
SGB1205	Bacteria	Firmicutes	Clostridia	4C28d-15	CAG-727	-	-	0	0	0	0	0	0	0	0	0	0	0	0	0	0	0	0	0	0	0	0	0	0	0	0	0	0	0	0	0	0	1	0	1	1	0	0	0	0	0	0	0	0
SGB1317	Bacteria	Firmicutes	Clostridia	Saccharofermentanales	Saccharofermentanaceae	Saccharofermentans	-	0	0	0	0	0	0	0	1	0	0	0	0	0	0	0	0	0	0	0	0	0	1	0	0	0	0	0	0	1	1	0	0	0	0	0	0	0	0	2	0	0	0
SGB778	Bacteria	Firmicutes	Clostridia	Christensenellales	CAG-138	UBA3792	-	0	0	0	0	0	0	0	1	0	0	0	0	0	0	0	2	0	0	0	0	0	0	0	0	0	0	0	0	0	0	0	1	0	1	0	0	0	0	2	0	1	0
SGB441	Bacteria	Firmicutes	Clostridia	Christensenellales	Christensenellaceae	-	-	0	0	0	0	0	0	0	1	0	0	0	0	0	0	0	0	0	0	0	1	0	0	0	0	0	0	0	0	0	0	0	0	1	0	0	0	0	0	0	0	1	0
SGB225	Bacteria	Bacteroidetes	Bacteroidia	Bacteroidales	UBA3663	UBA3663	-	0	0	0	0	0	0	0	0	0	0	0	0	1	0	0	0	0	0	0	0	0	1	0	0	0	1	0	0	0	0	0	2	0	1	0	0	0	0	1	1	0	0
SGB974	Bacteria	Verrucomicrobia	Lentisphaeria	UBA1784	UBA1784	UBA1784	-	0	0	0	0	0	0	0	2	0	0	0	0	0	0	0	5	0	0	0	0	0	4	0	0	0	0	0	0	0	1	0	9	0	1	0	0	0	0	2	2	0	0
SGB802	Bacteria	Verrucomicrobia	Kiritimatiellae	RFP12	UBA1067	UBA1067	-	0	0	0	0	0	0	0	3	1	0	0	0	0	0	0	0	0	0	0	0	0	0	0	0	0	0	0	0	0	1	0	10	0	2	0	0	0	0	0	0	0	0
SGB1708	Bacteria	Bacteroidetes	Bacteroidia	Bacteroidales	Rikenellaceae	Alistipes	-	0	0	0	0	0	0	0	0	0	0	0	0	0	0	0	0	0	0	0	0	0	0	0	0	0	0	0	0	0	0	0	0	0	0	0	1	0	0	0	0	0	0
SGB190	Bacteria	Bacteroidetes	Bacteroidia	Bacteroidales	Bacteroidaceae	Prevotella	GCA_002392725.1	0	0	0	0	0	0	0	5	0	0	0	0	5	0	0	1	0	0	0	1	0	1	0	0	0	0	0	0	0	1	0	13	0	9	0	0	0	0	4	3	0	0
SGB1435	Bacteria	Firmicutes	Clostridia	Oscillospirales	Oscillospiraceae	CAG-110	-	0	0	0	0	0	0	0	0	0	0	0	0	0	0	0	0	0	0	0	0	0	0	0	0	0	0	0	0	0	0	0	1	0	3	0	0	0	0	0	1	0	0
SGB436	Bacteria	Firmicutes	Clostridia	Lachnospirales	Lachnospiraceae	UBA3766	-	0	0	0	0	0	0	0	3	0	0	0	0	0	0	0	0	0	0	1	0	0	1	0	0	0	0	0	0	1	1	0	0	1	0	0	0	0	0	2	0	0	0
SGB18	Bacteria	Bacteroidetes	Bacteroidia	Bacteroidales	Paludibacteraceae	-	-	0	0	0	0	0	0	0	1	0	0	0	0	0	0	0	0	0	0	0	2	0	2	0	0	0	3	0	0	0	0	0	1	0	1	0	1	0	0	0	0	0	0
SGB1028	Bacteria	Firmicutes	Clostridia	Oscillospirales	Oscillospiraceae	-	-	0	0	0	0	0	0	0	0	1	0	0	0	1	0	0	0	0	0	0	0	0	0	0	0	0	0	0	0	0	0	0	0	0	0	0	0	0	0	0	0	0	0
SGB1106	Bacteria	Bacteroidetes	Bacteroidia	Bacteroidales	Rikenellaceae	Alistipes	-	0	0	0	0	0	0	0	0	0	0	0	0	0	0	0	0	0	0	0	1	0	0	0	0	0	0	0	0	0	0	0	1	0	0	0	0	0	0	0	0	0	0
SGB1707	Bacteria	Firmicutes	Clostridia	Oscillospirales	Ruminococcaceae	-	-	0	0	0	0	0	0	0	2	0	0	0	0	0	0	0	0	0	0	0	0	0	0	0	0	0	0	0	0	0	0	0	0	1	0	0	0	0	0	0	0	0	0
SGB1319	Bacteria	Spirochaetes	Spirochaetia	Treponematales	Treponemataceae	Treponema	-	0	0	0	0	0	2	0	3	0	0	0	0	0	0	0	0	0	0	0	0	0	0	0	0	0	0	0	0	0	0	0	0	0	0	0	1	0	0	0	0	0	0
SGB1395	Bacteria	Firmicutes	Clostridia	Lachnospirales	Anaerotignaceae	Anaerotignum	-	0	0	0	0	0	0	0	1	0	0	0	0	0	0	0	0	0	0	0	0	0	0	0	0	0	0	0	0	0	0	0	0	1	0	0	0	0	0	0	0	0	0
SGB1461	Bacteria	Bacteroidetes	Bacteroidia	Bacteroidales	Rikenellaceae	Alistipes	-	0	0	0	0	0	0	0	0	0	0	0	0	0	0	0	0	0	0	0	1	0	1	0	0	0	1	0	0	0	0	0	3	0	1	0	1	0	0	0	0	0	0
SGB1193	Bacteria	Bacteroidetes	Bacteroidia	Bacteroidales	Paludibacteraceae	-	-	0	0	0	0	0	0	0	0	0	0	0	0	0	0	0	0	0	0	0	2	0	0	0	0	0	2	0	0	0	0	0	1	0	0	0	1	0	0	0	0	0	0
SGB1402	Bacteria	Firmicutes	Peptococcia	Peptococcales	Peptococcaceae	UBA7185	-	0	0	0	0	0	0	1	1	0	0	0	0	0	0	0	0	0	0	0	0	0	0	0	0	0	0	0	0	0	0	0	0	0	0	0	0	0	0	0	0	0	0
SGB637	Bacteria	Bacteroidetes	Bacteroidia	Bacteroidales	Bacteroidaceae	Prevotella	GCA_002392725.1	0	0	0	0	0	0	0	5	0	0	0	0	2	0	0	0	0	0	0	1	0	1	0	0	0	0	0	0	0	1	0	10	0	4	0	0	0	0	4	2	0	0
SGB1683	Bacteria	Firmicutes	Clostridia	Lachnospirales	Lachnospiraceae	-	-	0	0	0	0	0	0	0	3	0	0	0	0	0	0	0	0	0	0	0	0	0	0	0	0	0	0	0	0	0	0	0	0	1	0	0	0	0	0	0	0	0	0
SGB1839	Bacteria	Bacteroidetes	Bacteroidia	Bacteroidales	Rikenellaceae	Alistipes	-	0	0	0	0	0	0	0	0	0	0	0	0	0	0	0	0	0	0	0	1	0	0	0	0	0	0	0	0	0	0	0	5	0	0	0	3	0	0	0	0	0	0
SGB406	Bacteria	Bacteroidetes	Bacteroidia	Bacteroidales	Bacteroidaceae	Prevotella	GCA_002392725.1	0	0	0	0	0	0	0	5	0	0	0	0	3	0	0	1	0	0	0	1	0	0	0	0	0	0	0	0	0	2	0	12	0	7	0	0	0	0	5	2	0	0
SGB627	Bacteria	Bacteroidetes	Bacteroidia	Bacteroidales	UBA932	RC9	-	0	0	0	0	0	0	0	5	0	0	0	0	0	0	0	0	0	0	0	1	0	0	0	0	0	0	0	0	0	0	0	5	0	0	0	2	0	0	1	0	0	0
SGB1249	Bacteria	Firmicutes	Clostridia	Oscillospirales	Oscillospiraceae	CAG-110	-	0	0	0	0	0	0	0	0	0	0	0	1	3	0	0	0	0	0	0	0	0	0	0	0	0	1	0	0	0	0	0	1	3	0	0	0	0	0	2	0	1	0
SGB1649	Bacteria	Bacteroidetes	Bacteroidia	Bacteroidales	Paludibacteraceae	-	-	0	0	0	0	0	0	0	0	0	0	0	0	0	0	0	0	0	0	0	4	0	0	0	0	0	2	0	0	0	0	0	0	0	0	0	1	0	0	2	0	0	0
SGB1000	Bacteria	Bacteroidetes	Bacteroidia	Bacteroidales	UBA1402	UBA1757	-	0	0	0	0	1	0	0	0	0	0	0	0	0	0	0	0	0	0	0	1	0	0	0	0	0	0	0	0	0	0	0	2	0	1	0	0	0	0	0	0	0	0
SGB357	Bacteria	Bacteroidetes	Bacteroidia	Bacteroidales	UBA932	RC9	-	0	0	0	0	0	0	0	4	0	0	0	0	0	0	0	0	0	0	0	1	0	0	0	0	0	0	0	0	0	0	0	4	0	0	0	1	0	0	1	0	0	0
SGB668	Bacteria	Firmicutes	Clostridia	Oscillospirales	Oscillospiraceae	CAG-110	-	0	0	0	0	0	0	0	2	0	0	0	0	0	0	0	0	0	0	0	0	0	0	0	0	0	0	0	0	0	0	0	0	2	0	0	0	0	0	0	1	0	0
SGB880	Bacteria	Verrucomicrobia	Kiritimatiellae	RFP12	UBA1067	UBA1067	-	0	0	0	0	0	0	1	1	0	0	0	0	0	0	0	0	0	0	0	0	0	0	0	0	0	0	0	0	0	1	0	12	0	1	0	0	0	0	1	1	0	0
SGB373	Bacteria	Bacteroidetes	Bacteroidia	Bacteroidales	UBA3824	UBA3824	-	0	0	0	0	0	0	0	2	0	0	0	0	0	0	0	0	0	0	0	1	0	1	0	0	0	0	0	0	0	2	0	0	0	1	0	0	0	0	1	0	0	0
SGB800	Bacteria	Firmicutes	Bacilli	Erysipelotrichales	Erysipelotrichaceae	Solobacterium	-	0	0	0	0	0	0	0	8	0	0	0	0	0	0	0	0	0	0	0	0	0	0	0	0	0	0	0	0	0	1	0	0	0	0	0	1	0	0	1	0	0	0
SGB364	Bacteria	Bacteroidetes	Bacteroidia	Bacteroidales	Bacteroidaceae	Prevotella	GCA_002392725.1	0	0	0	0	0	0	0	4	0	0	0	0	2	0	0	1	0	0	0	1	0	1	0	0	0	0	0	0	0	1	0	10	0	8	1	0	0	0	6	2	0	0
SGB666	Bacteria	Bacteroidetes	Bacteroidia	Bacteroidales	UBA3824	UBA3824	-	0	0	0	0	0	0	0	2	0	0	0	0	0	0	0	0	0	0	0	1	0	2	0	0	0	0	0	0	0	1	0	2	0	2	0	0	0	0	2	0	0	0
SGB1458	Bacteria	Bacteroidetes	Bacteroidia	Bacteroidales	Rikenellaceae	Alistipes	-	0	0	0	0	0	1	0	0	0	0	0	0	0	0	0	0	0	0	0	1	0	0	0	0	0	1	0	0	0	0	0	1	0	1	0	1	0	0	0	1	0	0
SGB1614	Bacteria	Firmicutes	Peptococcia	Peptococcales	Peptococcaceae	UBA7185	-	0	0	0	0	0	0	1	2	0	0	0	0	0	0	0	0	0	0	0	0	0	0	0	0	0	0	0	0	0	0	0	0	0	0	0	0	0	0	0	0	0	0
SGB578	Bacteria	Firmicutes	Clostridia	Oscillospirales	DTU089	UBA1213	-	0	0	0	0	0	0	0	4	0	0	0	1	1	0	0	0	0	0	0	0	0	0	0	0	0	7	0	0	0	0	0	0	0	0	0	0	0	0	0	0	0	0
SGB1320	Bacteria	Firmicutes	Clostridia	Lachnospirales	Lachnospiraceae	CAG-81	-	0	0	0	0	0	0	0	2	0	0	0	0	0	0	0	0	0	0	0	0	0	0	0	0	0	0	0	0	0	0	0	0	1	0	0	0	0	0	0	0	0	0
SGB45	Bacteria	Bacteroidetes	Bacteroidia	Bacteroidales	Bacteroidaceae	Prevotella	GCA_002392725.1	0	0	0	0	0	0	0	5	0	0	0	1	2	0	0	1	0	0	0	1	0	0	0	0	0	0	0	0	0	1	0	10	0	4	0	0	0	0	6	1	0	0
SGB955	Bacteria	Firmicutes	Peptococcia	Peptococcales	Peptococcaceae	UBA7185	-	0	0	0	0	0	0	0	1	0	0	0	0	0	0	0	0	0	0	0	0	0	0	0	0	0	0	0	0	0	0	0	0	0	0	0	0	0	0	0	0	0	0
SGB969	Bacteria	Firmicutes	Clostridia	Saccharofermentanales	Saccharofermentanaceae	Saccharofermentans	-	0	0	0	0	0	0	0	4	0	0	0	0	0	0	0	0	0	0	0	0	0	2	0	0	0	0	0	0	1	1	0	0	0	1	0	0	0	0	2	0	0	0
SGB990	Bacteria	Verrucomicrobia	Kiritimatiellae	RFP12	UBA1067	UBA1067	-	0	0	0	0	0	0	0	0	0	0	0	0	0	0	0	3	0	0	0	0	0	1	0	0	0	0	0	0	0	0	0	2	0	1	0	0	0	0	1	1	0	0
SGB1520	Bacteria	Firmicutes	Peptococcia	Peptococcales	Peptococcaceae	UBA7185	-	0	0	0	0	0	0	0	2	0	0	0	0	0	0	0	0	0	0	0	0	0	0	0	0	0	0	0	0	0	0	0	0	0	0	0	0	0	0	0	0	0	0
SGB1530	Bacteria	Bacteroidetes	Bacteroidia	Bacteroidales	Muribaculaceae	-	-	0	0	0	0	0	0	0	0	0	0	0	0	0	0	0	0	0	0	0	1	0	0	0	0	0	0	0	0	0	0	0	1	0	0	0	1	0	0	0	0	0	0
SGB1063	Bacteria	Bacteroidetes	Bacteroidia	Bacteroidales	Rikenellaceae	-	-	0	0	0	0	0	0	0	0	0	0	0	0	0	0	0	0	0	0	0	0	0	0	0	0	0	0	0	0	0	0	0	1	0	0	0	0	0	0	0	0	0	0
SGB985	Bacteria	Verrucomicrobia	Lentisphaeria	UBA1784	UBA1784	UBA1784	-	0	0	0	0	0	0	0	1	0	0	0	0	0	0	0	0	0	0	0	1	0	1	0	0	0	0	0	0	0	0	0	1	0	0	0	0	0	0	0	0	0	0
SGB220	Bacteria	Bacteroidetes	Bacteroidia	Bacteroidales	UBA3824	UBA3824	-	0	0	0	0	0	0	0	1	0	0	0	0	0	0	0	0	0	0	0	1	0	1	0	0	0	0	0	0	0	2	0	2	0	1	0	0	0	0	2	0	0	0
SGB443	Bacteria	Firmicutes	Clostridia	Saccharofermentanales	Saccharofermentanaceae	Firm-16	-	0	0	0	0	0	0	0	1	0	0	0	0	0	0	0	0	0	0	2	0	0	2	0	0	0	0	0	0	1	1	0	0	0	0	0	0	0	0	2	0	0	0
SGB219	Bacteria	Bacteroidetes	Bacteroidia	Bacteroidales	Bacteroidaceae	Prevotella	GCA_002392725.1	0	0	0	0	0	0	0	3	0	0	0	0	3	0	0	0	0	0	0	1	0	1	0	0	0	0	0	0	0	1	0	10	0	7	0	0	0	0	5	2	0	0
SGB1231	Archaea	Euryarchaeota	Methanomicrobia	Methanomicrobiales	Methanocorpusculaceae	Methanocorpusculum	-	0	0	0	0	0	0	0	5	0	0	0	0	0	0	0	0	0	0	0	0	0	0	0	0	0	0	0	0	0	0	0	0	0	0	0	0	0	0	0	0	0	0
[truncated: 301 more columns]

## Sheet: EMP
Embden-Meyerhof-Parnas	Domain	Phylum	Class	Order	Family	Genus	Species	K00844	K00845	K00886	K00918	K01810	K15916	K06859	K13810	K00850	K16370	K00918	K21071	K01623	K01624	K11645	K01622	K16305	K16306	K00134	K00150	K01803	K00927	K00131	K01834	K15633	K15634	K15635	K01689	K00873		Genus	Counts
								HK; hexokinase [EC:2.7.1.1]	glk; glucokinase [EC:2.7.1.2]	ppgK; polyphosphate glucokinase [EC:2.7.1.63]	pfkC; ADP-dependent phosphofructokinase/glucokinase [EC:2.7.1.146 2.7.1.147]	GPI, pgi; glucose-6-phosphate isomerase [EC:5.3.1.9]	pgi-pmi; glucose/mannose-6-phosphate isomerase [EC:5.3.1.9 5.3.1.8]	pgi1; glucose-6-phosphate isomerase, archaeal [EC:5.3.1.9]	tal-pgi; transaldolase / glucose-6-phosphate isomerase [EC:2.2.1.2 5.3.1.9]	pfkA, PFK; 6-phosphofructokinase 1 [EC:2.7.1.11]	pfkB; 6-phosphofructokinase 2 [EC:2.7.1.11]	pfkC; ADP-dependent phosphofructokinase/glucokinase [EC:2.7.1.146 2.7.1.147]	pfp Definition ATP-dependent phosphofructokinase / diphosphate-dependent phosphofructokinase [EC:2.7.1.11 2.7.1.90]	ALDO; fructose-bisphosphate aldolase, class I [EC:4.1.2.13]	FBA, fbaA; fructose-bisphosphate aldolase, class II [EC:4.1.2.13]	fbaB; fructose-bisphosphate aldolase, class I [EC:4.1.2.13]	K01622; fructose 1,6-bisphosphate aldolase/phosphatase [EC:4.1.2.13 3.1.3.11]	K16305; fructose-bisphosphate aldolase / 6-deoxy-5-ketofructose 1-phosphate synthase [EC:4.1.2.13 2.2.1.11]	K16306; fructose-bisphosphate aldolase / 2-amino-3,7-dideoxy-D-threo-hept-6-ulosonate synthase [EC:4.1.2.13 2.2.1.10]	GAPDH, gapA; glyceraldehyde 3-phosphate dehydrogenase [EC:1.2.1.12]	gap2; glyceraldehyde-3-phosphate dehydrogenase (NAD(P)) [EC:1.2.1.59]	TPI, tpiA; triosephosphate isomerase (TIM) [EC:5.3.1.1]	PGK, pgk; phosphoglycerate kinase [EC:2.7.2.3]	gapN; glyceraldehyde-3-phosphate dehydrogenase (NADP+) [EC:1.2.1.9]	PGAM, gpmA; 2,3-bisphosphoglycerate-dependent phosphoglycerate mutase [EC:5.4.2.11]	gpmI; 2,3-bisphosphoglycerate-independent phosphoglycerate mutase [EC:5.4.2.12]	gpmB; probable phosphoglycerate mutase [EC:5.4.2.12]	apgM; 2,3-bisphosphoglycerate-independent phosphoglycerate mutase [EC:5.4.2.12]	ENO, eno; enolase [EC:4.2.1.11]	PK, pyk; pyruvate kinase [EC:2.7.1.40]		-	56
SGB389	Bacteria	Firmicutes	Clostridia	Lachnospirales	Lachnospiraceae	CAG-411	-	0	1	0	0	1	0	0	0	1	0	0	2	0	1	0	0	0	0	1	0	1	1	0	0	1	0	0	1	1		Alistipes	11
SGB1670	Bacteria	Bacteroidetes	Bacteroidia	Bacteroidales	P3	UBA3388	GCA_002358835.1	0	1	0	0	1	0	0	0	0	0	0	1	0	1	0	0	0	0	1	0	1	1	0	1	0	0	0	1	0		Firm-07	8
SGB1603	Bacteria	Bacteroidetes	Bacteroidia	Bacteroidales	P3	UBA3388	GCA_002358855.1	0	1	0	0	1	0	0	0	0	0	0	1	0	1	0	0	0	0	1	0	1	1	0	1	0	0	0	1	0		UBA1740	7
SGB692	Bacteria	Proteobacteria	Alphaproteobacteria	Acetobacterales	Acetobacteraceae	Acetobacter	-	0	0	0	0	0	0	0	1	0	0	0	0	0	0	0	0	0	0	1	0	1	1	0	0	1	0	0	1	0		Prevotella	7
SGB1840	Bacteria	Firmicutes	Clostridia	4C28d-15	CAG-727	-	-	0	2	0	0	1	0	0	0	1	0	0	0	0	2	0	0	0	0	1	0	1	1	0	0	1	0	0	0	1		UBA3388	4
SGB982	Bacteria	Firmicutes	Clostridia	Oscillospirales	CAG-272	CAG-724	-	0	2	0	0	1	0	0	0	0	0	0	1	0	1	0	0	0	0	2	0	1	1	0	0	1	0	0	1	1		CAG-110	4
SGB438	Bacteria	Firmicutes	Clostridia	Oscillospirales	DTU089	UBA1213	UBA9224	0	1	0	0	1	0	0	0	0	0	0	1	0	1	0	0	0	0	1	0	1	1	0	0	1	0	0	0	2		UBA3824	4
SGB1374	Bacteria	Firmicutes	Clostridia	Oscillospirales	DTU089	UBA6857	-	0	1	0	0	1	0	0	0	1	0	0	0	0	2	0	0	0	0	1	0	1	1	0	0	1	0	1	0	0		RC9	4
SGB1788	Bacteria	Bacteroidetes	Bacteroidia	Bacteroidales	P3	UBA3388	GCA_002358835.1	0	1	0	0	1	0	0	0	0	0	0	1	0	1	0	0	0	0	1	0	1	1	0	0	0	0	0	1	0		UBA1067	4
SGB1637	Bacteria	Bacteroidetes	Bacteroidia	Bacteroidales	Rikenellaceae	Alistipes	-	0	1	0	0	1	0	0	0	1	0	0	0	0	2	0	0	0	0	1	0	1	1	0	0	1	0	0	0	0		UBA7185	4
SGB42	Bacteria	Bacteroidetes	Bacteroidia	Bacteroidales	F082	F082	-	0	0	0	0	1	0	0	0	0	0	0	1	0	1	0	0	0	0	2	0	1	1	0	1	0	0	0	1	0		CAG-411	3
SGB1474	Bacteria	Bacteroidetes	Bacteroidia	Bacteroidales	Muribaculaceae	-	-	0	1	0	0	1	0	0	0	1	0	0	0	0	2	0	0	0	0	1	0	1	1	0	0	1	0	1	0	0		UBA1213	3
SGB1545	Bacteria	Firmicutes	Clostridia	CAG-41	UBA1381	-	-	0	1	0	0	1	0	0	0	0	0	0	1	0	3	0	0	0	0	1	0	1	1	0	0	1	0	1	1	1		UBA737	3
SGB1197	Bacteria	Firmicutes	Clostridia	Christensenellales	-	-	-	0	2	0	0	1	0	0	0	1	0	0	0	0	3	0	0	0	0	1	0	2	1	0	0	1	0	1	0	1		CAG-145	3
SGB1856	Bacteria	Firmicutes	Clostridia	Oscillospirales	DTU089	DTU089	-	0	2	0	0	1	0	0	0	1	0	0	0	0	2	0	0	0	0	1	0	1	1	0	0	1	0	1	0	0		Acetobacter	2
SGB1635	Bacteria	Bacteroidetes	Bacteroidia	Bacteroidales	Rikenellaceae	Tidjanibacter	-	0	1	0	0	1	0	0	0	0	0	0	0	0	1	0	0	0	0	1	0	1	1	0	0	1	0	0	1	0		F082	2
SGB1574	Bacteria	Firmicutes	Clostridia	Oscillospirales	CAG-272	Firm-07	-	0	1	0	0	1	0	0	0	0	0	0	0	0	2	0	0	0	0	1	0	1	1	0	0	1	0	1	1	1		Tidjanibacter	2
SGB1042	Bacteria	Firmicutes	Clostridia	Clostridiales	Clostridiaceae	Clostridium	-	0	1	0	0	1	0	0	0	0	0	0	2	0	1	0	0	0	0	1	0	1	1	1	0	1	0	0	1	2		Clostridium	2
SGB1765	Bacteria	Firmicutes	Clostridia	Oscillospirales	CAG-272	UBA1740	-	0	1	0	0	1	0	0	0	0	0	0	1	0	2	0	0	0	0	1	0	1	1	0	0	1	0	0	1	1		Rs-D84	2
SGB1527	Bacteria	Firmicutes	Clostridia	Oscillospirales	CAG-272	-	-	0	1	0	0	0	0	0	0	0	0	0	0	0	1	0	0	0	0	0	0	1	1	0	0	1	0	1	1	0		CAG-177	2
SGB1440	Bacteria	Firmicutes	Clostridia	Oscillospirales	CAG-272	-	-	0	2	0	0	1	0	0	0	0	0	0	1	0	1	0	0	0	0	1	0	0	0	0	0	1	0	0	0	1		Treponema	2
SGB411	Bacteria	Firmicutes	Clostridia	Oscillospirales	Oscillospiraceae	CAG-110	-	0	1	0	0	1	0	0	0	1	0	0	1	0	1	0	0	0	0	1	0	0	1	0	0	1	0	0	0	0		Firm-16	2
SGB431	Bacteria	Proteobacteria	Alphaproteobacteria	RF32	Rs-D84	Rs-D84	-	0	0	0	0	0	0	0	0	0	0	0	0	0	1	0	0	0	0	1	0	1	1	0	0	1	0	0	1	1		UBA1757	2
SGB1539	Bacteria	Firmicutes	Clostridia	Oscillospirales	Oscillospiraceae	-	-	1	0	0	0	1	0	0	0	0	0	0	1	0	1	0	0	0	0	1	0	1	1	0	0	1	0	0	1	1		UBA3663	2
SGB677	Bacteria	Bacteroidetes	Bacteroidia	Bacteroidales	F082	F082	-	0	1	0	0	1	0	0	0	0	0	0	1	0	1	0	0	0	0	2	0	1	1	0	1	1	0	0	1	0		Anaerotignum	2
SGB792	Bacteria	Firmicutes	Clostridia	Lachnospirales	Lachnospiraceae	UBA2868	UBA9423	0	1	0	0	1	0	0	0	1	0	0	1	0	2	0	0	0	0	0	0	0	0	0	1	1	0	0	1	0		Saccharofermentans	2
SGB1646	Bacteria	Firmicutes	Clostridia	Oscillospirales	DTU089	-	-	0	1	0	0	1	0	0	0	1	0	0	0	0	2	0	0	0	0	1	0	1	1	0	0	1	0	1	1	1		UBA1784	2
SGB1740	Bacteria	Firmicutes	Clostridia	Oscillospirales	CAG-272	Firm-07	-	0	1	0	0	1	0	0	0	0	0	0	0	0	1	0	0	0	0	1	0	1	1	0	0	1	0	1	1	1		CAG-724	1
SGB448	Bacteria	Firmicutes	Clostridia	Oscillospirales	DTU089	-	-	0	1	0	0	1	0	0	0	1	0	0	1	0	1	0	0	0	0	1	0	1	1	0	0	1	0	0	0	1		UBA6857	1
SGB1844	Bacteria	Proteobacteria	Alphaproteobacteria	RF32	Rs-D84	Rs-D84	-	0	0	0	0	0	0	0	0	0	0	0	0	0	1	0	0	0	0	1	0	0	1	0	0	1	0	0	1	1		DTU089	1
SGB26	Bacteria	Proteobacteria	Gammaproteobacteria	Enterobacterales	Succinivibrionaceae	UBA2804	-	0	0	1	0	1	0	0	0	1	0	0	0	0	1	0	0	0	0	3	0	1	1	0	0	1	0	0	1	2		UBA2868	1
SGB392	Bacteria	Firmicutes	Clostridia	Lachnospirales	Lachnospiraceae	UBA1201	-	0	1	0	0	1	0	0	0	1	0	0	0	0	0	0	0	0	0	1	0	1	1	0	1	1	0	0	1	1		UBA2804	1
SGB359	Bacteria	Proteobacteria	Gammaproteobacteria	Enterobacterales	Succinivibrionaceae	Succinivibrio	Succinivibrio sp2	0	0	1	0	1	0	0	0	1	0	0	0	0	1	0	0	0	0	1	0	1	1	0	0	1	0	0	0	0		UBA1201	1
SGB1582	Bacteria	Bacteroidetes	Bacteroidia	Bacteroidales	Rikenellaceae	Alistipes	-	0	1	0	0	1	0	0	0	1	0	0	0	0	2	0	0	0	0	1	0	1	1	0	0	1	0	0	0	0		Succinivibrio	1
SGB1734	Bacteria	Firmicutes	Clostridia	Oscillospirales	CAG-272	Firm-07	-	0	1	0	0	1	0	0	0	0	0	0	1	0	2	0	0	0	0	1	0	1	1	0	0	1	0	1	1	1		UBA8133	1
SGB1438	Bacteria	Firmicutes	Clostridia	Oscillospirales	DTU089	-	-	0	1	0	0	0	0	0	0	0	0	0	0	0	2	0	0	0	0	0	0	1	1	0	0	1	0	1	2	1		Bact-11	1
SGB1794	Bacteria	Firmicutes	Clostridia	Oscillospirales	CAG-272	Firm-07	-	0	1	0	0	1	0	0	0	0	0	0	0	0	1	0	0	0	0	1	0	1	1	0	0	1	0	1	1	1		UBA10281	1
SGB407	Bacteria	Firmicutes	Clostridia	Lachnospirales	Lachnospiraceae	CAG-411	-	0	1	0	0	0	0	0	0	0	0	0	2	0	1	0	0	0	0	1	0	1	1	0	0	1	0	0	1	1		Oscillibacter	1
SGB442	Bacteria	Bacteroidetes	Bacteroidia	Bacteroidales	UBA3824	UBA3824	-	0	1	0	0	1	0	0	0	0	0	0	0	0	1	0	0	0	0	1	0	1	1	0	0	1	0	0	1	1		UBA4372	1
SGB1119	Bacteria	Firmicutes	Clostridia	Oscillospirales	CAG-272	UBA1740	-	0	2	0	0	1	0	0	0	0	0	0	0	0	1	0	0	0	0	1	0	1	1	0	0	1	0	0	0	1		UBA1436	1
SGB1621	Bacteria	Firmicutes	Clostridia	Oscillospirales	DTU089	-	-	0	1	0	0	1	0	0	0	1	0	0	0	0	2	0	0	0	0	1	0	1	1	0	0	1	0	1	0	1		Aeriscardovia	1
SGB1062	Bacteria	Firmicutes	Clostridia	Oscillospirales	CAG-272	Firm-07	-	0	1	0	0	0	0	0	0	0	0	0	0	0	0	0	0	0	0	1	0	1	1	0	0	1	0	1	1	1		NC2004	1
SGB1131	Bacteria	Firmicutes	Clostridia	Oscillospirales	CAG-272	UBA1740	-	0	3	0	0	1	0	0	0	0	0	0	1	0	2	0	0	0	0	2	0	1	1	0	0	1	0	0	1	1		CAG-521	1
SGB1655	Bacteria	Firmicutes	Clostridia	Oscillospirales	DTU089	-	-	0	1	0	0	1	0	0	0	1	0	0	0	0	2	0	0	0	0	1	0	1	1	0	0	1	0	1	1	1		UBA3792	1
SGB1200	Bacteria	Firmicutes	Clostridia	Oscillospirales	CAG-272	-	-	0	1	0	0	1	0	0	0	0	0	0	0	0	1	0	0	0	0	1	0	1	1	0	0	1	0	1	0	1		UBA3766	1
SGB780	Bacteria	Planctomycetes	Planctomycetes	Pirellulales	Thermoguttaceae	UBA8133	-	0	1	0	0	1	0	0	0	0	0	0	0	0	1	0	0	0	0	1	0	1	1	0	0	0	0	2	1	0		Solobacterium	1
SGB336	Bacteria	Firmicutes	Clostridia	Oscillospirales	DTU089	-	-	0	1	0	0	0	0	0	0	1	0	0	1	0	1	0	0	0	0	1	0	1	1	0	0	1	0	0	0	1		CAG-81	1
SGB1802	Bacteria	Firmicutes	Clostridia	Oscillospirales	DTU089	CAG-177	-	0	2	0	0	1	0	0	0	0	0	0	0	0	2	0	0	0	0	1	0	1	2	0	0	1	0	1	0	0		Methanocorpusculum	1
SGB44	Bacteria	Bacteroidetes	Bacteroidia	Bacteroidales	UBA932	Bact-11	-	0	1	0	0	1	0	0	0	1	0	0	0	0	1	0	0	0	0	1	0	1	1	0	0	1	0	0	1	0
SGB1466	Bacteria	Firmicutes	Clostridia	Oscillospirales	DTU089	-	-	0	1	0	0	0	0	0	0	1	0	0	0	0	2	0	0	0	0	1	0	0	1	0	0	1	0	1	1	1
SGB1799	Bacteria	Firmicutes	Clostridia	Oscillospirales	CAG-272	Firm-07	-	0	1	0	0	1	0	0	0	0	0	0	0	0	1	0	0	0	0	1	0	0	0	0	0	1	0	1	1	1
SGB1132	Bacteria	Bacteroidetes	Bacteroidia	Bacteroidales	Rikenellaceae	Alistipes	-	0	1	0	0	1	0	0	0	0	0	0	0	0	0	0	0	0	0	1	0	0	0	0	0	1	0	0	0	0
SGB1604	Bacteria	Firmicutes	Clostridia	Oscillospirales	CAG-382	-	-	0	0	0	0	1	0	0	0	0	0	0	0	0	1	0	0	0	0	2	0	1	1	0	0	1	0	1	0	0
SGB1668	Bacteria	Spirochaetes	GWE2-31-10	GWE2-31-10	GWE2-31-10	-	-	0	1	0	0	1	0	0	0	1	0	0	0	0	1	0	0	0	0	1	0	1	1	0	0	1	0	0	1	1
SGB1436	Bacteria	Firmicutes	Clostridia	Oscillospirales	CAG-272	UBA1740	-	0	2	0	0	0	0	0	0	0	0	0	1	0	1	0	0	0	0	1	0	0	1	0	0	1	0	0	1	1
SGB1824	Bacteria	Bacteroidetes	Bacteroidia	Bacteroidales	Muribaculaceae	-	-	0	1	0	0	1	0	0	0	1	0	0	0	0	1	0	0	0	0	1	0	1	1	0	0	1	0	0	1	0
SGB1118	Bacteria	Firmicutes	Clostridia	Oscillospirales	DTU089	UBA737	-	0	1	0	0	1	0	0	0	0	0	0	0	0	1	0	0	0	0	2	0	2	1	0	0	1	0	1	1	1
SGB1323	Bacteria	Firmicutes	Clostridia	Oscillospirales	DTU089	-	-	0	0	0	0	1	0	0	0	1	0	0	0	0	2	0	0	0	0	0	0	1	1	0	0	2	0	1	1	3
SGB200	Bacteria	Bacteroidetes	Bacteroidia	Bacteroidales	UBA932	RC9	-	0	2	0	0	1	0	0	0	1	0	0	0	0	0	0	0	0	0	1	0	0	1	0	1	0	0	0	0	0
SGB644	Bacteria	Bacteroidetes	Bacteroidia	Bacteroidales	Paludibacteraceae	-	-	0	1	0	0	1	0	0	0	1	0	0	0	0	2	0	0	0	0	1	0	1	1	0	0	1	0	0	0	0
SGB1297	Bacteria	Firmicutes	Clostridia	Oscillospirales	DTU089	UBA737	-	0	1	0	0	0	0	0	0	0	0	0	1	0	1	0	0	0	0	1	0	1	1	0	0	1	0	1	0	1
SGB1890	Bacteria	Firmicutes	Clostridia	Oscillospirales	DTU089	CAG-177	-	0	2	0	0	1	0	0	0	0	0	0	0	0	1	0	0	0	0	2	0	1	2	0	0	1	0	1	0	0
SGB1846	Bacteria	Firmicutes	Clostridia	Oscillospirales	CAG-382	-	-	0	0	0	0	1	0	0	0	0	0	0	0	0	0	0	0	0	0	1	0	0	0	0	0	1	0	1	0	1
SGB1851	Bacteria	Firmicutes	Clostridia	4C28d-15	CAG-727	UBA10281	-	0	1	0	0	1	0	0	0	1	0	0	2	0	2	0	0	0	0	2	0	1	1	0	0	1	0	0	0	1
SGB1778	Bacteria	Bacteroidetes	Bacteroidia	Bacteroidales	Muribaculaceae	-	-	0	1	0	0	1	0	0	0	1	0	0	0	0	1	0	0	0	0	1	0	1	1	0	0	1	0	0	1	0
SGB1789	Bacteria	Firmicutes	Clostridia	Oscillospirales	DTU089	UBA737	-	0	1	0	0	0	0	0	0	0	0	0	0	0	1	0	0	0	0	0	0	1	1	0	0	1	0	1	1	1
SGB408	Bacteria	Firmicutes	Clostridia	Lachnospirales	Lachnospiraceae	-	-	0	1	0	0	1	0	0	0	0	0	0	2	0	1	0	0	0	0	1	0	1	1	0	0	1	0	0	1	1
SGB983	Bacteria	Firmicutes	Clostridia	Oscillospirales	CAG-272	-	-	0	3	0	0	1	0	0	0	0	0	0	0	0	3	0	0	0	0	0	0	1	1	0	0	1	0	1	1	1
SGB1566	Bacteria	Bacteroidetes	Bacteroidia	Bacteroidales	Rikenellaceae	Alistipes	-	0	1	0	0	1	0	0	0	1	0	0	0	0	1	0	0	0	0	1	0	1	1	0	0	1	0	0	0	0
SGB1280	Bacteria	Firmicutes	Clostridia	Oscillospirales	CAG-272	-	-	0	1	0	0	1	0	0	0	0	0	0	0	0	1	0	0	0	0	0	0	1	1	0	0	0	0	1	1	1
SGB1017	Bacteria	Bacteroidetes	Bacteroidia	Bacteroidales	Rikenellaceae	Tidjanibacter	-	0	1	0	0	1	0	0	0	0	0	0	0	0	2	0	0	0	0	2	0	1	1	0	0	1	0	0	1	0
SGB17	Bacteria	Firmicutes	Clostridia	Peptostreptococcales	Anaerovoracaceae	CAG-145	-	0	0	0	0	0	0	0	0	0	0	0	0	0	1	0	0	0	0	3	0	1	1	0	0	1	0	0	0	0
SGB1877	Bacteria	Firmicutes	Clostridia	Oscillospirales	Oscillospiraceae	Oscillibacter	-	0	0	0	0	1	0	0	0	1	0	0	1	0	2	0	0	0	0	2	0	1	1	0	0	1	0	0	0	2
SGB1127	Bacteria	Firmicutes	Clostridia	Oscillospirales	CAG-382	-	-	0	2	0	0	1	0	0	0	0	0	0	0	0	1	0	0	0	0	1	0	2	1	0	0	1	0	1	0	1
SGB1230	Bacteria	Bacteroidetes	Bacteroidia	Bacteroidales	Rikenellaceae	Alistipes	-	0	1	0	0	1	0	0	0	1	0	0	0	0	2	0	0	0	0	0	0	1	1	0	0	1	0	0	1	0
SGB48	Bacteria	Bacteroidetes	Bacteroidia	Bacteroidales	Bacteroidaceae	UBA4372	-	0	1	0	0	1	0	0	0	1	0	0	0	0	1	0	0	0	0	1	0	1	2	0	0	0	0	1	0	0
SGB779	Bacteria	Firmicutes	Clostridia	-	-	-	-	0	0	0	0	1	0	0	0	0	0	0	0	0	1	0	0	0	0	1	0	1	1	0	0	1	0	1	1	1
SGB1515	Bacteria	Bacteroidetes	Bacteroidia	Bacteroidales	Muribaculaceae	-	-	0	0	0	0	1	0	0	0	1	0	0	0	0	1	0	0	0	0	1	0	1	2	0	0	1	0	0	1	0
SGB665	Bacteria	Firmicutes	Clostridia	Peptostreptococcales	Anaerovoracaceae	CAG-145	-	0	0	0	0	0	0	0	0	0	0	0	0	0	1	0	0	0	0	2	0	1	1	0	0	1	0	0	0	0
SGB1256	Bacteria	Spirochaetes	Spirochaetia	Treponematales	Treponemataceae	Treponema	-	1	0	0	0	1	0	0	0	1	0	0	1	0	1	0	0	0	0	1	0	1	1	0	0	0	0	0	0	1
SGB1731	Bacteria	Firmicutes	Clostridia	Oscillospirales	CAG-272	UBA1740	-	0	2	0	0	0	0	0	0	0	0	0	0	0	1	0	0	0	0	1	0	1	1	0	0	1	0	0	0	1
SGB1308	Bacteria	Bacteroidetes	Bacteroidia	Bacteroidales	Rikenellaceae	Alistipes	-	0	1	0	0	1	0	0	0	1	0	0	0	0	0	0	0	0	0	2	0	1	1	0	0	2	0	0	1	0
SGB1122	Bacteria	Firmicutes	Clostridia	4C28d-15	CAG-727	-	-	0	1	0	0	1	0	0	0	0	0	0	1	0	2	0	0	0	0	3	0	1	1	0	0	1	0	0	0	1
SGB1651	Bacteria	Bacteroidetes	Bacteroidia	Bacteroidales	Rikenellaceae	-	-	0	1	0	0	1	0	0	0	1	0	0	0	0	1	0	0	0	0	0	0	1	1	0	0	1	0	0	1	0
SGB403	Bacteria	Firmicutes	Clostridia	Oscillospirales	DTU089	UBA1213	UBA9224	0	1	0	0	1	0	0	0	0	0	0	0	0	0	0	0	0	0	1	0	1	1	0	0	2	0	0	0	1
SGB1337	Bacteria	Elusimicrobia	Elusimicrobia	Elusimicrobiales	Elusimicrobiaceae	UBA1436	-	0	0	0	0	0	0	0	0	0	0	0	1	0	1	0	0	0	0	1	0	1	1	0	1	1	0	0	1	1
SGB1043	Bacteria	Bacteroidetes	Bacteroidia	Bacteroidales	Rikenellaceae	-	-	0	1	0	0	1	0	0	0	1	0	0	0	0	1	0	0	0	0	1	0	0	1	0	0	2	0	0	1	0
SGB1227	Bacteria	Firmicutes	Clostridia	Oscillospirales	CAG-272	-	-	0	1	0	0	1	0	0	0	0	0	0	1	0	4	0	0	0	0	1	0	1	1	0	0	1	0	0	0	2
SGB1018	Bacteria	Firmicutes	Clostridia	Oscillospirales	Oscillospiraceae	-	-	1	0	0	0	1	0	0	0	0	0	0	1	0	1	0	0	0	0	1	0	1	1	0	0	1	0	0	1	1
SGB395	Bacteria	Firmicutes	Clostridia	Saccharofermentanales	Saccharofermentanaceae	Firm-16	-	0	2	0	0	1	0	0	0	1	0	0	0	0	1	0	0	0	0	0	0	1	1	0	1	1	0	0	0	1
SGB1370	Bacteria	Bacteroidetes	Bacteroidia	Bacteroidales	P3	UBA3388	GCA_002358855.1	0	1	0	0	1	0	0	0	0	0	0	1	0	2	0	0	0	0	2	0	1	1	0	1	0	0	0	1	0
SGB1702	Bacteria	Firmicutes	Clostridia	Oscillospirales	CAG-272	UBA1740	-	0	1	0	0	1	0	0	0	0	0	0	0	0	2	0	0	0	0	2	0	2	2	0	0	2	0	0	0	1
SGB810	Bacteria	Verrucomicrobia	Kiritimatiellae	RFP12	UBA1067	UBA1067	-	1	0	0	0	1	0	0	0	0	0	0	0	0	1	0	0	0	0	0	0	1	2	0	0	1	0	0	1	0
SGB1693	Bacteria	Firmicutes	Clostridia	Oscillospirales	Oscillospiraceae	-	-	1	0	0	0	1	0	0	0	0	0	0	1	0	1	0	0	0	0	1	0	1	1	0	0	1	0	0	1	1
SGB1101	Bacteria	Bacteroidetes	Bacteroidia	Bacteroidales	Muribaculaceae	-	-	0	1	0	0	1	0	0	0	1	0	0	0	0	1	0	0	0	0	0	0	1	1	0	0	1	0	0	1	0
SGB1662	Bacteria	Bacteroidetes	Bacteroidia	Bacteroidales	Muribaculaceae	-	-	0	1	0	0	1	0	0	0	0	0	0	0	0	1	0	0	0	0	1	0	1	2	0	0	1	0	0	1	0
SGB678	Bacteria	Proteobacteria	Alphaproteobacteria	Acetobacterales	Acetobacteraceae	Acetobacter	-	0	0	0	0	0	0	0	1	0	0	0	0	0	0	0	0	0	0	1	0	1	1	0	0	1	0	0	0	0
SGB227	Bacteria	Firmicutes	Clostridia	Peptostreptococcales	Anaerovoracaceae	CAG-145	-	0	0	0	0	0	0	0	0	0	0	0	0	0	0	0	0	0	0	2	0	1	2	0	0	1	0	0	0	0
SGB687	Bacteria	Firmicutes	Clostridia	Lachnospirales	Lachnospiraceae	CAG-411	-	0	1	0	0	1	0	0	0	0	0	0	3	0	1	0	0	0	0	1	0	1	1	0	0	1	0	0	2	1
SGB1721	Bacteria	Firmicutes	Clostridia	Oscillospirales	CAG-272	Firm-07	-	0	2	0	0	1	0	0	0	0	0	0	1	0	2	0	0	0	0	1	0	1	1	0	0	1	0	1	1	1
SGB1299	Bacteria	Bacteroidetes	Bacteroidia	Bacteroidales	UBA1402	UBA1757	-	0	0	0	0	1	0	0	0	0	0	0	0	0	0	0	0	0	0	1	0	1	2	0	0	1	0	1	0	0
SGB1038	Bacteria	Firmicutes	Clostridia	Lachnospirales	Lachnospiraceae	-	-	0	1	0	0	1	0	0	0	0	0	0	2	0	1	0	0	0	0	1	0	1	1	0	0	1	0	1	2	0
SGB1421	Bacteria	Spirochaetes	GWE2-31-10	GWE2-31-10	GWE2-31-10	-	-	0	1	0	0	1	0	0	0	1	0	0	0	0	2	0	0	0	0	1	0	1	1	0	0	2	0	0	0	1
SGB1102	Bacteria	Firmicutes	Clostridia	Oscillospirales	CAG-272	UBA1740	-	0	2	0	0	1	0	0	0	0	0	0	0	0	2	0	0	0	0	1	0	1	1	0	0	1	0	0	0	1
SGB1161	Bacteria	Firmicutes	Clostridia	Oscillospirales	DTU089	-	-	0	1	0	0	0	0	0	0	1	0	0	0	0	2	0	0	0	0	1	0	1	1	0	0	2	0	1	1	1
SGB9	Bacteria	Bacteroidetes	Bacteroidia	Bacteroidales	UBA932	RC9	-	0	1	0	0	1	0	0	0	1	0	0	0	0	3	0	0	0	0	1	0	1	1	0	1	0	0	0	0	0
SGB1706	Bacteria	Firmicutes	Clostridia	Oscillospirales	CAG-272	-	-	0	1	0	0	1	0	0	0	0	0	0	1	0	2	0	0	0	0	1	0	1	0	0	0	1	0	0	0	2
SGB375	Bacteria	Bacteroidetes	Bacteroidia	Bacteroidales	Paludibacteraceae	-	-	0	1	0	0	1	0	0	0	1	0	0	0	0	1	0	0	0	0	1	0	1	1	0	0	1	0	1	0	0
SGB37	Bacteria	Bacteroidetes	Bacteroidia	Bacteroidales	Bacteroidaceae	Prevotella	GCA_002392725.1	0	1	0	0	2	0	0	0	0	0	0	0	0	1	0	0	0	0	1	0	1	1	0	0	1	0	2	0	1
SGB1343	Bacteria	Firmicutes	Clostridia	Oscillospirales	CAG-272	Firm-07	-	0	1	0	0	1	0	0	0	0	0	0	0	0	1	0	0	0	0	1	0	0	0	0	0	1	0	1	1	1
SGB997	Bacteria	Firmicutes	Clostridia	Oscillospirales	DTU089	-	-	0	0	0	0	0	0	0	0	0	0	0	0	0	2	0	0	0	0	0	0	1	1	0	0	1	0	1	1	1
SGB794	Bacteria	Firmicutes	Clostridia	Clostridiales	Clostridiaceae	Clostridium	-	0	1	0	0	1	0	0	0	1	0	0	1	0	1	0	0	0	0	1	0	2	1	0	0	1	0	1	1	3
SGB630	Bacteria	Actinobacteria	Actinobacteria	Actinomycetales	Bifidobacteriaceae	Aeriscardovia	-	0	1	0	0	1	0	0	0	0	0	0	0	0	0	0	0	0	0	1	0	1	1	0	1	0	0	0	1	1
SGB387	Bacteria	Firmicutes	Clostridia	Lachnospirales	Lachnospiraceae	NC2004	GCF_000621905.1	0	1	0	0	1	0	0	0	0	0	0	2	0	0	0	0	0	0	0	0	1	0	0	0	1	0	0	1	2
SGB36	Bacteria	Bacteroidetes	Bacteroidia	Bacteroidales	UBA3663	UBA3663	-	0	2	0	0	1	0	0	0	1	0	0	0	0	1	0	0	0	0	1	0	1	1	0	0	1	0	1	0	1
SGB1380	Bacteria	Bacteroidetes	Bacteroidia	Bacteroidales	Rikenellaceae	-	-	0	1	0	0	1	0	0	0	0	0	0	0	0	1	0	0	0	0	0	0	0	1	0	0	1	0	0	1	0
SGB203	Bacteria	Bacteroidetes	Bacteroidia	Bacteroidales	Paludibacteraceae	-	-	0	1	0	0	1	0	0	0	1	0	0	0	0	1	0	0	0	0	1	0	1	1	0	0	1	0	1	0	0
SGB1676	Bacteria	Bacteroidetes	Bacteroidia	Bacteroidales	Paludibacteraceae	-	-	0	2	0	0	1	0	0	0	1	0	0	0	0	1	0	0	0	0	1	0	3	1	0	0	2	0	1	0	0
SGB1016	Bacteria	Firmicutes	Clostridia	Lachnospirales	Anaerotignaceae	Anaerotignum	-	0	1	0	0	0	0	0	0	0	0	0	0	0	1	0	0	0	0	2	0	1	1	0	0	1	0	0	1	1
SGB1711	Bacteria	Firmicutes	Clostridia	Oscillospirales	CAG-272	-	-	0	1	0	0	1	0	0	0	0	0	0	1	0	1	0	0	0	0	1	0	1	1	0	0	1	0	1	1	0
SGB979	Bacteria	Proteobacteria	Gammaproteobacteria	Betaproteobacteriales	Burkholderiaceae	CAG-521	-	0	0	0	0	1	0	0	0	0	0	0	0	0	2	0	0	0	0	1	0	1	1	0	0	2	0	0	1	0
SGB1205	Bacteria	Firmicutes	Clostridia	4C28d-15	CAG-727	-	-	0	0	0	0	1	0	0	0	1	0	0	1	0	1	0	0	0	0	1	0	1	1	0	0	1	0	1	0	0
SGB1317	Bacteria	Firmicutes	Clostridia	Saccharofermentanales	Saccharofermentanaceae	Saccharofermentans	-	0	1	0	0	0	0	0	0	1	0	0	0	0	1	0	0	0	0	1	0	0	2	0	0	0	0	0	1	1
SGB778	Bacteria	Firmicutes	Clostridia	Christensenellales	CAG-138	UBA3792	-	0	1	0	0	0	0	0	0	0	0	0	1	0	2	0	0	0	0	1	0	1	2	0	0	0	0	0	1	0
SGB441	Bacteria	Firmicutes	Clostridia	Christensenellales	Christensenellaceae	-	-	0	0	0	0	1	0	0	0	0	0	0	0	0	4	0	0	0	0	1	0	1	1	0	0	1	0	0	0	2
SGB225	Bacteria	Bacteroidetes	Bacteroidia	Bacteroidales	UBA3663	UBA3663	-	0	1	0	0	0	0	0	0	0	0	0	0	0	1	0	0	0	0	1	0	1	0	0	0	1	0	1	0	1
SGB974	Bacteria	Verrucomicrobia	Lentisphaeria	UBA1784	UBA1784	UBA1784	-	0	0	0	0	1	0	0	0	0	0	0	0	0	1	0	0	0	0	1	0	1	1	0	0	1	0	1	0	0
SGB802	Bacteria	Verrucomicrobia	Kiritimatiellae	RFP12	UBA1067	UBA1067	-	1	0	0	0	1	0	0	0	0	0	0	0	0	1	0	0	0	0	1	0	1	1	0	0	1	0	0	1	0
SGB1708	Bacteria	Bacteroidetes	Bacteroidia	Bacteroidales	Rikenellaceae	Alistipes	-	0	0	0	0	1	0	0	0	1	0	0	0	0	1	0	0	0	0	0	0	1	1	0	0	1	0	0	2	0
SGB190	Bacteria	Bacteroidetes	Bacteroidia	Bacteroidales	Bacteroidaceae	Prevotella	GCA_002392725.1	0	1	0	0	1	0	0	0	0	0	0	0	0	1	0	0	0	0	1	0	1	1	0	0	1	0	1	0	2
SGB1435	Bacteria	Firmicutes	Clostridia	Oscillospirales	Oscillospiraceae	CAG-110	-	0	1	0	0	1	0	0	0	0	0	0	0	0	1	0	0	0	0	2	0	1	1	0	0	0	0	0	1	1
SGB436	Bacteria	Firmicutes	Clostridia	Lachnospirales	Lachnospiraceae	UBA3766	-	0	0	0	0	2	0	0	0	0	0	0	0	0	1	0	0	0	0	1	0	1	1	0	0	1	0	1	1	1
SGB18	Bacteria	Bacteroidetes	Bacteroidia	Bacteroidales	Paludibacteraceae	-	-	0	1	0	0	2	0	0	0	1	0	0	0	0	1	0	0	0	0	1	0	1	1	0	0	1	0	1	0	0
SGB1028	Bacteria	Firmicutes	Clostridia	Oscillospirales	Oscillospiraceae	-	-	1	0	0	0	1	0	0	0	0	0	0	1	0	1	0	0	0	0	1	0	2	1	0	0	1	0	0	1	1
SGB1106	Bacteria	Bacteroidetes	Bacteroidia	Bacteroidales	Rikenellaceae	Alistipes	-	0	1	0	0	1	0	0	0	1	0	0	0	0	1	0	0	0	0	2	0	1	1	0	0	1	0	0	2	0
SGB1707	Bacteria	Firmicutes	Clostridia	Oscillospirales	Ruminococcaceae	-	-	0	1	0	0	1	0	0	0	0	0	0	1	0	1	0	0	0	0	1	0	1	1	0	0	1	0	0	0	0
SGB1319	Bacteria	Spirochaetes	Spirochaetia	Treponematales	Treponemataceae	Treponema	-	0	0	0	0	1	0	0	0	1	0	0	1	0	1	0	0	0	0	1	0	1	1	0	0	1	0	0	1	1
SGB1395	Bacteria	Firmicutes	Clostridia	Lachnospirales	Anaerotignaceae	Anaerotignum	-	0	1	0	0	1	0	0	0	0	0	0	0	0	1	0	0	0	0	2	0	1	1	0	0	1	0	0	1	1
SGB1461	Bacteria	Bacteroidetes	Bacteroidia	Bacteroidales	Rikenellaceae	Alistipes	-	0	1	0	0	1	0	0	0	1	0	0	0	0	2	0	0	0	0	2	0	1	1	0	0	1	0	0	0	0
SGB1193	Bacteria	Bacteroidetes	Bacteroidia	Bacteroidales	Paludibacteraceae	-	-	0	1	0	0	1	0	0	0	1	0	0	0	0	1	0	0	0	0	1	0	0	1	0	0	1	0	1	0	0
SGB1402	Bacteria	Firmicutes	Peptococcia	Peptococcales	Peptococcaceae	UBA7185	-	0	0	0	0	1	0	0	0	0	0	0	0	0	1	0	0	0	0	1	0	1	1	0	0	1	0	0	1	2
SGB637	Bacteria	Bacteroidetes	Bacteroidia	Bacteroidales	Bacteroidaceae	Prevotella	GCA_002392725.1	0	1	0	0	1	0	0	0	1	0	0	0	0	1	0	0	0	0	1	0	1	1	0	0	1	0	2	0	1
SGB1683	Bacteria	Firmicutes	Clostridia	Lachnospirales	Lachnospiraceae	-	-	0	2	0	0	1	0	0	0	1	0	0	0	0	1	0	0	0	0	1	0	0	1	0	0	1	0	1	1	2
SGB1839	Bacteria	Bacteroidetes	Bacteroidia	Bacteroidales	Rikenellaceae	Alistipes	-	0	1	0	0	1	0	0	0	0	0	0	0	0	1	0	0	0	0	0	0	2	1	0	0	1	0	0	0	0
SGB406	Bacteria	Bacteroidetes	Bacteroidia	Bacteroidales	Bacteroidaceae	Prevotella	GCA_002392725.1	0	1	0	0	1	0	0	0	0	0	0	0	0	1	0	0	0	0	1	0	1	2	0	0	1	0	0	0	2
SGB627	Bacteria	Bacteroidetes	Bacteroidia	Bacteroidales	UBA932	RC9	-	0	1	0	0	1	0	0	0	1	0	0	0	0	2	0	0	0	0	1	0	1	2	0	1	0	0	0	0	0
SGB1249	Bacteria	Firmicutes	Clostridia	Oscillospirales	Oscillospiraceae	CAG-110	-	1	3	0	0	0	0	0	0	1	0	0	0	0	3	0	0	0	0	0	0	2	1	0	0	3	0	0	0	1
SGB1649	Bacteria	Bacteroidetes	Bacteroidia	Bacteroidales	Paludibacteraceae	-	-	0	0	0	0	0	0	0	0	1	0	0	0	0	0	0	0	0	0	0	0	1	1	0	0	1	0	1	0	0
SGB1000	Bacteria	Bacteroidetes	Bacteroidia	Bacteroidales	UBA1402	UBA1757	-	0	0	0	0	1	0	0	0	1	0	0	0	0	1	0	0	0	0	1	0	1	1	0	0	1	0	2	0	0
SGB357	Bacteria	Bacteroidetes	Bacteroidia	Bacteroidales	UBA932	RC9	-	0	1	0	0	2	0	0	0	1	0	0	0	0	2	0	0	0	0	1	0	1	1	0	1	0	0	0	0	0
SGB668	Bacteria	Firmicutes	Clostridia	Oscillospirales	Oscillospiraceae	CAG-110	-	0	0	0	0	1	0	0	0	0	0	0	0	0	1	0	0	0	0	0	0	1	1	0	0	1	0	0	0	1
SGB880	Bacteria	Verrucomicrobia	Kiritimatiellae	RFP12	UBA1067	UBA1067	-	1	1	0	0	2	0	0	0	0	0	0	0	0	2	0	0	0	0	1	0	3	2	0	0	2	0	0	0	0
SGB373	Bacteria	Bacteroidetes	Bacteroidia	Bacteroidales	UBA3824	UBA3824	-	0	0	0	0	0	0	0	0	0	0	0	0	0	1	0	0	0	0	1	0	1	1	0	0	0	0	0	0	0
SGB800	Bacteria	Firmicutes	Bacilli	Erysipelotrichales	Erysipelotrichaceae	Solobacterium	-	0	2	0	0	1	0	0	0	1	0	0	0	0	2	0	0	0	0	1	0	2	1	0	1	0	0	0	1	0
SGB364	Bacteria	Bacteroidetes	Bacteroidia	Bacteroidales	Bacteroidaceae	Prevotella	GCA_002392725.1	0	0	0	0	0	0	0	0	1	0	0	0	0	2	0	0	0	0	1	0	1	1	0	0	1	0	1	0	2
SGB666	Bacteria	Bacteroidetes	Bacteroidia	Bacteroidales	UBA3824	UBA3824	-	0	0	0	0	0	0	0	0	0	0	0	0	0	1	0	0	0	0	1	0	1	1	0	0	1	0	0	1	1
SGB1458	Bacteria	Bacteroidetes	Bacteroidia	Bacteroidales	Rikenellaceae	Alistipes	-	0	0	0	0	0	0	0	0	1	0	0	0	0	1	0	0	0	0	0	0	0	0	0	0	0	0	0	1	0
SGB1614	Bacteria	Firmicutes	Peptococcia	Peptococcales	Peptococcaceae	UBA7185	-	0	0	0	0	1	0	0	0	0	0	0	0	0	1	0	0	0	0	1	0	1	1	0	0	1	0	0	1	2
SGB578	Bacteria	Firmicutes	Clostridia	Oscillospirales	DTU089	UBA1213	-	0	1	0	0	1	0	0	0	0	0	0	1	0	0	0	0	0	0	1	0	1	1	0	0	0	0	1	0	1
SGB1320	Bacteria	Firmicutes	Clostridia	Lachnospirales	Lachnospiraceae	CAG-81	-	0	2	0	0	1	0	0	0	1	0	0	1	0	1	0	0	0	0	1	0	1	1	0	0	2	0	1	1	2
SGB45	Bacteria	Bacteroidetes	Bacteroidia	Bacteroidales	Bacteroidaceae	Prevotella	GCA_002392725.1	0	1	0	0	1	0	0	0	0	0	0	0	0	2	0	0	0	0	1	0	1	2	0	0	2	0	1	0	1
SGB955	Bacteria	Firmicutes	Peptococcia	Peptococcales	Peptococcaceae	UBA7185	-	0	0	0	0	1	0	0	0	0	0	0	0	0	1	0	0	0	0	1	0	1	1	0	0	1	0	0	1	2
SGB969	Bacteria	Firmicutes	Clostridia	Saccharofermentanales	Saccharofermentanaceae	Saccharofermentans	-	0	1	0	0	1	0	0	0	0	0	0	0	0	1	0	0	0	0	1	0	1	1	0	0	1	0	0	1	1
SGB990	Bacteria	Verrucomicrobia	Kiritimatiellae	RFP12	UBA1067	UBA1067	-	1	0	0	0	1	0	0	0	0	0	0	0	0	2	0	0	0	0	1	0	1	1	0	0	1	0	0	0	0
SGB1520	Bacteria	Firmicutes	Peptococcia	Peptococcales	Peptococcaceae	UBA7185	-	0	0	0	0	1	0	0	0	0	0	0	0	0	0	0	0	0	0	1	0	1	1	0	0	1	0	0	1	2
SGB1530	Bacteria	Bacteroidetes	Bacteroidia	Bacteroidales	Muribaculaceae	-	-	0	1	0	0	0	0	0	0	0	0	0	0	0	1	0	0	0	0	1	0	1	1	0	0	2	0	0	1	0
SGB1063	Bacteria	Bacteroidetes	Bacteroidia	Bacteroidales	Rikenellaceae	-	-	0	1	0	0	0	0	0	0	1	0	0	0	0	1	0	0	0	0	1	0	1	1	0	0	1	0	0	1	0
SGB985	Bacteria	Verrucomicrobia	Lentisphaeria	UBA1784	UBA1784	UBA1784	-	0	0	0	0	2	0	0	0	0	0	0	0	0	2	0	0	0	0	0	0	1	0	0	0	1	0	1	3	0
SGB220	Bacteria	Bacteroidetes	Bacteroidia	Bacteroidales	UBA3824	UBA3824	-	0	0	0	0	0	0	0	0	0	0	0	0	0	1	0	0	0	0	1	0	1	1	0	0	1	0	0	2	1
SGB443	Bacteria	Firmicutes	Clostridia	Saccharofermentanales	Saccharofermentanaceae	Firm-16	-	0	2	0	0	0	0	0	0	1	0	0	0	0	1	0	0	0	0	1	0	0	1	0	1	1	0	0	0	1
SGB219	Bacteria	Bacteroidetes	Bacteroidia	Bacteroidales	Bacteroidaceae	Prevotella	GCA_002392725.1	0	0	0	0	0	0	0	0	0	0	0	0	0	0	0	0	0	0	0	0	1	1	0	0	1	0	1	0	2
SGB1231	Archaea	Euryarchaeota	Methanomicrobia	Methanomicrobiales	Methanocorpusculaceae	Methanocorpusculum	-	0	0	0	0	0	0	1	0	0	0	0	0	0	0	0	0	1	1	0	1	0	1	0	0	0	0	2	1	0

## Sheet: HMP
Hexose monophosphate pathway	Domain	Phylum	Class	Order	Family	Genus	Species	K01810	K15916	K06859	K13810	K00036	K01057	K07404	K00033	K01807	K01808	K01783	K00615	K00616		Genus	Counts
								GPI, pgi; glucose-6-phosphate isomerase [EC:5.3.1.9]	pgi-pmi; glucose/mannose-6-phosphate isomerase [EC:5.3.1.9 5.3.1.8]	pgi1; glucose-6-phosphate isomerase, archaeal [EC:5.3.1.9]	tal-pgi; transaldolase / glucose-6-phosphate isomerase [EC:2.2.1.2 5.3.1.9]	G6PD, zwf; glucose-6-phosphate 1-dehydrogenase [EC:1.1.1.49 1.1.1.363]	PGLS, pgl, devB; 6-phosphogluconolactonase [EC:3.1.1.31]	pgl; 6-phosphogluconolactonase [EC:3.1.1.31]	PGD, gnd, gntZ; 6-phosphogluconate dehydrogenase [EC:1.1.1.44 1.1.1.343]	rpiA; ribose 5-phosphate isomerase A [EC:5.3.1.6]	rpiB; ribose 5-phosphate isomerase B [EC:5.3.1.6]	rpe, RPE; ribulose-phosphate 3-epimerase [EC:5.1.3.1]	E2.2.1.1, tktA, tktB; transketolase [EC:2.2.1.1]	E2.2.1.2, talA, talB; transaldolase [EC:2.2.1.2]		-	56
SGB389	Bacteria	Firmicutes	Clostridia	Lachnospirales	Lachnospiraceae	CAG-411	-	1	0	0	0	0	0	0	0	0	1	1	3	0		Alistipes	11
SGB1670	Bacteria	Bacteroidetes	Bacteroidia	Bacteroidales	P3	UBA3388	GCA_002358835.1	1	0	0	0	0	0	0	0	0	1	1	2	0		Firm-07	8
SGB1603	Bacteria	Bacteroidetes	Bacteroidia	Bacteroidales	P3	UBA3388	GCA_002358855.1	1	0	0	0	0	0	0	0	0	1	1	2	0		UBA1740	7
SGB692	Bacteria	Proteobacteria	Alphaproteobacteria	Acetobacterales	Acetobacteraceae	Acetobacter	-	0	0	0	1	0	0	0	0	1	0	1	1	0		Prevotella	7
SGB1840	Bacteria	Firmicutes	Clostridia	4C28d-15	CAG-727	-	-	1	0	0	0	0	0	1	0	0	1	1	1	0		UBA3388	4
SGB982	Bacteria	Firmicutes	Clostridia	Oscillospirales	CAG-272	CAG-724	-	1	0	0	0	0	0	0	0	0	1	1	2	0		CAG-110	4
SGB438	Bacteria	Firmicutes	Clostridia	Oscillospirales	DTU089	UBA1213	UBA9224	1	0	0	0	0	0	0	0	0	1	1	2	0		UBA3824	4
SGB1374	Bacteria	Firmicutes	Clostridia	Oscillospirales	DTU089	UBA6857	-	1	0	0	0	0	0	0	0	0	1	1	4	0		RC9	4
SGB1788	Bacteria	Bacteroidetes	Bacteroidia	Bacteroidales	P3	UBA3388	GCA_002358835.1	1	0	0	0	0	0	0	0	0	1	1	1	0		UBA1067	4
SGB1637	Bacteria	Bacteroidetes	Bacteroidia	Bacteroidales	Rikenellaceae	Alistipes	-	1	0	0	0	0	0	0	0	0	1	1	1	0		UBA7185	4
SGB42	Bacteria	Bacteroidetes	Bacteroidia	Bacteroidales	F082	F082	-	1	0	0	0	0	0	0	0	0	1	1	2	0		CAG-411	3
SGB1474	Bacteria	Bacteroidetes	Bacteroidia	Bacteroidales	Muribaculaceae	-	-	1	0	0	0	0	0	0	0	0	1	1	1	0		UBA1213	3
SGB1545	Bacteria	Firmicutes	Clostridia	CAG-41	UBA1381	-	-	1	0	0	0	0	0	0	0	0	2	1	2	0		UBA737	3
SGB1197	Bacteria	Firmicutes	Clostridia	Christensenellales	-	-	-	1	0	0	0	0	0	0	0	0	1	1	1	0		CAG-145	3
SGB1856	Bacteria	Firmicutes	Clostridia	Oscillospirales	DTU089	DTU089	-	1	0	0	0	0	0	0	0	0	1	2	4	0		Acetobacter	2
SGB1635	Bacteria	Bacteroidetes	Bacteroidia	Bacteroidales	Rikenellaceae	Tidjanibacter	-	1	0	0	0	0	0	0	0	0	1	1	1	0		F082	2
SGB1574	Bacteria	Firmicutes	Clostridia	Oscillospirales	CAG-272	Firm-07	-	1	0	0	0	0	0	0	0	0	1	1	2	0		Tidjanibacter	2
SGB1042	Bacteria	Firmicutes	Clostridia	Clostridiales	Clostridiaceae	Clostridium	-	1	0	0	0	0	0	0	0	0	2	1	2	0		Clostridium	2
SGB1765	Bacteria	Firmicutes	Clostridia	Oscillospirales	CAG-272	UBA1740	-	1	0	0	0	0	0	0	0	0	1	1	2	0		Rs-D84	2
SGB1527	Bacteria	Firmicutes	Clostridia	Oscillospirales	CAG-272	-	-	0	0	0	0	0	0	0	0	0	0	2	2	0		CAG-177	2
SGB1440	Bacteria	Firmicutes	Clostridia	Oscillospirales	CAG-272	-	-	1	0	0	0	0	0	0	0	0	1	1	2	0		Treponema	2
SGB411	Bacteria	Firmicutes	Clostridia	Oscillospirales	Oscillospiraceae	CAG-110	-	1	0	0	0	0	0	0	0	0	1	1	4	0		Firm-16	2
SGB431	Bacteria	Proteobacteria	Alphaproteobacteria	RF32	Rs-D84	Rs-D84	-	0	0	0	0	0	0	0	0	0	0	0	1	0		UBA1757	2
SGB1539	Bacteria	Firmicutes	Clostridia	Oscillospirales	Oscillospiraceae	-	-	1	0	0	0	0	0	0	0	0	1	1	2	0		UBA3663	2
SGB677	Bacteria	Bacteroidetes	Bacteroidia	Bacteroidales	F082	F082	-	1	0	0	0	0	0	0	0	0	1	1	2	0		Anaerotignum	2
SGB792	Bacteria	Firmicutes	Clostridia	Lachnospirales	Lachnospiraceae	UBA2868	UBA9423	1	0	0	0	0	0	1	0	0	1	1	3	0		Saccharofermentans	2
SGB1646	Bacteria	Firmicutes	Clostridia	Oscillospirales	DTU089	-	-	1	0	0	0	0	0	0	0	0	1	1	2	0		UBA1784	2
SGB1740	Bacteria	Firmicutes	Clostridia	Oscillospirales	CAG-272	Firm-07	-	1	0	0	0	0	0	0	0	0	1	1	2	1		CAG-724	1
SGB448	Bacteria	Firmicutes	Clostridia	Oscillospirales	DTU089	-	-	1	0	0	0	0	0	0	0	0	0	1	1	0		UBA6857	1
SGB1844	Bacteria	Proteobacteria	Alphaproteobacteria	RF32	Rs-D84	Rs-D84	-	0	0	0	0	0	0	0	0	0	0	0	1	0		DTU089	1
SGB26	Bacteria	Proteobacteria	Gammaproteobacteria	Enterobacterales	Succinivibrionaceae	UBA2804	-	1	0	0	0	0	0	0	0	0	0	1	1	0		UBA2868	1
SGB392	Bacteria	Firmicutes	Clostridia	Lachnospirales	Lachnospiraceae	UBA1201	-	1	0	0	0	0	0	1	0	0	1	1	1	1		UBA2804	1
SGB359	Bacteria	Proteobacteria	Gammaproteobacteria	Enterobacterales	Succinivibrionaceae	Succinivibrio	Succinivibrio sp2	1	0	0	0	0	0	0	0	1	0	1	1	1		UBA1201	1
SGB1582	Bacteria	Bacteroidetes	Bacteroidia	Bacteroidales	Rikenellaceae	Alistipes	-	1	0	0	0	0	0	0	0	0	1	1	1	0		Succinivibrio	1
SGB1734	Bacteria	Firmicutes	Clostridia	Oscillospirales	CAG-272	Firm-07	-	1	0	0	0	0	0	0	0	0	1	1	2	0		UBA8133	1
SGB1438	Bacteria	Firmicutes	Clostridia	Oscillospirales	DTU089	-	-	0	0	0	0	0	0	0	0	0	1	1	2	0		Bact-11	1
SGB1794	Bacteria	Firmicutes	Clostridia	Oscillospirales	CAG-272	Firm-07	-	1	0	0	0	0	0	0	0	0	1	1	0	0		UBA10281	1
SGB407	Bacteria	Firmicutes	Clostridia	Lachnospirales	Lachnospiraceae	CAG-411	-	0	0	0	0	0	0	0	0	0	1	1	1	0		Oscillibacter	1
SGB442	Bacteria	Bacteroidetes	Bacteroidia	Bacteroidales	UBA3824	UBA3824	-	1	0	0	0	0	0	0	0	0	1	1	1	0		UBA4372	1
SGB1119	Bacteria	Firmicutes	Clostridia	Oscillospirales	CAG-272	UBA1740	-	1	0	0	0	0	0	0	0	0	1	1	1	0		UBA1436	1
SGB1621	Bacteria	Firmicutes	Clostridia	Oscillospirales	DTU089	-	-	1	0	0	0	0	0	0	0	0	1	1	2	0		Aeriscardovia	1
SGB1062	Bacteria	Firmicutes	Clostridia	Oscillospirales	CAG-272	Firm-07	-	0	0	0	0	0	0	0	0	0	1	1	2	1		NC2004	1
SGB1131	Bacteria	Firmicutes	Clostridia	Oscillospirales	CAG-272	UBA1740	-	1	0	0	0	0	0	0	0	0	2	1	2	0		CAG-521	1
SGB1655	Bacteria	Firmicutes	Clostridia	Oscillospirales	DTU089	-	-	1	0	0	0	0	0	0	0	0	1	1	2	0		UBA3792	1
SGB1200	Bacteria	Firmicutes	Clostridia	Oscillospirales	CAG-272	-	-	1	0	0	0	0	0	0	0	0	1	1	2	0		UBA3766	1
SGB780	Bacteria	Planctomycetes	Planctomycetes	Pirellulales	Thermoguttaceae	UBA8133	-	1	0	0	0	0	0	1	0	0	1	0	1	0		Solobacterium	1
SGB336	Bacteria	Firmicutes	Clostridia	Oscillospirales	DTU089	-	-	0	0	0	0	0	0	0	0	0	1	1	2	0		CAG-81	1
SGB1802	Bacteria	Firmicutes	Clostridia	Oscillospirales	DTU089	CAG-177	-	1	0	0	0	0	0	0	0	0	0	1	1	0		Methanocorpusculum	1
SGB44	Bacteria	Bacteroidetes	Bacteroidia	Bacteroidales	UBA932	Bact-11	-	1	0	0	0	0	0	1	0	0	1	1	2	1
SGB1466	Bacteria	Firmicutes	Clostridia	Oscillospirales	DTU089	-	-	0	0	0	0	0	0	0	0	0	1	1	2	0
SGB1799	Bacteria	Firmicutes	Clostridia	Oscillospirales	CAG-272	Firm-07	-	1	0	0	0	0	0	0	0	0	1	1	2	0
SGB1132	Bacteria	Bacteroidetes	Bacteroidia	Bacteroidales	Rikenellaceae	Alistipes	-	1	0	0	0	0	0	0	0	0	1	1	1	0
SGB1604	Bacteria	Firmicutes	Clostridia	Oscillospirales	CAG-382	-	-	1	0	0	0	0	0	0	0	0	1	1	2	0
SGB1668	Bacteria	Spirochaetes	GWE2-31-10	GWE2-31-10	GWE2-31-10	-	-	1	0	0	0	0	0	0	0	0	0	0	1	0
SGB1436	Bacteria	Firmicutes	Clostridia	Oscillospirales	CAG-272	UBA1740	-	0	0	0	0	0	0	0	0	0	1	1	2	0
SGB1824	Bacteria	Bacteroidetes	Bacteroidia	Bacteroidales	Muribaculaceae	-	-	1	0	0	0	0	0	0	0	0	1	1	1	0
SGB1118	Bacteria	Firmicutes	Clostridia	Oscillospirales	DTU089	UBA737	-	1	0	0	0	0	0	0	0	0	1	1	2	0
SGB1323	Bacteria	Firmicutes	Clostridia	Oscillospirales	DTU089	-	-	1	0	0	0	0	0	0	0	0	1	1	2	0
SGB200	Bacteria	Bacteroidetes	Bacteroidia	Bacteroidales	UBA932	RC9	-	1	0	0	0	0	0	0	2	0	1	1	2	0
SGB644	Bacteria	Bacteroidetes	Bacteroidia	Bacteroidales	Paludibacteraceae	-	-	1	0	0	0	0	0	0	0	0	1	1	1	0
SGB1297	Bacteria	Firmicutes	Clostridia	Oscillospirales	DTU089	UBA737	-	0	0	0	0	0	0	0	0	0	1	1	0	0
SGB1890	Bacteria	Firmicutes	Clostridia	Oscillospirales	DTU089	CAG-177	-	1	0	0	0	0	0	0	0	0	1	1	4	0
SGB1846	Bacteria	Firmicutes	Clostridia	Oscillospirales	CAG-382	-	-	1	0	0	0	0	0	1	0	0	2	1	2	0
SGB1851	Bacteria	Firmicutes	Clostridia	4C28d-15	CAG-727	UBA10281	-	1	0	0	0	0	0	0	0	0	0	1	2	0
SGB1778	Bacteria	Bacteroidetes	Bacteroidia	Bacteroidales	Muribaculaceae	-	-	1	0	0	0	0	0	0	0	0	1	1	1	0
SGB1789	Bacteria	Firmicutes	Clostridia	Oscillospirales	DTU089	UBA737	-	0	0	0	0	0	0	0	0	0	1	0	3	0
SGB408	Bacteria	Firmicutes	Clostridia	Lachnospirales	Lachnospiraceae	-	-	1	0	0	0	0	0	0	0	0	1	1	2	1
SGB983	Bacteria	Firmicutes	Clostridia	Oscillospirales	CAG-272	-	-	1	0	0	0	0	0	0	0	0	1	1	2	0
SGB1566	Bacteria	Bacteroidetes	Bacteroidia	Bacteroidales	Rikenellaceae	Alistipes	-	1	0	0	0	0	0	0	0	0	1	1	1	0
SGB1280	Bacteria	Firmicutes	Clostridia	Oscillospirales	CAG-272	-	-	1	0	0	0	0	0	0	0	0	1	1	2	0
SGB1017	Bacteria	Bacteroidetes	Bacteroidia	Bacteroidales	Rikenellaceae	Tidjanibacter	-	1	0	0	0	0	0	0	0	0	1	1	1	0
SGB17	Bacteria	Firmicutes	Clostridia	Peptostreptococcales	Anaerovoracaceae	CAG-145	-	0	0	0	0	0	0	0	0	0	0	1	2	0
SGB1877	Bacteria	Firmicutes	Clostridia	Oscillospirales	Oscillospiraceae	Oscillibacter	-	1	0	0	0	0	0	0	0	0	0	0	2	0
SGB1127	Bacteria	Firmicutes	Clostridia	Oscillospirales	CAG-382	-	-	1	0	0	0	0	0	0	0	0	1	1	2	0
SGB1230	Bacteria	Bacteroidetes	Bacteroidia	Bacteroidales	Rikenellaceae	Alistipes	-	1	0	0	0	0	0	0	0	0	1	1	1	0
SGB48	Bacteria	Bacteroidetes	Bacteroidia	Bacteroidales	Bacteroidaceae	UBA4372	-	1	0	0	0	0	0	0	0	0	1	1	1	0
SGB779	Bacteria	Firmicutes	Clostridia	-	-	-	-	1	0	0	0	0	0	0	0	0	1	1	2	0
SGB1515	Bacteria	Bacteroidetes	Bacteroidia	Bacteroidales	Muribaculaceae	-	-	1	0	0	0	0	0	0	0	0	1	1	1	0
SGB665	Bacteria	Firmicutes	Clostridia	Peptostreptococcales	Anaerovoracaceae	CAG-145	-	0	0	0	0	0	0	0	0	0	0	1	3	0
SGB1256	Bacteria	Spirochaetes	Spirochaetia	Treponematales	Treponemataceae	Treponema	-	1	0	0	0	0	0	0	0	1	0	1	1	0
SGB1731	Bacteria	Firmicutes	Clostridia	Oscillospirales	CAG-272	UBA1740	-	0	0	0	0	0	0	0	0	0	1	1	2	0
SGB1308	Bacteria	Bacteroidetes	Bacteroidia	Bacteroidales	Rikenellaceae	Alistipes	-	1	0	0	0	0	0	2	0	0	1	1	1	0
SGB1122	Bacteria	Firmicutes	Clostridia	4C28d-15	CAG-727	-	-	1	0	0	0	0	0	0	0	0	1	1	1	0
SGB1651	Bacteria	Bacteroidetes	Bacteroidia	Bacteroidales	Rikenellaceae	-	-	1	0	0	0	0	0	0	0	0	1	1	1	0
SGB403	Bacteria	Firmicutes	Clostridia	Oscillospirales	DTU089	UBA1213	UBA9224	1	0	0	0	0	0	0	0	0	1	1	2	0
SGB1337	Bacteria	Elusimicrobia	Elusimicrobia	Elusimicrobiales	Elusimicrobiaceae	UBA1436	-	0	0	0	0	0	0	0	0	0	1	1	1	0
SGB1043	Bacteria	Bacteroidetes	Bacteroidia	Bacteroidales	Rikenellaceae	-	-	1	0	0	0	0	0	0	0	0	1	1	1	0
SGB1227	Bacteria	Firmicutes	Clostridia	Oscillospirales	CAG-272	-	-	1	0	0	0	0	0	0	0	0	1	1	2	0
SGB1018	Bacteria	Firmicutes	Clostridia	Oscillospirales	Oscillospiraceae	-	-	1	0	0	0	0	0	0	0	0	0	1	2	0
SGB395	Bacteria	Firmicutes	Clostridia	Saccharofermentanales	Saccharofermentanaceae	Firm-16	-	1	0	0	0	0	0	0	0	0	1	1	1	0
SGB1370	Bacteria	Bacteroidetes	Bacteroidia	Bacteroidales	P3	UBA3388	GCA_002358855.1	1	0	0	0	0	0	0	0	0	1	1	2	0
SGB1702	Bacteria	Firmicutes	Clostridia	Oscillospirales	CAG-272	UBA1740	-	1	0	0	0	0	0	0	0	0	0	1	2	0
SGB810	Bacteria	Verrucomicrobia	Kiritimatiellae	RFP12	UBA1067	UBA1067	-	1	0	0	0	0	0	1	1	0	0	1	1	0
SGB1693	Bacteria	Firmicutes	Clostridia	Oscillospirales	Oscillospiraceae	-	-	1	0	0	0	0	0	0	0	0	1	1	2	0
SGB1101	Bacteria	Bacteroidetes	Bacteroidia	Bacteroidales	Muribaculaceae	-	-	1	0	0	0	0	0	0	0	0	1	1	1	0
SGB1662	Bacteria	Bacteroidetes	Bacteroidia	Bacteroidales	Muribaculaceae	-	-	1	0	0	0	0	0	0	0	0	1	1	1	0
SGB678	Bacteria	Proteobacteria	Alphaproteobacteria	Acetobacterales	Acetobacteraceae	Acetobacter	-	0	0	0	1	0	0	0	0	1	0	1	1	0
SGB227	Bacteria	Firmicutes	Clostridia	Peptostreptococcales	Anaerovoracaceae	CAG-145	-	0	0	0	0	0	0	0	0	0	0	0	2	0
SGB687	Bacteria	Firmicutes	Clostridia	Lachnospirales	Lachnospiraceae	CAG-411	-	1	0	0	0	0	0	0	0	0	1	1	1	0
SGB1721	Bacteria	Firmicutes	Clostridia	Oscillospirales	CAG-272	Firm-07	-	1	0	0	0	0	0	0	0	0	1	1	2	0
SGB1299	Bacteria	Bacteroidetes	Bacteroidia	Bacteroidales	UBA1402	UBA1757	-	1	0	0	0	0	0	0	0	0	0	0	2	0
SGB1038	Bacteria	Firmicutes	Clostridia	Lachnospirales	Lachnospiraceae	-	-	1	0	0	0	0	0	0	0	0	1	1	1	0
SGB1421	Bacteria	Spirochaetes	GWE2-31-10	GWE2-31-10	GWE2-31-10	-	-	1	0	0	0	0	0	0	0	0	1	1	1	0
SGB1102	Bacteria	Firmicutes	Clostridia	Oscillospirales	CAG-272	UBA1740	-	1	0	0	0	0	0	0	0	0	1	2	2	0
SGB1161	Bacteria	Firmicutes	Clostridia	Oscillospirales	DTU089	-	-	0	0	0	0	0	0	0	0	0	1	1	2	0
SGB9	Bacteria	Bacteroidetes	Bacteroidia	Bacteroidales	UBA932	RC9	-	1	0	0	0	0	0	0	1	0	1	1	2	0
SGB1706	Bacteria	Firmicutes	Clostridia	Oscillospirales	CAG-272	-	-	1	0	0	0	0	0	0	0	0	1	1	2	0
SGB375	Bacteria	Bacteroidetes	Bacteroidia	Bacteroidales	Paludibacteraceae	-	-	1	0	0	0	0	0	0	0	0	1	1	1	0
SGB37	Bacteria	Bacteroidetes	Bacteroidia	Bacteroidales	Bacteroidaceae	Prevotella	GCA_002392725.1	2	0	0	0	0	0	1	0	0	0	1	2	0
SGB1343	Bacteria	Firmicutes	Clostridia	Oscillospirales	CAG-272	Firm-07	-	1	0	0	0	0	0	0	0	0	0	1	0	0
SGB997	Bacteria	Firmicutes	Clostridia	Oscillospirales	DTU089	-	-	0	0	0	0	0	0	0	0	0	1	1	2	0
SGB794	Bacteria	Firmicutes	Clostridia	Clostridiales	Clostridiaceae	Clostridium	-	1	0	0	0	0	0	0	0	0	1	1	3	0
SGB630	Bacteria	Actinobacteria	Actinobacteria	Actinomycetales	Bifidobacteriaceae	Aeriscardovia	-	1	0	0	0	1	1	0	1	1	0	0	1	1
SGB387	Bacteria	Firmicutes	Clostridia	Lachnospirales	Lachnospiraceae	NC2004	GCF_000621905.1	1	0	0	0	0	0	0	0	0	0	2	1	0
SGB36	Bacteria	Bacteroidetes	Bacteroidia	Bacteroidales	UBA3663	UBA3663	-	1	0	0	0	0	0	0	0	0	1	1	3	0
SGB1380	Bacteria	Bacteroidetes	Bacteroidia	Bacteroidales	Rikenellaceae	-	-	1	0	0	0	0	0	0	0	0	0	1	1	0
SGB203	Bacteria	Bacteroidetes	Bacteroidia	Bacteroidales	Paludibacteraceae	-	-	1	0	0	0	0	0	0	0	0	1	1	1	0
SGB1676	Bacteria	Bacteroidetes	Bacteroidia	Bacteroidales	Paludibacteraceae	-	-	1	0	0	0	0	0	0	0	0	1	1	1	0
SGB1016	Bacteria	Firmicutes	Clostridia	Lachnospirales	Anaerotignaceae	Anaerotignum	-	0	0	0	0	0	0	0	0	0	1	1	1	1
SGB1711	Bacteria	Firmicutes	Clostridia	Oscillospirales	CAG-272	-	-	1	0	0	0	0	0	0	0	0	1	1	2	0
SGB979	Bacteria	Proteobacteria	Gammaproteobacteria	Betaproteobacteriales	Burkholderiaceae	CAG-521	-	1	0	0	0	0	0	0	0	1	0	1	1	0
SGB1205	Bacteria	Firmicutes	Clostridia	4C28d-15	CAG-727	-	-	1	0	0	0	0	0	0	0	0	1	0	1	0
SGB1317	Bacteria	Firmicutes	Clostridia	Saccharofermentanales	Saccharofermentanaceae	Saccharofermentans	-	0	0	0	0	0	0	0	0	0	1	1	2	0
SGB778	Bacteria	Firmicutes	Clostridia	Christensenellales	CAG-138	UBA3792	-	0	0	0	0	0	0	0	1	0	1	1	3	0
SGB441	Bacteria	Firmicutes	Clostridia	Christensenellales	Christensenellaceae	-	-	1	0	0	0	0	0	0	0	0	1	0	0	0
SGB225	Bacteria	Bacteroidetes	Bacteroidia	Bacteroidales	UBA3663	UBA3663	-	0	0	0	0	0	0	0	0	0	1	1	2	0
SGB974	Bacteria	Verrucomicrobia	Lentisphaeria	UBA1784	UBA1784	UBA1784	-	1	0	0	0	0	0	2	1	0	0	1	1	0
SGB802	Bacteria	Verrucomicrobia	Kiritimatiellae	RFP12	UBA1067	UBA1067	-	1	0	0	0	0	0	1	0	0	0	1	1	0
SGB1708	Bacteria	Bacteroidetes	Bacteroidia	Bacteroidales	Rikenellaceae	Alistipes	-	1	0	0	0	0	0	0	0	0	1	1	1	0
SGB190	Bacteria	Bacteroidetes	Bacteroidia	Bacteroidales	Bacteroidaceae	Prevotella	GCA_002392725.1	1	0	0	0	0	0	0	0	0	1	1	2	0
SGB1435	Bacteria	Firmicutes	Clostridia	Oscillospirales	Oscillospiraceae	CAG-110	-	1	0	0	0	0	0	0	0	0	1	1	2	0
SGB436	Bacteria	Firmicutes	Clostridia	Lachnospirales	Lachnospiraceae	UBA3766	-	2	0	0	0	0	0	1	0	1	1	1	2	0
SGB18	Bacteria	Bacteroidetes	Bacteroidia	Bacteroidales	Paludibacteraceae	-	-	2	0	0	0	0	0	0	0	0	1	1	1	0
SGB1028	Bacteria	Firmicutes	Clostridia	Oscillospirales	Oscillospiraceae	-	-	1	0	0	0	0	0	0	0	0	1	1	2	0
SGB1106	Bacteria	Bacteroidetes	Bacteroidia	Bacteroidales	Rikenellaceae	Alistipes	-	1	0	0	0	0	0	1	0	0	1	1	1	0
SGB1707	Bacteria	Firmicutes	Clostridia	Oscillospirales	Ruminococcaceae	-	-	1	0	0	0	0	0	0	0	0	1	1	2	0
SGB1319	Bacteria	Spirochaetes	Spirochaetia	Treponematales	Treponemataceae	Treponema	-	1	0	0	0	0	0	0	0	1	0	0	1	0
SGB1395	Bacteria	Firmicutes	Clostridia	Lachnospirales	Anaerotignaceae	Anaerotignum	-	1	0	0	0	0	0	0	0	0	1	1	2	1
SGB1461	Bacteria	Bacteroidetes	Bacteroidia	Bacteroidales	Rikenellaceae	Alistipes	-	1	0	0	0	0	0	0	0	0	1	1	1	0
SGB1193	Bacteria	Bacteroidetes	Bacteroidia	Bacteroidales	Paludibacteraceae	-	-	1	0	0	0	0	0	0	0	0	1	1	1	1
SGB1402	Bacteria	Firmicutes	Peptococcia	Peptococcales	Peptococcaceae	UBA7185	-	1	0	0	0	0	0	0	0	0	1	1	2	1
SGB637	Bacteria	Bacteroidetes	Bacteroidia	Bacteroidales	Bacteroidaceae	Prevotella	GCA_002392725.1	1	0	0	0	0	0	0	0	0	1	1	1	0
SGB1683	Bacteria	Firmicutes	Clostridia	Lachnospirales	Lachnospiraceae	-	-	1	0	0	0	0	0	1	0	0	1	1	2	0
SGB1839	Bacteria	Bacteroidetes	Bacteroidia	Bacteroidales	Rikenellaceae	Alistipes	-	1	0	0	0	0	0	0	0	0	1	1	1	0
SGB406	Bacteria	Bacteroidetes	Bacteroidia	Bacteroidales	Bacteroidaceae	Prevotella	GCA_002392725.1	1	0	0	0	0	0	1	0	0	1	1	2	0
SGB627	Bacteria	Bacteroidetes	Bacteroidia	Bacteroidales	UBA932	RC9	-	1	0	0	0	0	0	0	1	0	1	1	2	0
SGB1249	Bacteria	Firmicutes	Clostridia	Oscillospirales	Oscillospiraceae	CAG-110	-	0	0	0	0	0	0	0	0	0	1	1	2	0
SGB1649	Bacteria	Bacteroidetes	Bacteroidia	Bacteroidales	Paludibacteraceae	-	-	0	0	0	0	0	0	0	0	0	1	0	1	0
SGB1000	Bacteria	Bacteroidetes	Bacteroidia	Bacteroidales	UBA1402	UBA1757	-	1	0	0	0	0	0	0	0	0	1	1	2	0
SGB357	Bacteria	Bacteroidetes	Bacteroidia	Bacteroidales	UBA932	RC9	-	2	0	0	0	0	0	0	1	0	1	1	2	0
SGB668	Bacteria	Firmicutes	Clostridia	Oscillospirales	Oscillospiraceae	CAG-110	-	1	0	0	0	0	0	0	0	0	1	1	4	0
SGB880	Bacteria	Verrucomicrobia	Kiritimatiellae	RFP12	UBA1067	UBA1067	-	2	0	0	0	0	0	1	0	0	0	1	1	0
SGB373	Bacteria	Bacteroidetes	Bacteroidia	Bacteroidales	UBA3824	UBA3824	-	0	0	0	0	0	0	0	0	0	0	1	1	0
SGB800	Bacteria	Firmicutes	Bacilli	Erysipelotrichales	Erysipelotrichaceae	Solobacterium	-	1	0	0	0	0	0	0	0	0	1	1	2	1
SGB364	Bacteria	Bacteroidetes	Bacteroidia	Bacteroidales	Bacteroidaceae	Prevotella	GCA_002392725.1	0	0	0	0	0	0	0	0	0	2	1	2	0
SGB666	Bacteria	Bacteroidetes	Bacteroidia	Bacteroidales	UBA3824	UBA3824	-	0	0	0	0	0	0	0	0	0	0	1	0	0
SGB1458	Bacteria	Bacteroidetes	Bacteroidia	Bacteroidales	Rikenellaceae	Alistipes	-	0	0	0	0	0	0	0	0	0	1	0	1	0
SGB1614	Bacteria	Firmicutes	Peptococcia	Peptococcales	Peptococcaceae	UBA7185	-	1	0	0	0	0	0	0	0	0	0	1	1	1
SGB578	Bacteria	Firmicutes	Clostridia	Oscillospirales	DTU089	UBA1213	-	1	0	0	0	0	0	0	0	0	1	1	2	0
SGB1320	Bacteria	Firmicutes	Clostridia	Lachnospirales	Lachnospiraceae	CAG-81	-	1	0	0	0	0	0	1	0	0	1	1	2	0
SGB45	Bacteria	Bacteroidetes	Bacteroidia	Bacteroidales	Bacteroidaceae	Prevotella	GCA_002392725.1	1	0	0	0	0	0	0	0	0	0	1	2	0
SGB955	Bacteria	Firmicutes	Peptococcia	Peptococcales	Peptococcaceae	UBA7185	-	1	0	0	0	0	0	0	0	0	1	1	2	1
SGB969	Bacteria	Firmicutes	Clostridia	Saccharofermentanales	Saccharofermentanaceae	Saccharofermentans	-	1	0	0	0	0	0	0	0	0	0	1	2	0
SGB990	Bacteria	Verrucomicrobia	Kiritimatiellae	RFP12	UBA1067	UBA1067	-	1	0	0	0	0	0	1	0	0	1	1	1	0
SGB1520	Bacteria	Firmicutes	Peptococcia	Peptococcales	Peptococcaceae	UBA7185	-	1	0	0	0	0	0	0	0	0	1	1	2	0
SGB1530	Bacteria	Bacteroidetes	Bacteroidia	Bacteroidales	Muribaculaceae	-	-	0	0	0	0	0	0	0	0	0	1	1	2	0
SGB1063	Bacteria	Bacteroidetes	Bacteroidia	Bacteroidales	Rikenellaceae	-	-	0	0	0	0	0	0	0	0	0	1	1	1	0
SGB985	Bacteria	Verrucomicrobia	Lentisphaeria	UBA1784	UBA1784	UBA1784	-	2	0	0	0	0	0	1	1	0	0	1	1	0
SGB220	Bacteria	Bacteroidetes	Bacteroidia	Bacteroidales	UBA3824	UBA3824	-	0	0	0	0	0	0	0	0	0	0	1	1	0
SGB443	Bacteria	Firmicutes	Clostridia	Saccharofermentanales	Saccharofermentanaceae	Firm-16	-	0	0	0	0	0	0	0	0	1	1	1	1	0
SGB219	Bacteria	Bacteroidetes	Bacteroidia	Bacteroidales	Bacteroidaceae	Prevotella	GCA_002392725.1	0	0	0	0	0	0	0	0	0	0	1	2	0
SGB1231	Archaea	Euryarchaeota	Methanomicrobia	Methanomicrobiales	Methanocorpusculaceae	Methanocorpusculum	-	0	0	1	0	0	0	0	0	1	0	0	0	0

## Sheet: ED
Entner-Doudoroff pathway	Domain	Phylum	Class	Order	Family	Genus	Species	K00036	K01057	K07404	K01690	K01625
								G6PD, zwf; glucose-6-phosphate 1-dehydrogenase [EC:1.1.1.49 1.1.1.363]	PGLS, pgl, devB; 6-phosphogluconolactonase [EC:3.1.1.31]	pgl; 6-phosphogluconolactonase [EC:3.1.1.31]	edd; phosphogluconate dehydratase [EC:4.2.1.12]	eda; 2-dehydro-3-deoxyphosphogluconate aldolase / (4S)-4-hydroxy-2-oxoglutarate aldolase [EC:4.1.2.14 4.1.3.42]
SGB1840	Bacteria	Firmicutes	Clostridia	4C28d-15	CAG-727	-	-	0	0	1	0	1
SGB982	Bacteria	Firmicutes	Clostridia	Oscillospirales	CAG-272	CAG-724	-	0	0	0	0	1
SGB1374	Bacteria	Firmicutes	Clostridia	Oscillospirales	DTU089	UBA6857	-	0	0	0	0	1
SGB1545	Bacteria	Firmicutes	Clostridia	CAG-41	UBA1381	-	-	0	0	0	0	1
SGB1197	Bacteria	Firmicutes	Clostridia	Christensenellales	-	-	-	0	0	0	0	2
SGB1635	Bacteria	Bacteroidetes	Bacteroidia	Bacteroidales	Rikenellaceae	Tidjanibacter	-	0	0	0	0	1
SGB1765	Bacteria	Firmicutes	Clostridia	Oscillospirales	CAG-272	UBA1740	-	0	0	0	0	1
SGB1440	Bacteria	Firmicutes	Clostridia	Oscillospirales	CAG-272	-	-	0	0	0	0	1
SGB792	Bacteria	Firmicutes	Clostridia	Lachnospirales	Lachnospiraceae	UBA2868	UBA9423	0	0	1	0	1
SGB1740	Bacteria	Firmicutes	Clostridia	Oscillospirales	CAG-272	Firm-07	-	0	0	0	0	1
SGB392	Bacteria	Firmicutes	Clostridia	Lachnospirales	Lachnospiraceae	UBA1201	-	0	0	1	0	1
SGB1734	Bacteria	Firmicutes	Clostridia	Oscillospirales	CAG-272	Firm-07	-	0	0	0	0	1
SGB1794	Bacteria	Firmicutes	Clostridia	Oscillospirales	CAG-272	Firm-07	-	0	0	0	0	1
SGB1119	Bacteria	Firmicutes	Clostridia	Oscillospirales	CAG-272	UBA1740	-	0	0	0	0	1
SGB1062	Bacteria	Firmicutes	Clostridia	Oscillospirales	CAG-272	Firm-07	-	0	0	0	0	1
SGB1131	Bacteria	Firmicutes	Clostridia	Oscillospirales	CAG-272	UBA1740	-	0	0	0	0	2
SGB1200	Bacteria	Firmicutes	Clostridia	Oscillospirales	CAG-272	-	-	0	0	0	0	1
SGB780	Bacteria	Planctomycetes	Planctomycetes	Pirellulales	Thermoguttaceae	UBA8133	-	0	0	1	0	0
SGB336	Bacteria	Firmicutes	Clostridia	Oscillospirales	DTU089	-	-	0	0	0	0	1
SGB1802	Bacteria	Firmicutes	Clostridia	Oscillospirales	DTU089	CAG-177	-	0	0	0	0	1
SGB44	Bacteria	Bacteroidetes	Bacteroidia	Bacteroidales	UBA932	Bact-11	-	0	0	1	0	1
SGB1799	Bacteria	Firmicutes	Clostridia	Oscillospirales	CAG-272	Firm-07	-	0	0	0	0	1
SGB1118	Bacteria	Firmicutes	Clostridia	Oscillospirales	DTU089	UBA737	-	0	0	0	0	1
SGB1890	Bacteria	Firmicutes	Clostridia	Oscillospirales	DTU089	CAG-177	-	0	0	0	0	1
SGB1846	Bacteria	Firmicutes	Clostridia	Oscillospirales	CAG-382	-	-	0	0	1	0	1
SGB1851	Bacteria	Firmicutes	Clostridia	4C28d-15	CAG-727	UBA10281	-	0	0	0	0	1
SGB983	Bacteria	Firmicutes	Clostridia	Oscillospirales	CAG-272	-	-	0	0	0	0	1
SGB1256	Bacteria	Spirochaetes	Spirochaetia	Treponematales	Treponemataceae	Treponema	-	0	0	0	0	1
SGB1731	Bacteria	Firmicutes	Clostridia	Oscillospirales	CAG-272	UBA1740	-	0	0	0	0	1
SGB1308	Bacteria	Bacteroidetes	Bacteroidia	Bacteroidales	Rikenellaceae	Alistipes	-	0	0	2	0	1
SGB1122	Bacteria	Firmicutes	Clostridia	4C28d-15	CAG-727	-	-	0	0	0	0	1
SGB1227	Bacteria	Firmicutes	Clostridia	Oscillospirales	CAG-272	-	-	0	0	0	0	1
SGB395	Bacteria	Firmicutes	Clostridia	Saccharofermentanales	Saccharofermentanaceae	Firm-16	-	0	0	0	0	1
SGB1702	Bacteria	Firmicutes	Clostridia	Oscillospirales	CAG-272	UBA1740	-	0	0	0	0	2
SGB810	Bacteria	Verrucomicrobia	Kiritimatiellae	RFP12	UBA1067	UBA1067	-	0	0	1	0	0
SGB1721	Bacteria	Firmicutes	Clostridia	Oscillospirales	CAG-272	Firm-07	-	0	0	0	0	1
SGB1299	Bacteria	Bacteroidetes	Bacteroidia	Bacteroidales	UBA1402	UBA1757	-	0	0	0	0	1
SGB1102	Bacteria	Firmicutes	Clostridia	Oscillospirales	CAG-272	UBA1740	-	0	0	0	0	2
SGB9	Bacteria	Bacteroidetes	Bacteroidia	Bacteroidales	UBA932	RC9	-	0	0	0	0	1
SGB1706	Bacteria	Firmicutes	Clostridia	Oscillospirales	CAG-272	-	-	0	0	0	0	1
SGB37	Bacteria	Bacteroidetes	Bacteroidia	Bacteroidales	Bacteroidaceae	Prevotella	GCA_002392725.1	0	0	1	0	1
SGB1343	Bacteria	Firmicutes	Clostridia	Oscillospirales	CAG-272	Firm-07	-	0	0	0	0	1
SGB630	Bacteria	Actinobacteria	Actinobacteria	Actinomycetales	Bifidobacteriaceae	Aeriscardovia	-	1	1	0	0	0
SGB36	Bacteria	Bacteroidetes	Bacteroidia	Bacteroidales	UBA3663	UBA3663	-	0	0	0	0	1
SGB1711	Bacteria	Firmicutes	Clostridia	Oscillospirales	CAG-272	-	-	0	0	0	0	1
SGB1317	Bacteria	Firmicutes	Clostridia	Saccharofermentanales	Saccharofermentanaceae	Saccharofermentans	-	0	0	0	0	1
SGB778	Bacteria	Firmicutes	Clostridia	Christensenellales	CAG-138	UBA3792	-	0	0	0	0	1
SGB225	Bacteria	Bacteroidetes	Bacteroidia	Bacteroidales	UBA3663	UBA3663	-	0	0	0	0	1
SGB974	Bacteria	Verrucomicrobia	Lentisphaeria	UBA1784	UBA1784	UBA1784	-	0	0	2	0	1
SGB802	Bacteria	Verrucomicrobia	Kiritimatiellae	RFP12	UBA1067	UBA1067	-	0	0	1	0	1
SGB1708	Bacteria	Bacteroidetes	Bacteroidia	Bacteroidales	Rikenellaceae	Alistipes	-	0	0	0	0	1
SGB1435	Bacteria	Firmicutes	Clostridia	Oscillospirales	Oscillospiraceae	CAG-110	-	0	0	0	0	1
SGB436	Bacteria	Firmicutes	Clostridia	Lachnospirales	Lachnospiraceae	UBA3766	-	0	0	1	0	0
SGB1106	Bacteria	Bacteroidetes	Bacteroidia	Bacteroidales	Rikenellaceae	Alistipes	-	0	0	1	0	0
SGB1319	Bacteria	Spirochaetes	Spirochaetia	Treponematales	Treponemataceae	Treponema	-	0	0	0	0	1
SGB637	Bacteria	Bacteroidetes	Bacteroidia	Bacteroidales	Bacteroidaceae	Prevotella	GCA_002392725.1	0	0	0	0	1
SGB1683	Bacteria	Firmicutes	Clostridia	Lachnospirales	Lachnospiraceae	-	-	0	0	1	0	2
SGB406	Bacteria	Bacteroidetes	Bacteroidia	Bacteroidales	Bacteroidaceae	Prevotella	GCA_002392725.1	0	0	1	0	0
SGB627	Bacteria	Bacteroidetes	Bacteroidia	Bacteroidales	UBA932	RC9	-	0	0	0	0	1
SGB1249	Bacteria	Firmicutes	Clostridia	Oscillospirales	Oscillospiraceae	CAG-110	-	0	0	0	0	1
SGB1000	Bacteria	Bacteroidetes	Bacteroidia	Bacteroidales	UBA1402	UBA1757	-	0	0	0	0	1
SGB668	Bacteria	Firmicutes	Clostridia	Oscillospirales	Oscillospiraceae	CAG-110	-	0	0	0	0	1
SGB880	Bacteria	Verrucomicrobia	Kiritimatiellae	RFP12	UBA1067	UBA1067	-	0	0	1	0	1
SGB373	Bacteria	Bacteroidetes	Bacteroidia	Bacteroidales	UBA3824	UBA3824	-	0	0	0	0	1
SGB666	Bacteria	Bacteroidetes	Bacteroidia	Bacteroidales	UBA3824	UBA3824	-	0	0	0	0	1
SGB1320	Bacteria	Firmicutes	Clostridia	Lachnospirales	Lachnospiraceae	CAG-81	-	0	0	1	0	1
SGB969	Bacteria	Firmicutes	Clostridia	Saccharofermentanales	Saccharofermentanaceae	Saccharofermentans	-	0	0	0	0	2
SGB990	Bacteria	Verrucomicrobia	Kiritimatiellae	RFP12	UBA1067	UBA1067	-	0	0	1	0	1
SGB985	Bacteria	Verrucomicrobia	Lentisphaeria	UBA1784	UBA1784	UBA1784	-	0	0	1	0	1
SGB220	Bacteria	Bacteroidetes	Bacteroidia	Bacteroidales	UBA3824	UBA3824	-	0	0	0	0	1
SGB443	Bacteria	Firmicutes	Clostridia	Saccharofermentanales	Saccharofermentanaceae	Firm-16	-	0	0	0	0	1

## Sheet: TCA
TCA	Domain	Phylum	Class	Order	Family	Genus	Species	K01647	K05942	K00025	K00024	K00116	K01676	K01677	K01678	K01679	K00239	K00240	K00241	K00242	K00244	K00245	K00246	K00247	K18209	K18210	K01902	K01903	K18118	K00164	K00658	K00382	K00031	K00030	K01681	K01682		Genus	Counts
								CS, gltA; citrate synthase [EC:2.3.3.1]	citrate (Re)-synthase [EC:2.3.3.3]	MDH1; malate dehydrogenase [EC:1.1.1.37]	mdh; malate dehydrogenase [EC:1.1.1.37]	mqo; malate dehydrogenase (quinone) [EC:1.1.5.4]	E4.2.1.2A, fumA, fumB; fumarate hydratase, class I [EC:4.2.1.2]	E4.2.1.2AA, fumA; fumarate hydratase subunit alpha [EC:4.2.1.2]	E4.2.1.2AB, fumB; fumarate hydratase subunit beta [EC:4.2.1.2]	E4.2.1.2B, fumC; fumarate hydratase, class II [EC:4.2.1.2]	sdhA, frdA; succinate dehydrogenase / fumarate reductase, flavoprotein subunit [EC:1.3.5.1 1.3.5.4]	sdhB, frdB; succinate dehydrogenase / fumarate reductase, iron-sulfur subunit [EC:1.3.5.1 1.3.5.4]	sdhC, frdC; succinate dehydrogenase / fumarate reductase, cytochrome b subunit	sdhD, frdD; succinate dehydrogenase / fumarate reductase, membrane anchor subunit	frdA; fumarate reductase flavoprotein subunit [EC:1.3.5.4]	frdB; fumarate reductase iron-sulfur subunit [EC:1.3.5.4]	frdC; fumarate reductase subunit C	frdD; fumarate reductase subunit D	tfrA; fumarate reductase (CoM/CoB) subunit A [EC:1.3.4.1]	tfrB; fumarate reductase (CoM/CoB) subunit B [EC:1.3.4.1]	sucD; succinyl-CoA synthetase alpha subunit [EC:6.2.1.5]	sucC; succinyl-CoA synthetase beta subunit [EC:6.2.1.5]	aarC, cat1; succinyl-CoA:acetate CoA-transferase [EC:2.8.3.18]	OGDH, sucA; 2-oxoglutarate dehydrogenase E1 component [EC:1.2.4.2]	DLST, sucB; 2-oxoglutarate dehydrogenase E2 component (dihydrolipoamide succinyltransferase) [EC:2.3.1.61]	DLD, lpd, pdhD; dihydrolipoamide dehydrogenase [EC:1.8.1.4]	IDH1, IDH2, icd; isocitrate dehydrogenase [EC:1.1.1.42]	IDH3; isocitrate dehydrogenase (NAD+) [EC:1.1.1.41]	ACO, acnA; aconitate hydratase [EC:4.2.1.3]	acnB; aconitate hydratase 2 / 2-methylisocitrate dehydratase [EC:4.2.1.3 4.2.1.99]		-	67
SGB389	Bacteria	Firmicutes	Clostridia	Lachnospirales	Lachnospiraceae	CAG-411	-	0	0	0	0	0	0	1	1	0	0	0	0	0	0	0	0	0	0	0	0	0	0	0	0	0	1	0	0	0		Alistipes	12
SGB1670	Bacteria	Bacteroidetes	Bacteroidia	Bacteroidales	P3	UBA3388	GCA_002358835.1	0	0	0	0	0	0	0	0	0	1	1	1	0	0	0	0	0	0	0	0	0	0	0	0	1	0	0	0	0		Firm-07	8
SGB1603	Bacteria	Bacteroidetes	Bacteroidia	Bacteroidales	P3	UBA3388	GCA_002358855.1	0	0	0	0	0	0	0	0	0	1	1	1	0	0	0	0	0	0	0	0	0	0	0	0	1	0	0	0	0		Prevotella	8
SGB692	Bacteria	Proteobacteria	Alphaproteobacteria	Acetobacterales	Acetobacteraceae	Acetobacter	-	1	0	0	0	1	1	0	0	0	1	1	1	1	0	0	0	0	0	0	0	0	1	1	0	2	1	1	1	0		UBA1740	7
SGB1840	Bacteria	Firmicutes	Clostridia	4C28d-15	CAG-727	-	-	0	1	0	0	0	0	0	0	1	0	0	0	0	0	0	0	0	0	0	0	0	0	0	0	0	0	0	0	0		RC9	6
SGB982	Bacteria	Firmicutes	Clostridia	Oscillospirales	CAG-272	CAG-724	-	0	1	0	0	0	0	0	0	1	0	1	0	0	0	0	0	0	0	0	0	0	0	0	0	0	0	0	0	0		UBA3388	5
SGB720	Bacteria	Firmicutes	Clostridia	Oscillospirales	DTU089	-	-	0	0	0	0	0	0	1	1	0	0	0	0	0	0	0	0	0	0	0	0	0	0	0	0	0	1	0	0	0		UBA3824	5
SGB438	Bacteria	Firmicutes	Clostridia	Oscillospirales	DTU089	UBA1213	UBA9224	0	0	0	0	0	0	1	1	0	0	1	0	0	0	0	0	0	0	0	0	0	0	0	0	0	1	0	0	0		UBA1213	4
SGB1374	Bacteria	Firmicutes	Clostridia	Oscillospirales	DTU089	UBA6857	-	0	0	0	0	0	0	1	1	0	0	0	0	0	0	0	0	0	0	0	0	0	0	0	0	0	1	0	0	0		CAG-145	4
SGB12	Bacteria	Bacteroidetes	Bacteroidia	Bacteroidales	UBA932	RC9	-	0	0	0	0	0	1	0	0	0	1	1	1	0	0	0	0	0	0	0	0	0	0	0	0	1	0	0	0	0		UBA1067	4
SGB1788	Bacteria	Bacteroidetes	Bacteroidia	Bacteroidales	P3	UBA3388	GCA_002358835.1	0	0	0	0	0	0	0	0	0	1	1	1	0	0	0	0	0	0	0	0	0	0	0	0	1	0	0	0	0		UBA7185	4
SGB1637	Bacteria	Bacteroidetes	Bacteroidia	Bacteroidales	Rikenellaceae	Alistipes	-	0	0	0	0	0	1	0	0	0	1	1	1	0	0	0	0	0	0	0	0	0	0	0	0	1	0	0	0	0		CAG-411	3
SGB42	Bacteria	Bacteroidetes	Bacteroidia	Bacteroidales	F082	F082	-	0	0	0	0	0	0	0	0	0	1	1	1	0	0	0	0	0	0	0	0	0	0	0	0	0	0	0	0	0		Acetobacter	3
SGB1474	Bacteria	Bacteroidetes	Bacteroidia	Bacteroidales	Muribaculaceae	-	-	0	0	0	1	0	1	0	0	0	1	1	1	0	0	0	0	0	0	0	0	0	0	0	0	1	0	0	0	0		Clostridium	3
SGB1545	Bacteria	Firmicutes	Clostridia	CAG-41	UBA1381	-	-	0	0	0	0	0	0	0	0	1	0	0	0	0	0	0	0	0	0	0	0	0	0	0	0	0	1	0	0	0		CAG-110	3
SGB1197	Bacteria	Firmicutes	Clostridia	Christensenellales	-	-	-	0	1	0	0	0	0	1	1	0	0	0	0	0	0	0	0	0	0	0	0	0	0	0	0	0	0	0	0	0		UBA737	3
SGB1856	Bacteria	Firmicutes	Clostridia	Oscillospirales	DTU089	DTU089	-	0	0	0	0	0	0	1	1	0	0	0	0	0	0	0	0	0	0	0	0	0	0	0	0	0	0	0	0	0		Treponema	3
SGB1635	Bacteria	Bacteroidetes	Bacteroidia	Bacteroidales	Rikenellaceae	Tidjanibacter	-	0	0	0	1	0	1	0	0	0	1	1	1	0	0	0	0	0	0	0	0	0	0	0	0	1	0	0	0	0		UBA6857	2
SGB1040	Bacteria	Proteobacteria	Gammaproteobacteria	Betaproteobacteriales	Burkholderiaceae	Achromobacter	-	1	0	0	1	1	2	0	0	1	1	2	1	1	0	0	0	0	0	0	1	1	1	1	1	3	1	0	1	1		F082	2
SGB1574	Bacteria	Firmicutes	Clostridia	Oscillospirales	CAG-272	Firm-07	-	0	0	0	0	0	0	0	0	1	0	0	0	0	0	0	0	0	0	0	0	0	0	0	0	0	1	0	0	0		DTU089	2
SGB1636	Bacteria	Fibrobacteres	Fibrobacteria	Fibrobacterales	Fibrobacteraceae	UBA1765	-	2	0	0	1	0	1	0	0	0	1	2	1	0	0	0	0	0	0	0	0	0	0	0	0	0	0	0	0	0		Tidjanibacter	2
SGB1675	Bacteria	Proteobacteria	Alphaproteobacteria	Rhizobiales	Rhizobiaceae	Phyllobacterium	-	1	0	0	1	0	0	0	0	1	1	1	1	1	0	0	0	0	0	0	1	1	0	1	1	3	1	0	1	0		Ruminococcus	2
SGB1042	Bacteria	Firmicutes	Clostridia	Clostridiales	Clostridiaceae	Clostridium	-	0	0	0	0	0	0	1	1	0	0	0	0	0	0	0	0	0	0	0	0	0	0	0	0	0	1	0	0	0		CAG-177	2
SGB1765	Bacteria	Firmicutes	Clostridia	Oscillospirales	CAG-272	UBA1740	-	0	1	0	0	0	0	0	0	0	0	0	0	0	0	0	0	0	0	0	0	0	0	0	0	1	0	0	0	0		CAG-521	2
SGB1527	Bacteria	Firmicutes	Clostridia	Oscillospirales	CAG-272	-	-	0	1	0	0	0	0	0	0	1	0	0	0	0	0	0	0	0	0	0	0	0	0	0	0	1	1	0	0	0		UBA4372	2
SGB411	Bacteria	Firmicutes	Clostridia	Oscillospirales	Oscillospiraceae	CAG-110	-	0	0	0	0	0	0	0	0	0	0	0	0	0	0	0	0	0	0	0	0	0	0	0	0	1	1	0	0	0		Solobacterium	2
SGB1539	Bacteria	Firmicutes	Clostridia	Oscillospirales	Oscillospiraceae	-	-	0	0	0	0	0	0	0	0	0	0	0	0	0	0	0	0	0	0	0	0	0	0	0	0	0	1	0	0	0		Firm-16	2
SGB1643	Bacteria	Firmicutes	Clostridia	Oscillospirales	DTU089	DTU089	-	0	0	0	0	0	0	1	1	0	0	0	0	0	0	0	0	0	0	0	0	0	0	0	0	0	0	0	0	0		UBA1757	2
SGB677	Bacteria	Bacteroidetes	Bacteroidia	Bacteroidales	F082	F082	-	0	0	0	0	0	0	0	0	0	1	1	1	0	0	0	0	0	0	0	0	0	0	0	0	1	0	0	0	0		CAG-81	2
SGB792	Bacteria	Firmicutes	Clostridia	Lachnospirales	Lachnospiraceae	UBA2868	UBA9423	0	1	0	0	0	0	0	0	1	0	0	0	0	0	0	0	0	0	0	0	0	0	0	0	0	1	0	0	0		UBA3663	2
SGB1646	Bacteria	Firmicutes	Clostridia	Oscillospirales	DTU089	-	-	0	0	0	0	0	0	1	1	0	0	0	0	0	0	0	0	0	0	0	0	0	0	0	0	0	1	0	0	0		Anaerotignum	2
SGB1740	Bacteria	Firmicutes	Clostridia	Oscillospirales	CAG-272	Firm-07	-	0	1	0	0	0	0	0	0	1	0	0	0	0	0	0	0	0	0	0	0	0	0	0	0	0	1	0	0	0		UBA1784	2
SGB448	Bacteria	Firmicutes	Clostridia	Oscillospirales	DTU089	-	-	0	0	0	0	0	0	1	1	0	0	0	0	0	0	0	0	0	0	0	0	0	0	0	0	0	1	0	0	0		CAG-724	1
SGB1838	Bacteria	Bacteroidetes	Bacteroidia	Bacteroidales	P3	UBA3388	GCA_002358835.1	0	0	0	0	0	0	0	0	0	1	1	1	0	0	0	0	0	0	0	0	0	0	0	0	1	0	0	0	0		Achromobacter	1
SGB26	Bacteria	Proteobacteria	Gammaproteobacteria	Enterobacterales	Succinivibrionaceae	UBA2804	-	1	0	0	0	0	0	0	0	1	1	0	0	0	0	1	0	1	0	0	1	1	0	0	0	0	1	0	0	1		UBA1765	1
SGB392	Bacteria	Firmicutes	Clostridia	Lachnospirales	Lachnospiraceae	UBA1201	-	0	1	0	0	0	0	0	0	0	0	0	0	0	0	0	0	0	0	0	0	0	0	0	0	0	1	0	0	0		Phyllobacterium	1
SGB359	Bacteria	Proteobacteria	Gammaproteobacteria	Enterobacterales	Succinivibrionaceae	Succinivibrio	Succinivibrio sp2	1	0	0	0	0	1	0	0	0	0	0	0	0	0	0	0	0	0	0	1	1	0	0	0	0	1	0	0	1		UBA2868	1
SGB1582	Bacteria	Bacteroidetes	Bacteroidia	Bacteroidales	Rikenellaceae	Alistipes	-	0	0	0	0	0	1	0	0	0	0	0	1	0	0	0	0	0	0	0	0	0	0	0	0	1	0	0	0	0		UBA2804	1
SGB881	Bacteria	Proteobacteria	Gammaproteobacteria	Enterobacterales	Enterobacteriaceae	Escherichia	Escherichia coli	1	0	0	0	1	1	0	0	1	2	1	1	1	0	1	0	1	0	0	1	1	0	1	1	1	1	0	0	1		UBA1201	1
SGB1734	Bacteria	Firmicutes	Clostridia	Oscillospirales	CAG-272	Firm-07	-	0	1	0	0	0	0	1	1	0	0	0	0	0	0	0	0	0	0	0	0	0	0	0	0	1	0	0	0	0		Succinivibrio	1
SGB1438	Bacteria	Firmicutes	Clostridia	Oscillospirales	DTU089	-	-	0	0	0	0	0	0	1	0	0	0	0	0	0	0	0	0	0	0	0	0	0	0	0	0	1	1	0	0	0		Escherichia	1
SGB337	Bacteria	Firmicutes	Clostridia	Oscillospirales	DTU089	Ruminococcus	-	0	0	0	0	0	0	1	1	0	0	0	0	0	0	0	0	0	0	0	0	0	0	0	0	0	1	0	0	0		Sphingomonas	1
SGB916	Bacteria	Proteobacteria	Alphaproteobacteria	Sphingomonadales	Sphingomonadaceae	Sphingomonas	-	1	0	0	1	0	0	0	0	1	1	1	1	1	0	0	0	0	0	0	1	1	0	1	1	2	1	0	1	0		UBA8133	1
SGB1794	Bacteria	Firmicutes	Clostridia	Oscillospirales	CAG-272	Firm-07	-	0	1	0	0	0	0	1	1	0	0	0	0	0	0	0	0	0	0	0	0	0	0	0	0	0	1	0	0	0		Bact-11	1
SGB407	Bacteria	Firmicutes	Clostridia	Lachnospirales	Lachnospiraceae	CAG-411	-	0	0	0	0	0	0	1	1	0	0	0	0	0	0	0	0	0	0	0	0	0	0	0	0	0	0	0	0	0		UBA3857	1
SGB442	Bacteria	Bacteroidetes	Bacteroidia	Bacteroidales	UBA3824	UBA3824	-	0	0	0	1	0	0	0	0	0	1	1	1	0	0	0	0	0	0	0	1	1	0	0	0	0	0	0	0	0		51-20	1
SGB1119	Bacteria	Firmicutes	Clostridia	Oscillospirales	CAG-272	UBA1740	-	0	1	0	0	0	0	0	0	0	0	0	0	0	0	0	0	0	0	0	0	0	0	0	0	0	0	0	0	0		UBA5005	1
SGB1621	Bacteria	Firmicutes	Clostridia	Oscillospirales	DTU089	-	-	0	0	0	0	0	0	0	0	0	0	0	0	0	0	0	0	0	0	0	0	0	0	0	0	0	1	0	0	0		Oscillibacter	1
SGB1062	Bacteria	Firmicutes	Clostridia	Oscillospirales	CAG-272	Firm-07	-	0	1	0	0	0	0	0	0	1	0	0	0	0	0	0	0	0	0	0	0	0	0	0	0	0	1	0	0	0		Rudaea	1
SGB1131	Bacteria	Firmicutes	Clostridia	Oscillospirales	CAG-272	UBA1740	-	0	1	0	0	0	0	0	0	1	0	0	0	0	0	0	0	0	0	0	0	0	0	0	0	1	1	0	0	0		UBA1436	1
SGB719	Bacteria	Proteobacteria	Alphaproteobacteria	Acetobacterales	Acetobacteraceae	Acetobacter	-	1	0	0	0	2	1	0	0	0	1	1	1	1	0	0	0	0	0	0	0	0	1	0	0	2	1	1	1	0		P3	1
SGB1655	Bacteria	Firmicutes	Clostridia	Oscillospirales	DTU089	-	-	0	0	0	0	0	0	1	1	0	0	0	0	0	0	0	0	0	0	0	0	0	0	0	0	0	0	0	0	0		CAG-831	1
SGB1200	Bacteria	Firmicutes	Clostridia	Oscillospirales	CAG-272	-	-	0	1	0	0	0	0	1	1	1	0	0	0	0	0	0	0	0	0	0	0	0	0	0	0	0	1	0	0	0		Anaerovibrio	1
SGB780	Bacteria	Planctomycetes	Planctomycetes	Pirellulales	Thermoguttaceae	UBA8133	-	1	0	0	1	0	0	0	0	1	0	0	0	0	0	0	0	0	0	0	0	0	0	0	0	1	0	1	0	0		M3	1
SGB336	Bacteria	Firmicutes	Clostridia	Oscillospirales	DTU089	-	-	0	0	0	0	0	0	1	1	0	0	0	0	0	0	0	0	0	0	0	0	0	0	0	0	0	3	0	0	0		NC2004	1
SGB1802	Bacteria	Firmicutes	Clostridia	Oscillospirales	DTU089	CAG-177	-	0	0	0	0	0	0	1	0	0	0	0	0	0	0	0	0	0	0	0	0	0	0	0	0	0	0	0	0	0		RF16	1
SGB44	Bacteria	Bacteroidetes	Bacteroidia	Bacteroidales	UBA932	Bact-11	-	0	0	0	1	0	1	0	0	0	1	1	2	0	0	0	0	0	0	0	0	0	0	0	0	1	0	0	0	0		Saccharofermentans	1
SGB1466	Bacteria	Firmicutes	Clostridia	Oscillospirales	DTU089	-	-	0	0	0	0	0	0	1	1	0	0	0	0	0	0	0	0	0	0	0	0	0	0	0	0	0	2	0	0	0		UBA3792	1
SGB1799	Bacteria	Firmicutes	Clostridia	Oscillospirales	CAG-272	Firm-07	-	0	1	0	0	0	0	0	0	1	0	0	0	0	0	0	0	0	0	0	0	0	0	0	0	0	1	0	0	0		UBA3766	1
SGB1644	Bacteria	Firmicutes	Clostridia	Oscillospirales	DTU089	-	-	0	1	0	0	0	0	0	0	0	0	0	0	0	0	0	0	0	0	0	0	0	0	0	0	0	0	0	0	0		Butyrivibrio	1
SGB1132	Bacteria	Bacteroidetes	Bacteroidia	Bacteroidales	Rikenellaceae	Alistipes	-	0	0	0	0	0	1	0	0	0	0	1	1	0	0	0	0	0	0	0	0	0	0	0	0	0	0	0	0	0		UBA1232	1
SGB102	Bacteria	Bacteroidetes	Bacteroidia	Bacteroidales	UBA932	-	-	0	0	0	1	0	1	0	0	0	1	1	1	0	0	0	0	0	0	0	0	0	0	0	0	1	0	0	0	0		Methanocorpusculum	1
SGB505	Bacteria	Firmicutes	Clostridia	Christensenellales	CAG-138	UBA3857	GCA_002392505.1	0	0	0	0	0	0	1	1	0	0	0	0	0	0	0	0	0	0	0	0	0	0	0	0	1	1	0	0	0
SGB1604	Bacteria	Firmicutes	Clostridia	Oscillospirales	CAG-382	-	-	0	0	0	0	0	0	0	0	1	0	0	0	0	0	0	0	0	0	0	0	0	0	0	0	0	1	0	0	0
SGB1668	Bacteria	Spirochaetes	GWE2-31-10	GWE2-31-10	GWE2-31-10	-	-	1	0	0	0	0	0	0	0	0	0	0	0	0	0	0	0	0	0	0	0	0	0	0	0	0	0	0	0	0
SGB1436	Bacteria	Firmicutes	Clostridia	Oscillospirales	CAG-272	UBA1740	-	0	1	0	0	0	0	0	0	0	0	0	0	0	0	0	0	0	0	0	0	0	0	0	0	1	0	0	0	0
SGB1824	Bacteria	Bacteroidetes	Bacteroidia	Bacteroidales	Muribaculaceae	-	-	0	0	0	0	0	2	0	0	0	1	1	1	0	0	0	0	0	0	0	0	0	0	0	0	1	0	0	0	0
SGB1118	Bacteria	Firmicutes	Clostridia	Oscillospirales	DTU089	UBA737	-	0	1	0	0	0	0	1	1	0	0	0	0	0	0	0	0	0	0	0	0	0	0	0	0	0	0	0	0	0
SGB1862	Bacteria	Bacteroidetes	Bacteroidia	Bacteroidales	Muribaculaceae	-	-	0	0	0	1	0	2	0	0	0	1	1	1	0	0	0	0	0	0	0	0	0	0	0	0	1	0	0	0	0
SGB1596	Bacteria	Proteobacteria	Alphaproteobacteria	RF32	CAG-239	51-20	-	0	0	0	0	0	0	0	0	0	0	0	0	0	0	0	0	0	0	0	1	0	0	0	0	0	0	0	0	0
SGB1498	Bacteria	Bacteroidetes	Bacteroidia	Bacteroidales	Muribaculaceae	-	-	0	0	0	1	0	2	0	0	0	1	1	1	0	0	0	0	0	0	0	0	0	0	0	0	1	0	0	0	0
SGB1323	Bacteria	Firmicutes	Clostridia	Oscillospirales	DTU089	-	-	0	0	0	0	0	0	1	0	0	0	0	0	0	0	0	0	0	0	0	0	0	0	0	0	0	1	0	0	0
SGB929	Bacteria	Proteobacteria	Alphaproteobacteria	Caulobacterales	Caulobacteraceae	UBA5005	-	1	0	0	1	0	0	0	0	1	1	1	1	1	0	0	0	0	0	0	1	1	0	1	0	2	1	0	1	0
SGB200	Bacteria	Bacteroidetes	Bacteroidia	Bacteroidales	UBA932	RC9	-	0	0	0	0	0	1	0	0	0	0	0	0	0	0	0	0	0	0	0	0	0	0	0	0	1	1	0	0	0
SGB644	Bacteria	Bacteroidetes	Bacteroidia	Bacteroidales	Paludibacteraceae	-	-	0	0	0	1	0	0	0	0	0	1	1	0	0	0	0	0	0	0	0	0	0	0	0	0	0	0	0	0	0
SGB1297	Bacteria	Firmicutes	Clostridia	Oscillospirales	DTU089	UBA737	-	0	0	0	0	0	0	1	1	0	0	0	0	0	0	0	0	0	0	0	0	0	0	0	0	0	0	0	0	0
SGB1766	Bacteria	Bacteroidetes	Bacteroidia	Bacteroidales	Paludibacteraceae	-	-	0	0	0	0	0	1	0	0	0	0	1	1	0	0	0	0	0	0	0	0	0	0	0	0	0	0	0	0	0
SGB1890	Bacteria	Firmicutes	Clostridia	Oscillospirales	DTU089	CAG-177	-	0	0	0	0	0	0	1	1	0	0	0	0	0	0	0	0	0	0	0	0	0	0	0	0	0	0	0	0	0
SGB272	Bacteria	Bacteroidetes	Bacteroidia	Bacteroidales	UBA3824	UBA3824	-	0	0	0	1	0	1	1	1	0	1	1	1	0	0	0	0	0	0	0	1	1	0	0	0	0	0	0	0	0
SGB1846	Bacteria	Firmicutes	Clostridia	Oscillospirales	CAG-382	-	-	0	0	0	0	0	0	0	1	0	0	0	0	0	0	0	0	0	0	0	0	0	0	0	0	0	1	0	0	0
SGB1778	Bacteria	Bacteroidetes	Bacteroidia	Bacteroidales	Muribaculaceae	-	-	0	0	0	1	0	2	0	0	0	1	1	1	0	0	0	0	0	0	0	0	0	0	0	0	1	0	0	0	0
SGB1789	Bacteria	Firmicutes	Clostridia	Oscillospirales	DTU089	UBA737	-	0	1	0	0	0	0	0	0	1	0	0	0	0	0	0	0	0	0	0	0	0	0	0	0	0	0	0	0	0
SGB1153	Bacteria	Proteobacteria	Gammaproteobacteria	Betaproteobacteriales	Burkholderiaceae	CAG-521	-	0	0	0	0	0	1	0	0	0	0	0	0	0	0	1	0	0	0	0	0	0	0	0	0	0	0	0	0	0
SGB408	Bacteria	Firmicutes	Clostridia	Lachnospirales	Lachnospiraceae	-	-	0	0	0	0	0	0	1	1	0	0	0	0	0	0	0	0	0	0	0	0	0	0	0	0	0	1	0	0	0
SGB983	Bacteria	Firmicutes	Clostridia	Oscillospirales	CAG-272	-	-	0	0	0	0	0	0	0	0	0	0	0	0	0	0	0	0	0	0	0	0	0	0	0	0	0	1	0	0	0
SGB1566	Bacteria	Bacteroidetes	Bacteroidia	Bacteroidales	Rikenellaceae	Alistipes	-	0	0	0	0	0	1	0	0	0	0	1	0	0	0	0	0	0	0	0	0	0	0	0	0	1	0	0	0	0
SGB1280	Bacteria	Firmicutes	Clostridia	Oscillospirales	CAG-272	-	-	0	1	0	0	0	0	0	0	0	0	0	0	0	0	0	0	0	0	0	0	0	0	0	0	1	1	0	0	0
SGB1017	Bacteria	Bacteroidetes	Bacteroidia	Bacteroidales	Rikenellaceae	Tidjanibacter	-	0	0	0	1	0	1	0	0	0	1	1	1	0	0	0	0	0	0	0	0	0	0	0	0	1	0	0	0	0
SGB17	Bacteria	Firmicutes	Clostridia	Peptostreptococcales	Anaerovoracaceae	CAG-145	-	0	0	0	0	0	0	0	0	0	0	0	0	0	0	0	0	0	0	0	0	0	1	0	0	1	0	0	0	0
SGB1281	Bacteria	Bacteroidetes	Bacteroidia	Bacteroidales	Muribaculaceae	-	-	0	0	0	1	0	2	0	0	0	0	1	1	0	0	0	0	0	0	0	0	0	0	0	0	1	0	0	0	0
SGB1877	Bacteria	Firmicutes	Clostridia	Oscillospirales	Oscillospiraceae	Oscillibacter	-	0	0	0	0	0	0	0	0	0	0	0	0	0	0	0	0	0	0	0	0	0	0	0	0	1	0	0	0	0
SGB1127	Bacteria	Firmicutes	Clostridia	Oscillospirales	CAG-382	-	-	0	0	0	0	0	0	0	0	1	0	0	0	0	0	0	0	0	0	0	0	0	0	0	0	0	1	0	0	0
SGB1230	Bacteria	Bacteroidetes	Bacteroidia	Bacteroidales	Rikenellaceae	Alistipes	-	0	0	0	1	0	1	0	0	0	1	1	1	0	0	0	0	0	0	0	0	0	0	0	0	1	0	0	0	0
SGB48	Bacteria	Bacteroidetes	Bacteroidia	Bacteroidales	Bacteroidaceae	UBA4372	-	0	0	0	0	0	1	0	0	0	0	1	1	0	0	0	0	0	0	0	0	0	0	0	0	0	0	0	0	0
SGB911	Bacteria	Proteobacteria	Gammaproteobacteria	Xanthomonadales	Rhodanobacteraceae	Rudaea	-	1	0	1	0	0	1	0	0	1	0	1	1	1	0	0	0	0	0	0	1	1	0	1	0	3	1	1	0	0
SGB779	Bacteria	Firmicutes	Clostridia	-	-	-	-	0	0	0	0	0	0	1	1	0	0	1	0	0	0	0	0	0	0	0	0	0	0	0	0	1	0	0	0	0
SGB1515	Bacteria	Bacteroidetes	Bacteroidia	Bacteroidales	Muribaculaceae	-	-	0	0	0	1	0	2	0	0	0	1	1	1	0	0	0	0	0	0	0	0	0	0	0	0	1	0	0	0	0
SGB665	Bacteria	Firmicutes	Clostridia	Peptostreptococcales	Anaerovoracaceae	CAG-145	-	0	0	0	0	0	0	0	0	0	0	0	0	0	0	0	0	0	0	0	0	0	1	0	0	1	0	0	0	0
SGB1256	Bacteria	Spirochaetes	Spirochaetia	Treponematales	Treponemataceae	Treponema	-	0	0	0	0	0	0	0	0	1	0	0	0	0	0	0	0	0	0	0	0	0	0	0	0	0	1	0	0	0
SGB1731	Bacteria	Firmicutes	Clostridia	Oscillospirales	CAG-272	UBA1740	-	0	1	0	0	0	0	0	0	1	0	0	0	0	0	0	0	0	0	0	0	0	0	0	0	0	1	0	0	0
SGB1073	Bacteria	Bacteroidetes	Bacteroidia	Bacteroidales	Rikenellaceae	-	-	0	0	0	2	0	1	0	0	0	0	0	0	0	0	0	0	0	0	0	0	0	0	0	0	1	0	0	0	0
SGB1308	Bacteria	Bacteroidetes	Bacteroidia	Bacteroidales	Rikenellaceae	Alistipes	-	0	0	0	0	0	1	0	0	0	1	1	1	0	0	0	0	0	0	0	0	0	0	0	0	1	0	0	0	0
SGB1651	Bacteria	Bacteroidetes	Bacteroidia	Bacteroidales	Rikenellaceae	-	-	0	0	0	0	0	1	0	0	0	0	1	1	0	0	0	0	0	0	0	0	0	0	0	0	0	0	0	0	0
SGB403	Bacteria	Firmicutes	Clostridia	Oscillospirales	DTU089	UBA1213	UBA9224	0	0	0	0	0	0	0	1	0	0	0	0	0	0	0	0	0	0	0	0	0	0	0	0	0	0	0	0	0
SGB1337	Bacteria	Elusimicrobia	Elusimicrobia	Elusimicrobiales	Elusimicrobiaceae	UBA1436	-	0	0	0	0	0	0	0	0	0	0	0	0	0	0	0	0	0	0	0	0	0	0	0	0	1	0	0	0	0
SGB1043	Bacteria	Bacteroidetes	Bacteroidia	Bacteroidales	Rikenellaceae	-	-	0	0	0	0	0	1	0	0	0	1	1	1	0	0	0	0	0	0	0	0	0	0	0	0	1	0	0	0	0
SGB1227	Bacteria	Firmicutes	Clostridia	Oscillospirales	CAG-272	-	-	0	1	0	0	0	0	0	0	0	0	0	0	0	0	0	0	0	0	0	0	0	0	0	0	0	0	0	0	0
SGB104	Bacteria	Bacteroidetes	Bacteroidia	Bacteroidales	P3	P3	-	0	0	0	0	0	0	0	0	0	1	1	1	0	0	0	0	0	0	0	0	0	0	0	0	1	0	0	0	0
SGB804	Bacteria	Firmicutes	Bacilli	Erysipelotrichales	Erysipelotrichaceae	Solobacterium	-	0	0	0	0	0	0	1	1	0	0	0	0	0	1	0	0	0	0	0	0	0	0	0	0	1	0	0	0	0
SGB1236	Bacteria	Bacteroidetes	Bacteroidia	Bacteroidales	Paludibacteraceae	-	-	0	0	0	0	0	1	0	0	0	1	1	1	0	0	0	0	0	0	0	0	0	0	0	0	0	0	0	0	0
SGB1183	Bacteria	Bacteroidetes	Bacteroidia	Bacteroidales	Muribaculaceae	-	-	0	0	0	1	0	2	0	0	0	1	1	1	0	0	0	0	0	0	0	0	0	0	0	0	1	0	0	0	0
SGB1576	Bacteria	Bacteroidetes	Bacteroidia	Bacteroidales	UBA932	CAG-831	-	0	0	0	1	0	1	0	0	0	1	0	1	0	0	0	0	0	0	0	0	0	0	0	0	0	0	0	0	0
SGB395	Bacteria	Firmicutes	Clostridia	Saccharofermentanales	Saccharofermentanaceae	Firm-16	-	0	1	0	0	0	0	0	0	0	0	0	0	0	0	0	0	0	0	0	0	0	0	0	0	0	1	0	0	0
SGB950	Bacteria	Verrucomicrobia	Kiritimatiellae	RFP12	UBA1067	UBA1067	-	0	0	0	0	0	0	0	0	0	0	0	0	0	0	0	0	0	0	0	0	0	0	0	0	0	1	0	0	0
SGB1370	Bacteria	Bacteroidetes	Bacteroidia	Bacteroidales	P3	UBA3388	GCA_002358855.1	0	0	0	0	0	0	0	0	0	1	1	1	0	0	0	0	0	0	0	0	0	0	0	0	1	0	0	0	0
SGB1702	Bacteria	Firmicutes	Clostridia	Oscillospirales	CAG-272	UBA1740	-	0	1	0	0	0	0	0	0	0	0	0	0	0	0	0	0	0	0	0	0	0	0	0	0	0	0	0	0	0
SGB810	Bacteria	Verrucomicrobia	Kiritimatiellae	RFP12	UBA1067	UBA1067	-	0	0	0	0	0	0	0	0	0	0	0	0	0	0	0	0	0	0	0	0	0	0	0	0	0	1	0	0	0
SGB1693	Bacteria	Firmicutes	Clostridia	Oscillospirales	Oscillospiraceae	-	-	0	0	0	0	0	0	0	0	0	0	0	0	0	0	0	0	0	0	0	0	0	0	0	0	0	1	0	0	0
SGB1101	Bacteria	Bacteroidetes	Bacteroidia	Bacteroidales	Muribaculaceae	-	-	0	0	0	1	0	2	0	0	0	1	1	1	0	0	0	0	0	0	0	0	0	0	0	0	1	0	0	0	0
SGB1662	Bacteria	Bacteroidetes	Bacteroidia	Bacteroidales	Muribaculaceae	-	-	0	0	0	1	0	2	0	0	0	1	1	1	0	0	0	0	0	0	0	0	0	0	0	0	1	0	0	0	0
SGB678	Bacteria	Proteobacteria	Alphaproteobacteria	Acetobacterales	Acetobacteraceae	Acetobacter	-	1	0	0	0	0	1	0	0	0	1	1	1	1	0	0	0	0	0	0	0	0	1	1	0	1	0	0	0	0
SGB227	Bacteria	Firmicutes	Clostridia	Peptostreptococcales	Anaerovoracaceae	CAG-145	-	0	0	0	0	0	0	0	0	0	0	0	0	0	0	0	0	0	0	0	0	0	1	0	0	0	0	0	0	0
SGB687	Bacteria	Firmicutes	Clostridia	Lachnospirales	Lachnospiraceae	CAG-411	-	0	0	0	0	0	0	1	0	0	0	0	0	0	0	0	0	0	0	0	0	0	0	0	0	0	1	0	0	0
SGB1721	Bacteria	Firmicutes	Clostridia	Oscillospirales	CAG-272	Firm-07	-	0	0	0	0	0	0	0	0	1	0	0	0	0	0	0	0	0	0	0	0	0	0	0	0	0	1	0	0	0
SGB1299	Bacteria	Bacteroidetes	Bacteroidia	Bacteroidales	UBA1402	UBA1757	-	0	0	0	1	0	1	0	0	0	1	1	1	0	0	0	0	0	0	0	0	0	0	0	0	0	0	0	0	0
SGB1038	Bacteria	Firmicutes	Clostridia	Lachnospirales	Lachnospiraceae	-	-	0	0	0	0	0	0	0	0	0	0	0	0	0	0	0	0	0	0	0	0	0	0	0	0	0	1	0	0	0
SGB1620	Bacteria	Firmicutes	Clostridia	Lachnospirales	Lachnospiraceae	CAG-81	-	0	0	0	0	0	0	1	1	0	0	0	0	0	0	0	0	0	0	0	0	0	0	0	0	0	0	0	0	0
SGB1421	Bacteria	Spirochaetes	GWE2-31-10	GWE2-31-10	GWE2-31-10	-	-	1	0	0	0	0	0	1	0	0	0	0	0	0	0	0	0	0	0	0	0	0	0	0	0	0	0	0	0	0
SGB840	Bacteria	Firmicutes	Clostridia	Oscillospirales	DTU089	UBA1213	UBA9224	0	0	0	0	0	0	1	1	0	0	0	0	0	0	0	0	0	0	0	0	0	0	0	0	0	1	0	0	0
SGB1102	Bacteria	Firmicutes	Clostridia	Oscillospirales	CAG-272	UBA1740	-	0	2	0	0	0	0	0	0	0	0	0	0	0	0	0	0	0	0	0	0	0	0	0	0	0	0	0	0	0
SGB1161	Bacteria	Firmicutes	Clostridia	Oscillospirales	DTU089	-	-	0	0	0	0	0	0	1	1	0	0	0	0	0	0	0	0	0	0	0	0	0	0	0	0	0	1	0	0	0
SGB9	Bacteria	Bacteroidetes	Bacteroidia	Bacteroidales	UBA932	RC9	-	0	0	0	0	0	1	0	0	0	0	0	1	0	0	0	0	0	0	0	0	0	0	0	0	0	1	0	0	0
SGB1034	Bacteria	Firmicutes	Negativicutes	Selenomonadales	Selenomonadaceae	Anaerovibrio	-	0	0	0	0	0	0	1	1	0	1	1	1	0	0	0	0	0	0	0	0	0	0	0	0	0	0	0	0	0
SGB1706	Bacteria	Firmicutes	Clostridia	Oscillospirales	CAG-272	-	-	0	1	0	0	0	0	0	0	0	0	0	0	0	0	0	0	0	0	0	0	0	0	0	0	1	0	0	0	0
SGB375	Bacteria	Bacteroidetes	Bacteroidia	Bacteroidales	Paludibacteraceae	-	-	0	0	0	1	0	1	0	0	0	1	1	1	0	0	0	0	0	0	0	0	0	0	0	0	0	0	0	0	0
SGB828	Bacteria	Firmicutes	Clostridia	Peptostreptococcales	Anaerovoracaceae	CAG-145	-	0	0	0	0	0	0	0	0	0	0	0	0	0	0	0	0	0	0	0	0	0	1	0	0	1	0	0	0	0
SGB796	Bacteria	Firmicutes	Clostridia	Oscillospirales	DTU089	Ruminococcus	-	0	0	0	0	0	0	1	0	0	0	0	0	0	0	0	0	0	0	0	0	0	0	0	0	0	1	0	0	0
SGB37	Bacteria	Bacteroidetes	Bacteroidia	Bacteroidales	Bacteroidaceae	Prevotella	GCA_002392725.1	0	0	0	0	0	1	0	0	0	0	1	1	0	0	0	0	0	0	0	0	0	0	0	0	1	2	0	0	0
SGB1343	Bacteria	Firmicutes	Clostridia	Oscillospirales	CAG-272	Firm-07	-	0	1	0	0	0	0	0	0	1	0	1	0	0	0	0	0	0	0	0	0	0	0	0	0	0	2	0	0	0
SGB1045	Bacteria	Bacteroidetes	Bacteroidia	Bacteroidales	Muribaculaceae	-	-	0	0	0	1	0	2	0	0	0	1	1	1	0	0	0	0	0	0	0	0	0	0	0	0	1	0	0	0	0
SGB997	Bacteria	Firmicutes	Clostridia	Oscillospirales	DTU089	-	-	0	0	0	0	0	0	1	1	0	0	0	0	0	0	0	0	0	0	0	0	0	0	0	0	0	1	0	0	0
SGB794	Bacteria	Firmicutes	Clostridia	Clostridiales	Clostridiaceae	Clostridium	-	0	0	0	0	0	0	1	1	0	0	0	0	0	0	0	0	0	0	0	0	0	0	0	0	0	1	0	0	0
SGB918	Bacteria	Firmicutes	Clostridia	Oscillospirales	Ruminococcaceae	-	-	0	0	0	0	0	0	0	0	0	0	0	0	0	0	0	0	0	0	0	0	0	0	0	0	0	1	0	0	0
SGB599	Bacteria	Spirochaetes	Spirochaetia	Treponematales	Treponemataceae	Treponema	-	0	0	0	0	0	0	0	0	1	0	0	0	0	0	0	0	0	0	0	0	0	0	0	0	0	0	0	0	0
SGB1457	Bacteria	Bacteroidetes	Bacteroidia	Bacteroidales	Muribaculaceae	M3	-	0	0	0	1	0	1	0	0	0	1	2	1	0	0	0	0	0	0	0	0	0	0	0	0	0	0	0	0	0
SGB387	Bacteria	Firmicutes	Clostridia	Lachnospirales	Lachnospiraceae	NC2004	GCF_000621905.1	0	0	0	0	0	0	1	1	0	0	0	0	0	0	0	0	0	0	0	0	0	0	0	0	0	0	0	0	0
SGB36	Bacteria	Bacteroidetes	Bacteroidia	Bacteroidales	UBA3663	UBA3663	-	0	0	0	0	0	1	0	0	0	0	1	1	0	0	0	0	0	0	0	0	0	0	0	0	0	0	0	0	0
SGB1380	Bacteria	Bacteroidetes	Bacteroidia	Bacteroidales	Rikenellaceae	-	-	0	0	0	0	0	1	0	0	0	0	0	1	0	0	0	0	0	0	0	0	0	0	0	0	0	0	0	0	0
SGB203	Bacteria	Bacteroidetes	Bacteroidia	Bacteroidales	Paludibacteraceae	-	-	0	0	0	1	0	1	0	0	0	0	1	1	0	0	0	0	0	0	0	0	0	0	0	0	0	0	0	0	0
SGB229	Bacteria	Bacteroidetes	Bacteroidia	Bacteroidales	Paludibacteraceae	RF16	-	0	0	0	1	0	1	0	0	0	1	1	1	0	0	0	0	0	0	0	0	0	1	0	0	1	0	0	0	0
SGB1676	Bacteria	Bacteroidetes	Bacteroidia	Bacteroidales	Paludibacteraceae	-	-	0	0	0	1	0	1	0	0	0	0	0	0	0	0	0	0	0	0	0	0	0	0	0	0	0	0	0	0	0
SGB1016	Bacteria	Firmicutes	Clostridia	Lachnospirales	Anaerotignaceae	Anaerotignum	-	0	1	0	0	0	0	0	0	1	0	0	0	0	0	0	0	0	0	0	0	0	0	0	0	0	0	0	0	0
SGB1711	Bacteria	Firmicutes	Clostridia	Oscillospirales	CAG-272	-	-	0	1	0	0	0	0	0	0	0	0	0	0	0	0	0	0	0	0	0	0	0	0	0	0	0	0	0	0	0
SGB979	Bacteria	Proteobacteria	Gammaproteobacteria	Betaproteobacteriales	Burkholderiaceae	CAG-521	-	0	0	0	1	0	1	0	0	0	0	0	0	0	0	1	1	0	0	0	0	0	0	0	0	0	0	0	0	0
SGB1205	Bacteria	Firmicutes	Clostridia	4C28d-15	CAG-727	-	-	0	0	0	0	0	0	0	0	1	0	0	0	0	0	0	0	0	0	0	0	0	0	0	0	1	1	0	0	0
SGB1317	Bacteria	Firmicutes	Clostridia	Saccharofermentanales	Saccharofermentanaceae	Saccharofermentans	-	0	0	0	0	0	0	0	0	0	0	0	0	0	0	0	0	0	0	0	0	0	0	0	0	0	1	0	0	0
SGB778	Bacteria	Firmicutes	Clostridia	Christensenellales	CAG-138	UBA3792	-	0	0	0	0	0	0	0	0	0	0	0	0	0	0	0	0	0	0	0	0	0	0	0	0	1	1	0	0	0
SGB441	Bacteria	Firmicutes	Clostridia	Christensenellales	Christensenellaceae	-	-	0	1	0	0	0	0	0	0	1	0	0	0	0	0	0	0	0	0	0	1	1	0	0	0	1	0	0	0	0
SGB225	Bacteria	Bacteroidetes	Bacteroidia	Bacteroidales	UBA3663	UBA3663	-	0	0	0	0	0	1	0	0	0	0	1	1	0	0	0	0	0	0	0	0	0	0	0	0	0	0	0	0	0
SGB974	Bacteria	Verrucomicrobia	Lentisphaeria	UBA1784	UBA1784	UBA1784	-	0	0	0	0	0	0	0	0	0	0	0	0	0	0	0	0	0	0	0	0	0	0	0	0	1	0	0	0	0
SGB1387	Bacteria	Bacteroidetes	Bacteroidia	Bacteroidales	Muribaculaceae	-	-	0	0	0	1	0	2	0	0	0	1	1	1	0	0	0	0	0	0	0	0	0	0	0	0	0	0	0	0	0
SGB1708	Bacteria	Bacteroidetes	Bacteroidia	Bacteroidales	Rikenellaceae	Alistipes	-	0	0	0	0	0	1	0	0	0	0	1	1	0	0	0	0	0	0	0	0	0	0	0	0	1	0	0	0	0
SGB190	Bacteria	Bacteroidetes	Bacteroidia	Bacteroidales	Bacteroidaceae	Prevotella	GCA_002392725.1	0	0	0	0	0	1	0	0	0	1	1	1	0	0	0	0	0	0	0	0	0	0	0	0	1	1	0	0	0
SGB1435	Bacteria	Firmicutes	Clostridia	Oscillospirales	Oscillospiraceae	CAG-110	-	0	1	0	0	0	0	1	1	0	0	0	0	0	0	0	0	0	0	0	0	0	0	0	0	0	0	0	0	0
SGB436	Bacteria	Firmicutes	Clostridia	Lachnospirales	Lachnospiraceae	UBA3766	-	0	1	0	0	0	0	1	1	0	0	0	0	0	0	0	0	0	0	0	0	0	0	0	0	0	1	0	0	0
SGB18	Bacteria	Bacteroidetes	Bacteroidia	Bacteroidales	Paludibacteraceae	-	-	0	0	0	1	0	1	0	0	0	0	1	1	0	0	0	0	0	0	0	0	0	0	0	0	0	0	0	0	0
SGB1028	Bacteria	Firmicutes	Clostridia	Oscillospirales	Oscillospiraceae	-	-	0	0	0	0	0	0	0	0	0	0	0	0	0	0	0	0	0	0	0	0	0	0	0	0	0	1	0	0	0
SGB1713	Bacteria	Firmicutes	Clostridia	Clostridiales	Clostridiaceae	Clostridium	-	0	0	0	0	0	0	1	1	0	0	0	0	0	0	0	0	0	0	0	0	0	0	0	0	0	1	0	0	0
SGB1106	Bacteria	Bacteroidetes	Bacteroidia	Bacteroidales	Rikenellaceae	Alistipes	-	0	0	0	0	0	1	0	0	0	0	1	1	0	0	0	0	0	0	0	0	0	0	0	0	1	0	0	0	0
SGB1319	Bacteria	Spirochaetes	Spirochaetia	Treponematales	Treponemataceae	Treponema	-	0	0	0	0	0	1	0	0	0	0	0	0	0	0	0	0	0	0	0	0	0	0	0	0	0	1	0	0	0
SGB1395	Bacteria	Firmicutes	Clostridia	Lachnospirales	Anaerotignaceae	Anaerotignum	-	0	1	0	0	0	0	0	0	0	0	0	0	0	0	0	0	0	0	0	0	0	0	0	0	0	0	1	0	0
SGB1461	Bacteria	Bacteroidetes	Bacteroidia	Bacteroidales	Rikenellaceae	Alistipes	-	0	0	0	0	0	0	0	0	0	0	0	1	0	0	0	0	0	0	0	0	0	0	0	0	0	0	0	0	0
SGB1193	Bacteria	Bacteroidetes	Bacteroidia	Bacteroidales	Paludibacteraceae	-	-	0	0	0	0	0	1	0	0	0	0	1	1	0	0	0	0	0	0	0	0	0	0	0	0	0	0	0	0	0
SGB1332	Bacteria	Firmicutes	Clostridia	Oscillospirales	DTU089	UBA6857	-	0	0	0	0	0	0	2	1	0	0	0	0	0	0	0	0	0	0	0	0	0	0	0	0	0	2	0	0	0
SGB1402	Bacteria	Firmicutes	Peptococcia	Peptococcales	Peptococcaceae	UBA7185	-	0	1	0	0	2	0	1	1	0	0	0	0	0	0	0	0	0	0	0	0	0	0	0	0	1	0	1	0	0
SGB637	Bacteria	Bacteroidetes	Bacteroidia	Bacteroidales	Bacteroidaceae	Prevotella	GCA_002392725.1	0	0	0	0	0	1	0	0	0	1	1	1	0	0	0	0	0	0	0	0	0	0	0	0	0	0	0	0	0
SGB1354	Bacteria	Bacteroidetes	Bacteroidia	Bacteroidales	Rikenellaceae	Alistipes	-	0	0	0	0	0	1	0	0	0	0	0	1	0	0	0	0	0	0	0	0	0	0	0	0	1	0	0	0	0
SGB1683	Bacteria	Firmicutes	Clostridia	Lachnospirales	Lachnospiraceae	-	-	0	0	0	0	0	0	1	1	0	0	0	0	0	0	0	0	0	0	0	0	0	0	0	0	0	0	0	0	0
SGB1839	Bacteria	Bacteroidetes	Bacteroidia	Bacteroidales	Rikenellaceae	Alistipes	-	0	0	0	0	0	1	0	0	0	0	1	1	0	0	0	0	0	0	0	0	0	0	0	0	1	0	0	0	0
SGB209	Bacteria	Bacteroidetes	Bacteroidia	Bacteroidales	Bacteroidaceae	Prevotella	GCA_002392725.1	0	0	0	0	0	2	0	0	0	0	1	1	0	0	0	0	0	0	0	0	0	0	0	0	1	1	0	0	0
SGB406	Bacteria	Bacteroidetes	Bacteroidia	Bacteroidales	Bacteroidaceae	Prevotella	GCA_002392725.1	0	0	0	0	0	0	0	0	0	1	1	1	0	0	0	0	0	0	0	0	0	0	0	0	1	0	0	0	0
SGB627	Bacteria	Bacteroidetes	Bacteroidia	Bacteroidales	UBA932	RC9	-	0	0	0	0	0	1	0	0	0	0	1	0	0	0	0	0	0	0	0	0	0	0	0	0	1	1	0	0	0
SGB1649	Bacteria	Bacteroidetes	Bacteroidia	Bacteroidales	Paludibacteraceae	-	-	0	0	0	1	0	0	0	0	0	0	1	0	0	0	0	0	0	0	0	0	0	0	0	0	0	0	0	0	0
SGB1000	Bacteria	Bacteroidetes	Bacteroidia	Bacteroidales	UBA1402	UBA1757	-	0	0	0	1	0	1	0	0	0	0	1	0	0	0	0	0	0	0	0	0	0	0	0	0	0	0	0	0	0
SGB357	Bacteria	Bacteroidetes	Bacteroidia	Bacteroidales	UBA932	RC9	-	0	0	0	0	0	1	0	0	0	1	1	0	0	0	0	0	0	0	0	0	0	0	0	0	1	1	0	0	0
SGB880	Bacteria	Verrucomicrobia	Kiritimatiellae	RFP12	UBA1067	UBA1067	-	0	0	0	0	0	0	0	0	0	0	0	0	0	0	0	0	0	0	0	0	0	0	0	0	0	1	0	0	0
SGB373	Bacteria	Bacteroidetes	Bacteroidia	Bacteroidales	UBA3824	UBA3824	-	0	0	0	1	0	1	0	0	0	1	1	1	0	0	0	0	0	0	0	0	1	0	0	0	0	0	0	0	0
SGB800	Bacteria	Firmicutes	Bacilli	Erysipelotrichales	Erysipelotrichaceae	Solobacterium	-	0	0	0	0	0	0	0	0	1	0	0	0	0	0	0	0	0	0	0	0	0	0	0	0	1	0	0	0	0
SGB364	Bacteria	Bacteroidetes	Bacteroidia	Bacteroidales	Bacteroidaceae	Prevotella	GCA_002392725.1	0	0	0	0	0	0	0	0	0	1	1	1	0	0	0	0	0	0	0	0	0	0	0	0	1	1	0	0	0
SGB666	Bacteria	Bacteroidetes	Bacteroidia	Bacteroidales	UBA3824	UBA3824	-	0	0	0	1	0	1	0	0	0	1	1	2	0	0	0	0	0	0	0	1	1	0	0	0	0	0	0	0	0
SGB1458	Bacteria	Bacteroidetes	Bacteroidia	Bacteroidales	Rikenellaceae	Alistipes	-	0	0	0	0	0	1	0	0	0	0	0	1	0	0	0	0	0	0	0	0	0	0	0	0	1	0	0	0	0
SGB1614	Bacteria	Firmicutes	Peptococcia	Peptococcales	Peptococcaceae	UBA7185	-	0	1	0	0	1	0	1	1	0	0	0	0	0	0	0	0	0	0	0	0	0	0	0	0	1	0	0	0	0
SGB578	Bacteria	Firmicutes	Clostridia	Oscillospirales	DTU089	UBA1213	-	0	0	0	0	0	0	0	0	0	0	0	0	0	0	0	0	0	0	0	0	0	0	0	0	0	1	0	0	0
SGB256	Bacteria	Bacteroidetes	Bacteroidia	Bacteroidales	UBA932	RC9	-	0	0	0	0	0	0	0	0	0	0	0	1	0	0	0	0	0	0	0	0	0	0	0	0	0	2	0	0	0
SGB1320	Bacteria	Firmicutes	Clostridia	Lachnospirales	Lachnospiraceae	CAG-81	-	0	0	0	0	0	0	1	1	0	0	0	0	0	0	0	0	0	0	0	0	0	0	0	0	0	0	0	0	0
SGB45	Bacteria	Bacteroidetes	Bacteroidia	Bacteroidales	Bacteroidaceae	Prevotella	GCA_002392725.1	0	0	0	0	0	1	0	0	0	0	1	1	0	0	0	0	0	0	0	0	0	0	0	0	1	2	0	0	0
SGB976	Bacteria	Firmicutes	Clostridia	Lachnospirales	Lachnospiraceae	Butyrivibrio	-	0	0	0	0	0	0	0	0	0	0	0	0	0	0	0	0	0	0	0	0	0	0	0	0	0	1	0	0	0
SGB1012	Bacteria	Bacteroidetes	Bacteroidia	Bacteroidales	Paludibacteraceae	-	-	0	0	0	1	0	1	0	0	0	0	1	1	0	0	0	0	0	0	0	0	0	0	0	0	0	0	0	0	0
SGB1096	Bacteria	Bacteroidetes	Bacteroidia	Bacteroidales	UBA932	UBA1232	-	0	0	0	1	0	1	0	0	0	0	1	1	0	0	0	0	0	0	0	0	0	0	0	0	1	0	0	0	0
SGB955	Bacteria	Firmicutes	Peptococcia	Peptococcales	Peptococcaceae	UBA7185	-	0	0	0	0	2	0	1	1	0	0	1	0	0	0	0	0	0	0	0	0	0	0	0	0	1	0	1	0	0
SGB1081	Bacteria	Bacteroidetes	Bacteroidia	Bacteroidales	Bacteroidaceae	UBA4372	-	0	0	0	0	0	1	0	0	0	1	1	2	0	0	0	0	0	0	0	0	0	0	0	0	0	0	0	0	0
SGB990	Bacteria	Verrucomicrobia	Kiritimatiellae	RFP12	UBA1067	UBA1067	-	0	0	0	0	0	0	0	0	0	0	0	0	0	0	0	0	0	0	0	0	0	0	0	0	0	1	0	0	0
SGB1520	Bacteria	Firmicutes	Peptococcia	Peptococcales	Peptococcaceae	UBA7185	-	0	0	0	0	1	0	1	1	0	0	0	0	0	0	0	0	0	0	0	0	0	0	0	0	1	0	1	0	0
SGB1530	Bacteria	Bacteroidetes	Bacteroidia	Bacteroidales	Muribaculaceae	-	-	0	0	0	1	0	2	0	0	0	1	1	1	0	0	0	0	0	0	0	0	0	0	0	0	1	0	0	0	0
SGB1063	Bacteria	Bacteroidetes	Bacteroidia	Bacteroidales	Rikenellaceae	-	-	0	0	0	0	0	1	0	0	0	1	1	1	0	0	0	0	0	0	0	0	0	0	0	0	1	0	0	0	0
SGB345	Bacteria	Firmicutes	Clostridia	Oscillospirales	Oscillospiraceae	CAG-110	-	0	0	0	0	0	0	0	0	0	0	0	0	0	0	0	0	0	0	0	0	0	0	0	0	2	0	0	0	0
SGB1095	Bacteria	Firmicutes	Clostridia	Oscillospirales	DTU089	-	-	0	0	0	0	0	0	1	1	0	0	0	0	0	0	0	0	0	0	0	0	0	0	0	0	1	1	0	0	0
SGB985	Bacteria	Verrucomicrobia	Lentisphaeria	UBA1784	UBA1784	UBA1784	-	1	0	0	0	0	0	0	0	0	0	0	0	0	0	0	0	0	0	0	0	0	0	0	0	1	1	0	0	0
SGB220	Bacteria	Bacteroidetes	Bacteroidia	Bacteroidales	UBA3824	UBA3824	-	0	0	0	0	0	0	0	0	0	1	1	2	0	0	0	0	0	0	0	1	1	0	0	0	0	0	0	0	0
SGB443	Bacteria	Firmicutes	Clostridia	Saccharofermentanales	Saccharofermentanaceae	Firm-16	-	0	1	0	0	0	0	0	0	0	0	0	0	0	0	0	0	0	0	0	0	0	0	0	0	0	1	0	0	0
SGB219	Bacteria	Bacteroidetes	Bacteroidia	Bacteroidales	Bacteroidaceae	Prevotella	GCA_002392725.1	0	0	0	0	0	1	0	0	0	1	1	1	0	0	0	0	0	0	0	0	0	0	0	0	1	0	0	0	0
SGB1231	Archaea	Euryarchaeota	Methanomicrobia	Methanomicrobiales	Methanocorpusculaceae	Methanocorpusculum	-	0	0	0	0	0	0	1	0	0	0	1	0	0	0	0	0	0	1	1	1	0	0	0	0	0	0	0	0	0

## Sheet: SP
Succinate pathway	Domain	Phylum	Class	Order	Family	Genus	Species	K01902	K01903	K18118	K01847	K01848	K01849	K05606	K11264
								sucD; succinyl-CoA synthetase alpha subunit [EC:6.2.1.5]	sucC; succinyl-CoA synthetase beta subunit [EC:6.2.1.5]	aarC, cat1; succinyl-CoA:acetate CoA-transferase [EC:2.8.3.18]	MUT; methylmalonyl-CoA mutase [EC:5.4.99.2]	E5.4.99.2A, mcmA1; methylmalonyl-CoA mutase, N-terminal domain [EC:5.4.99.2]	E5.4.99.2B, mcmA2; methylmalonyl-CoA mutase, C-terminal domain [EC:5.4.99.2]	MCEE, epi; methylmalonyl-CoA/ethylmalonyl-CoA epimerase [EC:5.1.99.1]	mmcD; methylmalonyl-CoA decarboxylase [EC:4.1.1.41]
SGB1670	Bacteria	Bacteroidetes	Bacteroidia	Bacteroidales	P3	UBA3388	GCA_002358835.1	0	0	0	1	0	0	1	0
SGB1603	Bacteria	Bacteroidetes	Bacteroidia	Bacteroidales	P3	UBA3388	GCA_002358855.1	0	0	0	1	0	0	1	0
SGB692	Bacteria	Proteobacteria	Alphaproteobacteria	Acetobacterales	Acetobacteraceae	Acetobacter	-	0	0	1	0	0	0	0	0
SGB1788	Bacteria	Bacteroidetes	Bacteroidia	Bacteroidales	P3	UBA3388	GCA_002358835.1	0	0	0	1	0	0	1	0
SGB1637	Bacteria	Bacteroidetes	Bacteroidia	Bacteroidales	Rikenellaceae	Alistipes	-	0	0	0	1	0	0	1	0
SGB42	Bacteria	Bacteroidetes	Bacteroidia	Bacteroidales	F082	F082	-	0	0	0	1	0	0	1	0
SGB1474	Bacteria	Bacteroidetes	Bacteroidia	Bacteroidales	Muribaculaceae	-	-	0	0	0	1	0	0	1	0
SGB1635	Bacteria	Bacteroidetes	Bacteroidia	Bacteroidales	Rikenellaceae	Tidjanibacter	-	0	0	0	1	0	0	1	0
SGB677	Bacteria	Bacteroidetes	Bacteroidia	Bacteroidales	F082	F082	-	0	0	0	1	0	0	1	0
SGB26	Bacteria	Proteobacteria	Gammaproteobacteria	Enterobacterales	Succinivibrionaceae	UBA2804	-	1	1	0	0	0	0	0	0
SGB359	Bacteria	Proteobacteria	Gammaproteobacteria	Enterobacterales	Succinivibrionaceae	Succinivibrio	Succinivibrio sp2	1	1	0	0	0	0	0	0
SGB1582	Bacteria	Bacteroidetes	Bacteroidia	Bacteroidales	Rikenellaceae	Alistipes	-	0	0	0	0	0	0	1	0
SGB442	Bacteria	Bacteroidetes	Bacteroidia	Bacteroidales	UBA3824	UBA3824	-	1	1	0	0	0	0	0	0
SGB44	Bacteria	Bacteroidetes	Bacteroidia	Bacteroidales	UBA932	Bact-11	-	0	0	0	1	0	0	1	1
SGB1132	Bacteria	Bacteroidetes	Bacteroidia	Bacteroidales	Rikenellaceae	Alistipes	-	0	0	0	0	0	0	2	0
SGB1824	Bacteria	Bacteroidetes	Bacteroidia	Bacteroidales	Muribaculaceae	-	-	0	0	0	0	0	0	1	0
SGB644	Bacteria	Bacteroidetes	Bacteroidia	Bacteroidales	Paludibacteraceae	-	-	0	0	0	1	0	0	1	1
SGB1778	Bacteria	Bacteroidetes	Bacteroidia	Bacteroidales	Muribaculaceae	-	-	0	0	0	1	0	0	1	0
SGB1566	Bacteria	Bacteroidetes	Bacteroidia	Bacteroidales	Rikenellaceae	Alistipes	-	0	0	0	1	0	0	0	0
SGB17	Bacteria	Firmicutes	Clostridia	Peptostreptococcales	Anaerovoracaceae	CAG-145	-	0	0	1	0	0	0	0	0
SGB1230	Bacteria	Bacteroidetes	Bacteroidia	Bacteroidales	Rikenellaceae	Alistipes	-	0	0	0	0	0	0	1	0
SGB48	Bacteria	Bacteroidetes	Bacteroidia	Bacteroidales	Bacteroidaceae	UBA4372	-	0	0	0	0	0	0	1	1
SGB1515	Bacteria	Bacteroidetes	Bacteroidia	Bacteroidales	Muribaculaceae	-	-	0	0	0	1	0	0	1	0
SGB665	Bacteria	Firmicutes	Clostridia	Peptostreptococcales	Anaerovoracaceae	CAG-145	-	0	0	1	0	0	0	0	0
SGB1308	Bacteria	Bacteroidetes	Bacteroidia	Bacteroidales	Rikenellaceae	Alistipes	-	0	0	0	0	0	0	1	0
SGB1651	Bacteria	Bacteroidetes	Bacteroidia	Bacteroidales	Rikenellaceae	-	-	0	0	0	1	0	0	1	0
SGB1043	Bacteria	Bacteroidetes	Bacteroidia	Bacteroidales	Rikenellaceae	-	-	0	0	0	1	0	0	1	0
SGB1370	Bacteria	Bacteroidetes	Bacteroidia	Bacteroidales	P3	UBA3388	GCA_002358855.1	0	0	0	1	0	0	1	0
SGB1101	Bacteria	Bacteroidetes	Bacteroidia	Bacteroidales	Muribaculaceae	-	-	0	0	0	1	0	0	1	0
SGB1662	Bacteria	Bacteroidetes	Bacteroidia	Bacteroidales	Muribaculaceae	-	-	0	0	0	1	0	0	1	0
SGB678	Bacteria	Proteobacteria	Alphaproteobacteria	Acetobacterales	Acetobacteraceae	Acetobacter	-	0	0	1	0	0	0	0	0
SGB227	Bacteria	Firmicutes	Clostridia	Peptostreptococcales	Anaerovoracaceae	CAG-145	-	0	0	1	0	0	0	0	0
SGB1299	Bacteria	Bacteroidetes	Bacteroidia	Bacteroidales	UBA1402	UBA1757	-	0	0	0	1	0	0	1	0
SGB375	Bacteria	Bacteroidetes	Bacteroidia	Bacteroidales	Paludibacteraceae	-	-	0	0	0	1	0	0	1	0
SGB1380	Bacteria	Bacteroidetes	Bacteroidia	Bacteroidales	Rikenellaceae	-	-	0	0	0	1	0	0	1	0
SGB203	Bacteria	Bacteroidetes	Bacteroidia	Bacteroidales	Paludibacteraceae	-	-	0	0	0	1	0	0	1	1
SGB1676	Bacteria	Bacteroidetes	Bacteroidia	Bacteroidales	Paludibacteraceae	-	-	0	0	0	1	0	0	1	1
SGB441	Bacteria	Firmicutes	Clostridia	Christensenellales	Christensenellaceae	-	-	1	1	0	0	0	0	0	0
SGB1708	Bacteria	Bacteroidetes	Bacteroidia	Bacteroidales	Rikenellaceae	Alistipes	-	0	0	0	1	0	0	1	0
SGB18	Bacteria	Bacteroidetes	Bacteroidia	Bacteroidales	Paludibacteraceae	-	-	0	0	0	1	0	0	1	1
SGB1106	Bacteria	Bacteroidetes	Bacteroidia	Bacteroidales	Rikenellaceae	Alistipes	-	0	0	0	1	0	0	1	0
SGB1193	Bacteria	Bacteroidetes	Bacteroidia	Bacteroidales	Paludibacteraceae	-	-	0	0	0	0	0	0	1	0
SGB1839	Bacteria	Bacteroidetes	Bacteroidia	Bacteroidales	Rikenellaceae	Alistipes	-	0	0	0	0	0	0	1	0
SGB1649	Bacteria	Bacteroidetes	Bacteroidia	Bacteroidales	Paludibacteraceae	-	-	0	0	0	0	0	0	1	0
SGB1000	Bacteria	Bacteroidetes	Bacteroidia	Bacteroidales	UBA1402	UBA1757	-	0	0	0	0	0	0	1	0
SGB373	Bacteria	Bacteroidetes	Bacteroidia	Bacteroidales	UBA3824	UBA3824	-	0	1	0	0	0	0	0	0
SGB666	Bacteria	Bacteroidetes	Bacteroidia	Bacteroidales	UBA3824	UBA3824	-	1	1	0	0	0	0	0	0
SGB1458	Bacteria	Bacteroidetes	Bacteroidia	Bacteroidales	Rikenellaceae	Alistipes	-	0	0	0	0	0	0	1	0
SGB1530	Bacteria	Bacteroidetes	Bacteroidia	Bacteroidales	Muribaculaceae	-	-	0	0	0	1	0	0	1	0
SGB1063	Bacteria	Bacteroidetes	Bacteroidia	Bacteroidales	Rikenellaceae	-	-	0	0	0	1	0	0	1	0
SGB220	Bacteria	Bacteroidetes	Bacteroidia	Bacteroidales	UBA3824	UBA3824	-	1	1	0	0	0	0	0	0
SGB1231	Archaea	Euryarchaeota	Methanomicrobia	Methanomicrobiales	Methanocorpusculaceae	Methanocorpusculum	-	1	0	0	0	0	0	1	0

## Sheet: AP
Acrylate pathway	Domain	Phylum	Class	Order	Family	Genus	Species	K00016	K01026	K20627	K00248	K00232
								LDH, ldh; L-lactate dehydrogenase [EC:1.1.1.27]	pct; propionate CoA-transferase [EC:2.8.3.1]	lcdB, lactoyl-CoA dehydratase subunit beta [EC:4.2.1.54]	ACADS, bcd; butyryl-CoA dehydrogenase [EC:1.3.8.1]	E1.3.3.6, ACOX1, ACOX3; acyl-CoA oxidase [EC:1.3.3.6]
SGB389	Bacteria	Firmicutes	Clostridia	Lachnospirales	Lachnospiraceae	CAG-411	-	1	0	0	0	0
SGB1670	Bacteria	Bacteroidetes	Bacteroidia	Bacteroidales	P3	UBA3388	GCA_002358835.1	0	0	0	1	0
SGB1603	Bacteria	Bacteroidetes	Bacteroidia	Bacteroidales	P3	UBA3388	GCA_002358855.1	0	0	0	1	0
SGB1840	Bacteria	Firmicutes	Clostridia	4C28d-15	CAG-727	-	-	1	0	0	0	0
SGB982	Bacteria	Firmicutes	Clostridia	Oscillospirales	CAG-272	CAG-724	-	1	0	0	0	0
SGB438	Bacteria	Firmicutes	Clostridia	Oscillospirales	DTU089	UBA1213	UBA9224	1	0	0	0	0
SGB1374	Bacteria	Firmicutes	Clostridia	Oscillospirales	DTU089	UBA6857	-	2	0	0	0	0
SGB1788	Bacteria	Bacteroidetes	Bacteroidia	Bacteroidales	P3	UBA3388	GCA_002358835.1	0	0	0	1	0
SGB42	Bacteria	Bacteroidetes	Bacteroidia	Bacteroidales	F082	F082	-	0	0	0	1	0
SGB1545	Bacteria	Firmicutes	Clostridia	CAG-41	UBA1381	-	-	1	0	0	0	0
SGB1574	Bacteria	Firmicutes	Clostridia	Oscillospirales	CAG-272	Firm-07	-	3	0	0	0	0
SGB1042	Bacteria	Firmicutes	Clostridia	Clostridiales	Clostridiaceae	Clostridium	-	1	0	0	1	0
SGB1527	Bacteria	Firmicutes	Clostridia	Oscillospirales	CAG-272	-	-	1	0	0	0	0
SGB431	Bacteria	Proteobacteria	Alphaproteobacteria	RF32	Rs-D84	Rs-D84	-	1	0	0	0	0
SGB677	Bacteria	Bacteroidetes	Bacteroidia	Bacteroidales	F082	F082	-	0	0	0	1	0
SGB792	Bacteria	Firmicutes	Clostridia	Lachnospirales	Lachnospiraceae	UBA2868	UBA9423	1	0	0	1	0
SGB1740	Bacteria	Firmicutes	Clostridia	Oscillospirales	CAG-272	Firm-07	-	1	0	0	0	0
SGB448	Bacteria	Firmicutes	Clostridia	Oscillospirales	DTU089	-	-	1	0	0	0	0
SGB1844	Bacteria	Proteobacteria	Alphaproteobacteria	RF32	Rs-D84	Rs-D84	-	1	0	0	0	0
SGB392	Bacteria	Firmicutes	Clostridia	Lachnospirales	Lachnospiraceae	UBA1201	-	1	0	0	1	0
SGB407	Bacteria	Firmicutes	Clostridia	Lachnospirales	Lachnospiraceae	CAG-411	-	1	0	0	0	0
SGB1062	Bacteria	Firmicutes	Clostridia	Oscillospirales	CAG-272	Firm-07	-	1	0	0	0	0
SGB1200	Bacteria	Firmicutes	Clostridia	Oscillospirales	CAG-272	-	-	2	0	0	0	0
SGB336	Bacteria	Firmicutes	Clostridia	Oscillospirales	DTU089	-	-	1	0	0	0	0
SGB44	Bacteria	Bacteroidetes	Bacteroidia	Bacteroidales	UBA932	Bact-11	-	0	0	0	1	0
SGB1799	Bacteria	Firmicutes	Clostridia	Oscillospirales	CAG-272	Firm-07	-	1	0	0	0	0
SGB1604	Bacteria	Firmicutes	Clostridia	Oscillospirales	CAG-382	-	-	2	0	0	0	0
SGB1118	Bacteria	Firmicutes	Clostridia	Oscillospirales	DTU089	UBA737	-	1	0	0	0	0
SGB1789	Bacteria	Firmicutes	Clostridia	Oscillospirales	DTU089	UBA737	-	1	0	0	0	0
SGB408	Bacteria	Firmicutes	Clostridia	Lachnospirales	Lachnospiraceae	-	-	1	0	0	1	0
SGB1280	Bacteria	Firmicutes	Clostridia	Oscillospirales	CAG-272	-	-	2	0	0	0	0
SGB17	Bacteria	Firmicutes	Clostridia	Peptostreptococcales	Anaerovoracaceae	CAG-145	-	0	0	0	1	0
SGB1127	Bacteria	Firmicutes	Clostridia	Oscillospirales	CAG-382	-	-	1	0	0	0	0
SGB779	Bacteria	Firmicutes	Clostridia	-	-	-	-	0	0	0	1	0
SGB665	Bacteria	Firmicutes	Clostridia	Peptostreptococcales	Anaerovoracaceae	CAG-145	-	0	0	0	1	0
SGB1256	Bacteria	Spirochaetes	Spirochaetia	Treponematales	Treponemataceae	Treponema	-	1	0	0	0	0
SGB1370	Bacteria	Bacteroidetes	Bacteroidia	Bacteroidales	P3	UBA3388	GCA_002358855.1	0	0	0	1	0
SGB687	Bacteria	Firmicutes	Clostridia	Lachnospirales	Lachnospiraceae	CAG-411	-	1	0	0	0	0
SGB1721	Bacteria	Firmicutes	Clostridia	Oscillospirales	CAG-272	Firm-07	-	2	0	0	0	0
SGB794	Bacteria	Firmicutes	Clostridia	Clostridiales	Clostridiaceae	Clostridium	-	1	0	0	1	0
SGB630	Bacteria	Actinobacteria	Actinobacteria	Actinomycetales	Bifidobacteriaceae	Aeriscardovia	-	1	0	0	0	0
SGB387	Bacteria	Firmicutes	Clostridia	Lachnospirales	Lachnospiraceae	NC2004	GCF_000621905.1	1	0	0	1	0
SGB1016	Bacteria	Firmicutes	Clostridia	Lachnospirales	Anaerotignaceae	Anaerotignum	-	0	1	0	0	0
SGB1711	Bacteria	Firmicutes	Clostridia	Oscillospirales	CAG-272	-	-	1	0	0	0	0
SGB1205	Bacteria	Firmicutes	Clostridia	4C28d-15	CAG-727	-	-	1	0	0	0	0
SGB1317	Bacteria	Firmicutes	Clostridia	Saccharofermentanales	Saccharofermentanaceae	Saccharofermentans	-	1	0	0	0	0
SGB441	Bacteria	Firmicutes	Clostridia	Christensenellales	Christensenellaceae	-	-	1	0	0	0	0
SGB1435	Bacteria	Firmicutes	Clostridia	Oscillospirales	Oscillospiraceae	CAG-110	-	1	0	0	0	0
SGB1395	Bacteria	Firmicutes	Clostridia	Lachnospirales	Anaerotignaceae	Anaerotignum	-	0	0	0	1	0
SGB1683	Bacteria	Firmicutes	Clostridia	Lachnospirales	Lachnospiraceae	-	-	1	0	0	1	0
SGB1249	Bacteria	Firmicutes	Clostridia	Oscillospirales	Oscillospiraceae	CAG-110	-	1	0	0	0	0
SGB800	Bacteria	Firmicutes	Bacilli	Erysipelotrichales	Erysipelotrichaceae	Solobacterium	-	1	0	0	0	0
SGB578	Bacteria	Firmicutes	Clostridia	Oscillospirales	DTU089	UBA1213	-	1	0	0	0	0
SGB1320	Bacteria	Firmicutes	Clostridia	Lachnospirales	Lachnospiraceae	CAG-81	-	1	0	0	0	0
SGB969	Bacteria	Firmicutes	Clostridia	Saccharofermentanales	Saccharofermentanaceae	Saccharofermentans	-	1	0	0	0	0
SGB443	Bacteria	Firmicutes	Clostridia	Saccharofermentanales	Saccharofermentanaceae	Firm-16	-	1	0	0	0	0

## Sheet: PP
Propanediol pathway	Domain	Phylum	Class	Order	Family	Genus	Species	K00048	K01699	K13922
								fucO; lactaldehyde reductase [EC:1.1.1.77]	pduC; propanediol dehydratase large subunit [EC:4.2.1.28]	pduP; propionaldehyde dehydrogenase [EC:1.2.1.87]
SGB982	Bacteria	Firmicutes	Clostridia	Oscillospirales	CAG-272	CAG-724	0	0	0	1
SGB1374	Bacteria	Firmicutes	Clostridia	Oscillospirales	DTU089	UBA6857	0	1	0	0
SGB1637	Bacteria	Bacteroidetes	Bacteroidia	Bacteroidales	Rikenellaceae	Alistipes	0	1	0	0
SGB1545	Bacteria	Firmicutes	Clostridia	CAG-41	UBA1381	-	0	0	0	1
SGB1197	Bacteria	Firmicutes	Clostridia	Christensenellales	-	-	0	0	0	1
SGB1856	Bacteria	Firmicutes	Clostridia	Oscillospirales	DTU089	DTU089	0	1	0	0
SGB1574	Bacteria	Firmicutes	Clostridia	Oscillospirales	CAG-272	Firm-07	0	1	0	0
SGB1765	Bacteria	Firmicutes	Clostridia	Oscillospirales	CAG-272	UBA1740	0	1	0	0
SGB1440	Bacteria	Firmicutes	Clostridia	Oscillospirales	CAG-272	-	0	1	0	1
SGB792	Bacteria	Firmicutes	Clostridia	Lachnospirales	Lachnospiraceae	UBA2868	UBA9423	1	0	1
SGB1646	Bacteria	Firmicutes	Clostridia	Oscillospirales	DTU089	-	0	1	0	0
SGB1740	Bacteria	Firmicutes	Clostridia	Oscillospirales	CAG-272	Firm-07	0	0	0	1
SGB448	Bacteria	Firmicutes	Clostridia	Oscillospirales	DTU089	-	0	1	0	0
SGB1438	Bacteria	Firmicutes	Clostridia	Oscillospirales	DTU089	-	0	1	0	0
SGB1794	Bacteria	Firmicutes	Clostridia	Oscillospirales	CAG-272	Firm-07	0	0	0	1
SGB1621	Bacteria	Firmicutes	Clostridia	Oscillospirales	DTU089	-	0	1	0	0
SGB1062	Bacteria	Firmicutes	Clostridia	Oscillospirales	CAG-272	Firm-07	0	0	0	1
SGB1131	Bacteria	Firmicutes	Clostridia	Oscillospirales	CAG-272	UBA1740	0	1	0	0
SGB1655	Bacteria	Firmicutes	Clostridia	Oscillospirales	DTU089	-	0	1	0	0
SGB1802	Bacteria	Firmicutes	Clostridia	Oscillospirales	DTU089	CAG-177	0	1	0	0
SGB1466	Bacteria	Firmicutes	Clostridia	Oscillospirales	DTU089	-	0	1	0	0
SGB1799	Bacteria	Firmicutes	Clostridia	Oscillospirales	CAG-272	Firm-07	0	0	0	1
SGB1436	Bacteria	Firmicutes	Clostridia	Oscillospirales	CAG-272	UBA1740	0	1	0	0
SGB1118	Bacteria	Firmicutes	Clostridia	Oscillospirales	DTU089	UBA737	0	0	0	1
SGB1323	Bacteria	Firmicutes	Clostridia	Oscillospirales	DTU089	-	0	1	0	0
SGB1851	Bacteria	Firmicutes	Clostridia	4C28d-15	CAG-727	UBA10281	0	0	0	1
SGB983	Bacteria	Firmicutes	Clostridia	Oscillospirales	CAG-272	-	0	0	0	1
SGB1230	Bacteria	Bacteroidetes	Bacteroidia	Bacteroidales	Rikenellaceae	Alistipes	0	1	0	0
SGB48	Bacteria	Bacteroidetes	Bacteroidia	Bacteroidales	Bacteroidaceae	UBA4372	0	1	0	0
SGB1731	Bacteria	Firmicutes	Clostridia	Oscillospirales	CAG-272	UBA1740	0	1	0	0
SGB1227	Bacteria	Firmicutes	Clostridia	Oscillospirales	CAG-272	-	0	0	0	1
SGB1702	Bacteria	Firmicutes	Clostridia	Oscillospirales	CAG-272	UBA1740	0	1	0	0
SGB810	Bacteria	Verrucomicrobia	Kiritimatiellae	RFP12	UBA1067	UBA1067	0	1	0	0
SGB1038	Bacteria	Firmicutes	Clostridia	Lachnospirales	Lachnospiraceae	-	0	1	0	0
SGB1102	Bacteria	Firmicutes	Clostridia	Oscillospirales	CAG-272	UBA1740	0	1	0	0
SGB1161	Bacteria	Firmicutes	Clostridia	Oscillospirales	DTU089	-	0	1	0	0
SGB1343	Bacteria	Firmicutes	Clostridia	Oscillospirales	CAG-272	Firm-07	0	0	0	1
SGB997	Bacteria	Firmicutes	Clostridia	Oscillospirales	DTU089	-	0	1	0	0
SGB36	Bacteria	Bacteroidetes	Bacteroidia	Bacteroidales	UBA3663	UBA3663	0	1	0	0
SGB1711	Bacteria	Firmicutes	Clostridia	Oscillospirales	CAG-272	-	0	0	0	1
SGB225	Bacteria	Bacteroidetes	Bacteroidia	Bacteroidales	UBA3663	UBA3663	0	1	0	0
SGB802	Bacteria	Verrucomicrobia	Kiritimatiellae	RFP12	UBA1067	UBA1067	0	1	0	0
SGB1106	Bacteria	Bacteroidetes	Bacteroidia	Bacteroidales	Rikenellaceae	Alistipes	0	1	0	0
SGB1461	Bacteria	Bacteroidetes	Bacteroidia	Bacteroidales	Rikenellaceae	Alistipes	0	1	0	0
SGB880	Bacteria	Verrucomicrobia	Kiritimatiellae	RFP12	UBA1067	UBA1067	0	1	0	0
SGB1458	Bacteria	Bacteroidetes	Bacteroidia	Bacteroidales	Rikenellaceae	Alistipes	0	1	0	0
SGB1320	Bacteria	Firmicutes	Clostridia	Lachnospirales	Lachnospiraceae	CAG-81	0	1	0	0
SGB990	Bacteria	Verrucomicrobia	Kiritimatiellae	RFP12	UBA1067	UBA1067	0	1	0	0
SGB219	Bacteria	Bacteroidetes	Bacteroidia	Bacteroidales	Bacteroidaceae	Prevotella	GCA_002392725.1	1	0	0

## Sheet: PCP
Propionyl-CoA to Propionate	Domain	Phylum	Class	Order	Family	Genus	Species	K01908	K01895	K01026	K01905	K22224
								prpE; propionyl-CoA synthetase [EC:6.2.1.17]	ACSS, acs; acetyl-CoA synthetase [EC:6.2.1.1]	pct; propionate CoA-transferase [EC:2.8.3.1]	E6.2.1.13; acetyl-CoA synthetase (ADP-forming) [EC:6.2.1.13]	acdB, acetate---CoA ligase (ADP-forming) subunit beta [EC:6.2.1.13]
SGB692	Bacteria	Proteobacteria	Alphaproteobacteria	Acetobacterales	Acetobacteraceae	Acetobacter	-	0	1	0	0	0
SGB780	Bacteria	Planctomycetes	Planctomycetes	Pirellulales	Thermoguttaceae	UBA8133	-	0	0	0	0	1
SGB678	Bacteria	Proteobacteria	Alphaproteobacteria	Acetobacterales	Acetobacteraceae	Acetobacter	-	0	1	0	0	0
SGB1016	Bacteria	Firmicutes	Clostridia	Lachnospirales	Anaerotignaceae	Anaerotignum	-	0	0	1	0	0

## Sheet: PCOA
Pyruvate to acetyl-CoA	Domain	Phylum	Class	Order	Family	Genus	Species	K00169	K00170	K00171	K00172	K00189	K03737		Genus	Counts
								porA; pyruvate ferredoxin oxidoreductase alpha subunit [EC:1.2.7.1]	porB; pyruvate ferredoxin oxidoreductase beta subunit [EC:1.2.7.1]	porD; pyruvate ferredoxin oxidoreductase delta subunit [EC:1.2.7.1]	porG; pyruvate ferredoxin oxidoreductase gamma subunit [EC:1.2.7.1]	vorG; 2-oxoisovalerate ferredoxin oxidoreductase, gamma subunit [EC:1.2.7.7]	por, nifJ; pyruvate-ferredoxin/flavodoxin oxidoreductase [EC:1.2.7.1 1.2.7.-]		-	52
SGB1670	Bacteria	Bacteroidetes	Bacteroidia	Bacteroidales	P3	UBA3388	GCA_002358835.1	0	0	0	0	0	1		Alistipes	10
SGB1603	Bacteria	Bacteroidetes	Bacteroidia	Bacteroidales	P3	UBA3388	GCA_002358855.1	0	0	0	0	0	1		UBA1740	7
SGB1840	Bacteria	Firmicutes	Clostridia	4C28d-15	CAG-727	-	-	0	0	0	0	0	1		Prevotella	6
SGB982	Bacteria	Firmicutes	Clostridia	Oscillospirales	CAG-272	CAG-724	-	0	0	0	0	0	1		Firm-07	5
SGB438	Bacteria	Firmicutes	Clostridia	Oscillospirales	DTU089	UBA1213	UBA9224	1	0	1	1	0	1		UBA3388	4
SGB1374	Bacteria	Firmicutes	Clostridia	Oscillospirales	DTU089	UBA6857	-	0	0	0	0	0	1		RC9	4
SGB1788	Bacteria	Bacteroidetes	Bacteroidia	Bacteroidales	P3	UBA3388	GCA_002358835.1	0	0	0	0	0	1		UBA1213	3
SGB1637	Bacteria	Bacteroidetes	Bacteroidia	Bacteroidales	Rikenellaceae	Alistipes	-	0	0	0	0	0	1		UBA737	3
SGB1474	Bacteria	Bacteroidetes	Bacteroidia	Bacteroidales	Muribaculaceae	-	-	0	0	0	0	0	1		UBA7185	3
SGB1545	Bacteria	Firmicutes	Clostridia	CAG-41	UBA1381	-	-	0	0	0	0	0	1		Tidjanibacter	2
SGB1197	Bacteria	Firmicutes	Clostridia	Christensenellales	-	-	-	0	0	0	0	0	1		Clostridium	2
SGB1856	Bacteria	Firmicutes	Clostridia	Oscillospirales	DTU089	DTU089	-	1	0	0	1	0	0		CAG-110	2
SGB1635	Bacteria	Bacteroidetes	Bacteroidia	Bacteroidales	Rikenellaceae	Tidjanibacter	-	0	0	0	0	0	1		Rs-D84	2
SGB1574	Bacteria	Firmicutes	Clostridia	Oscillospirales	CAG-272	Firm-07	-	0	0	0	0	0	1		CAG-411	2
SGB1042	Bacteria	Firmicutes	Clostridia	Clostridiales	Clostridiaceae	Clostridium	-	0	0	0	0	0	1		Treponema	2
SGB1765	Bacteria	Firmicutes	Clostridia	Oscillospirales	CAG-272	UBA1740	-	0	0	0	0	0	1		Firm-16	2
SGB1527	Bacteria	Firmicutes	Clostridia	Oscillospirales	CAG-272	-	-	0	0	0	0	0	3		UBA1067	2
SGB1440	Bacteria	Firmicutes	Clostridia	Oscillospirales	CAG-272	-	-	0	0	0	0	0	1		UBA1757	2
SGB411	Bacteria	Firmicutes	Clostridia	Oscillospirales	Oscillospiraceae	CAG-110	-	0	0	0	0	0	2		UBA3663	2
SGB431	Bacteria	Proteobacteria	Alphaproteobacteria	RF32	Rs-D84	Rs-D84	-	0	0	0	0	0	1		Anaerotignum	2
SGB1539	Bacteria	Firmicutes	Clostridia	Oscillospirales	Oscillospiraceae	-	-	0	0	0	0	0	1		Saccharofermentans	2
SGB677	Bacteria	Bacteroidetes	Bacteroidia	Bacteroidales	F082	F082	-	0	0	0	0	0	1		UBA1784	2
SGB792	Bacteria	Firmicutes	Clostridia	Lachnospirales	Lachnospiraceae	UBA2868	UBA9423	0	1	1	1	0	0		UBA3824	2
SGB1646	Bacteria	Firmicutes	Clostridia	Oscillospirales	DTU089	-	-	0	0	0	0	0	1		CAG-724	1
SGB448	Bacteria	Firmicutes	Clostridia	Oscillospirales	DTU089	-	-	0	0	0	0	0	1		UBA6857	1
SGB1844	Bacteria	Proteobacteria	Alphaproteobacteria	RF32	Rs-D84	Rs-D84	-	0	0	0	0	0	1		DTU089	1
SGB359	Bacteria	Proteobacteria	Gammaproteobacteria	Enterobacterales	Succinivibrionaceae	Succinivibrio	Succinivibrio sp2	2	1	1	2	0	0		F082	1
SGB1582	Bacteria	Bacteroidetes	Bacteroidia	Bacteroidales	Rikenellaceae	Alistipes	-	0	0	0	0	0	1		UBA2868	1
SGB1734	Bacteria	Firmicutes	Clostridia	Oscillospirales	CAG-272	Firm-07	-	0	0	0	0	0	2		Succinivibrio	1
SGB1794	Bacteria	Firmicutes	Clostridia	Oscillospirales	CAG-272	Firm-07	-	0	0	0	0	0	1		UBA8133	1
SGB407	Bacteria	Firmicutes	Clostridia	Lachnospirales	Lachnospiraceae	CAG-411	-	1	1	1	1	0	0		CAG-177	1
SGB1119	Bacteria	Firmicutes	Clostridia	Oscillospirales	CAG-272	UBA1740	-	0	0	0	0	0	1		Bact-11	1
SGB1621	Bacteria	Firmicutes	Clostridia	Oscillospirales	DTU089	-	-	0	0	0	0	0	2		UBA10281	1
SGB1062	Bacteria	Firmicutes	Clostridia	Oscillospirales	CAG-272	Firm-07	-	0	0	0	0	0	2		CAG-145	1
SGB1131	Bacteria	Firmicutes	Clostridia	Oscillospirales	CAG-272	UBA1740	-	0	0	0	0	0	1		Oscillibacter	1
SGB1655	Bacteria	Firmicutes	Clostridia	Oscillospirales	DTU089	-	-	0	0	0	0	0	1		UBA4372	1
SGB1200	Bacteria	Firmicutes	Clostridia	Oscillospirales	CAG-272	-	-	0	0	0	0	0	1		UBA1436	1
SGB780	Bacteria	Planctomycetes	Planctomycetes	Pirellulales	Thermoguttaceae	UBA8133	-	0	0	0	0	0	1		NC2004	1
SGB336	Bacteria	Firmicutes	Clostridia	Oscillospirales	DTU089	-	-	0	0	0	0	0	1		CAG-521	1
SGB1802	Bacteria	Firmicutes	Clostridia	Oscillospirales	DTU089	CAG-177	-	0	0	0	0	0	1		UBA3792	1
SGB44	Bacteria	Bacteroidetes	Bacteroidia	Bacteroidales	UBA932	Bact-11	-	0	0	0	0	0	1		UBA3766	1
SGB1466	Bacteria	Firmicutes	Clostridia	Oscillospirales	DTU089	-	-	0	0	0	0	0	1		Solobacterium	1
SGB1799	Bacteria	Firmicutes	Clostridia	Oscillospirales	CAG-272	Firm-07	-	0	0	0	0	0	1		CAG-81	1
SGB1132	Bacteria	Bacteroidetes	Bacteroidia	Bacteroidales	Rikenellaceae	Alistipes	-	0	0	0	0	0	2		Methanocorpusculum	1
SGB1604	Bacteria	Firmicutes	Clostridia	Oscillospirales	CAG-382	-	-	0	0	0	0	0	1
SGB1668	Bacteria	Spirochaetes	GWE2-31-10	GWE2-31-10	GWE2-31-10	-	-	0	0	0	0	0	1
SGB1436	Bacteria	Firmicutes	Clostridia	Oscillospirales	CAG-272	UBA1740	-	0	0	0	0	0	1
SGB1824	Bacteria	Bacteroidetes	Bacteroidia	Bacteroidales	Muribaculaceae	-	-	0	0	0	0	0	2
SGB1118	Bacteria	Firmicutes	Clostridia	Oscillospirales	DTU089	UBA737	-	0	0	0	0	0	1
SGB1323	Bacteria	Firmicutes	Clostridia	Oscillospirales	DTU089	-	-	0	0	0	0	0	2
SGB200	Bacteria	Bacteroidetes	Bacteroidia	Bacteroidales	UBA932	RC9	-	0	0	0	0	0	1
SGB644	Bacteria	Bacteroidetes	Bacteroidia	Bacteroidales	Paludibacteraceae	-	-	0	0	0	0	0	1
SGB1297	Bacteria	Firmicutes	Clostridia	Oscillospirales	DTU089	UBA737	-	0	0	0	0	0	1
SGB1846	Bacteria	Firmicutes	Clostridia	Oscillospirales	CAG-382	-	-	0	0	0	0	0	2
SGB1851	Bacteria	Firmicutes	Clostridia	4C28d-15	CAG-727	UBA10281	-	0	0	0	0	0	1
SGB1778	Bacteria	Bacteroidetes	Bacteroidia	Bacteroidales	Muribaculaceae	-	-	0	0	0	0	0	2
SGB1789	Bacteria	Firmicutes	Clostridia	Oscillospirales	DTU089	UBA737	-	0	0	0	0	0	2
SGB408	Bacteria	Firmicutes	Clostridia	Lachnospirales	Lachnospiraceae	-	-	1	1	1	1	0	1
SGB983	Bacteria	Firmicutes	Clostridia	Oscillospirales	CAG-272	-	-	0	0	0	0	0	1
SGB1566	Bacteria	Bacteroidetes	Bacteroidia	Bacteroidales	Rikenellaceae	Alistipes	-	0	0	0	0	0	1
SGB1280	Bacteria	Firmicutes	Clostridia	Oscillospirales	CAG-272	-	-	0	0	0	0	0	1
SGB1017	Bacteria	Bacteroidetes	Bacteroidia	Bacteroidales	Rikenellaceae	Tidjanibacter	-	0	0	0	0	0	1
SGB17	Bacteria	Firmicutes	Clostridia	Peptostreptococcales	Anaerovoracaceae	CAG-145	-	0	0	0	0	0	1
SGB1877	Bacteria	Firmicutes	Clostridia	Oscillospirales	Oscillospiraceae	Oscillibacter	-	0	0	0	0	0	1
SGB1230	Bacteria	Bacteroidetes	Bacteroidia	Bacteroidales	Rikenellaceae	Alistipes	-	0	0	0	0	0	1
SGB48	Bacteria	Bacteroidetes	Bacteroidia	Bacteroidales	Bacteroidaceae	UBA4372	-	0	0	0	0	0	1
SGB779	Bacteria	Firmicutes	Clostridia	-	-	-	-	0	0	0	0	0	2
SGB1515	Bacteria	Bacteroidetes	Bacteroidia	Bacteroidales	Muribaculaceae	-	-	0	0	0	0	0	1
SGB1256	Bacteria	Spirochaetes	Spirochaetia	Treponematales	Treponemataceae	Treponema	-	0	0	0	0	0	1
SGB1731	Bacteria	Firmicutes	Clostridia	Oscillospirales	CAG-272	UBA1740	-	0	0	0	0	0	2
SGB1308	Bacteria	Bacteroidetes	Bacteroidia	Bacteroidales	Rikenellaceae	Alistipes	-	0	0	0	0	0	2
SGB1122	Bacteria	Firmicutes	Clostridia	4C28d-15	CAG-727	-	-	0	0	0	0	0	1
SGB1651	Bacteria	Bacteroidetes	Bacteroidia	Bacteroidales	Rikenellaceae	-	-	0	0	0	0	0	1
SGB403	Bacteria	Firmicutes	Clostridia	Oscillospirales	DTU089	UBA1213	UBA9224	1	1	0	0	0	1
SGB1337	Bacteria	Elusimicrobia	Elusimicrobia	Elusimicrobiales	Elusimicrobiaceae	UBA1436	-	0	0	0	0	0	1
SGB1043	Bacteria	Bacteroidetes	Bacteroidia	Bacteroidales	Rikenellaceae	-	-	0	0	0	0	0	1
SGB1227	Bacteria	Firmicutes	Clostridia	Oscillospirales	CAG-272	-	-	0	0	0	0	0	2
SGB1018	Bacteria	Firmicutes	Clostridia	Oscillospirales	Oscillospiraceae	-	-	0	0	0	0	0	1
SGB395	Bacteria	Firmicutes	Clostridia	Saccharofermentanales	Saccharofermentanaceae	Firm-16	-	0	0	0	0	0	1
SGB1370	Bacteria	Bacteroidetes	Bacteroidia	Bacteroidales	P3	UBA3388	GCA_002358855.1	0	0	0	0	0	2
SGB1702	Bacteria	Firmicutes	Clostridia	Oscillospirales	CAG-272	UBA1740	-	0	0	0	0	0	1
SGB810	Bacteria	Verrucomicrobia	Kiritimatiellae	RFP12	UBA1067	UBA1067	-	0	0	0	0	0	1
SGB1693	Bacteria	Firmicutes	Clostridia	Oscillospirales	Oscillospiraceae	-	-	0	0	0	0	0	1
SGB1101	Bacteria	Bacteroidetes	Bacteroidia	Bacteroidales	Muribaculaceae	-	-	0	0	0	0	0	1
SGB1662	Bacteria	Bacteroidetes	Bacteroidia	Bacteroidales	Muribaculaceae	-	-	0	0	0	0	0	1
SGB687	Bacteria	Firmicutes	Clostridia	Lachnospirales	Lachnospiraceae	CAG-411	-	1	1	1	1	0	0
SGB1299	Bacteria	Bacteroidetes	Bacteroidia	Bacteroidales	UBA1402	UBA1757	-	0	0	0	0	0	1
SGB1038	Bacteria	Firmicutes	Clostridia	Lachnospirales	Lachnospiraceae	-	-	0	0	0	1	0	1
SGB1421	Bacteria	Spirochaetes	GWE2-31-10	GWE2-31-10	GWE2-31-10	-	-	0	0	0	0	0	1
SGB1102	Bacteria	Firmicutes	Clostridia	Oscillospirales	CAG-272	UBA1740	-	0	0	0	0	0	1
SGB9	Bacteria	Bacteroidetes	Bacteroidia	Bacteroidales	UBA932	RC9	-	0	0	0	0	0	1
SGB1706	Bacteria	Firmicutes	Clostridia	Oscillospirales	CAG-272	-	-	0	0	0	0	0	1
SGB375	Bacteria	Bacteroidetes	Bacteroidia	Bacteroidales	Paludibacteraceae	-	-	0	0	0	0	0	2
SGB37	Bacteria	Bacteroidetes	Bacteroidia	Bacteroidales	Bacteroidaceae	Prevotella	GCA_002392725.1	0	0	0	0	0	1
SGB997	Bacteria	Firmicutes	Clostridia	Oscillospirales	DTU089	-	-	0	0	0	0	0	1
SGB794	Bacteria	Firmicutes	Clostridia	Clostridiales	Clostridiaceae	Clostridium	-	0	0	1	0	1	1
SGB387	Bacteria	Firmicutes	Clostridia	Lachnospirales	Lachnospiraceae	NC2004	GCF_000621905.1	1	1	1	1	0	0
SGB36	Bacteria	Bacteroidetes	Bacteroidia	Bacteroidales	UBA3663	UBA3663	-	0	0	0	0	0	1
SGB1380	Bacteria	Bacteroidetes	Bacteroidia	Bacteroidales	Rikenellaceae	-	-	0	0	0	0	0	2
SGB203	Bacteria	Bacteroidetes	Bacteroidia	Bacteroidales	Paludibacteraceae	-	-	0	0	0	0	0	1
SGB1676	Bacteria	Bacteroidetes	Bacteroidia	Bacteroidales	Paludibacteraceae	-	-	0	0	0	0	0	1
SGB1016	Bacteria	Firmicutes	Clostridia	Lachnospirales	Anaerotignaceae	Anaerotignum	-	0	0	0	0	0	2
SGB1711	Bacteria	Firmicutes	Clostridia	Oscillospirales	CAG-272	-	-	0	0	0	0	0	1
SGB979	Bacteria	Proteobacteria	Gammaproteobacteria	Betaproteobacteriales	Burkholderiaceae	CAG-521	-	1	1	0	1	0	0
SGB1205	Bacteria	Firmicutes	Clostridia	4C28d-15	CAG-727	-	-	0	0	0	0	0	1
SGB1317	Bacteria	Firmicutes	Clostridia	Saccharofermentanales	Saccharofermentanaceae	Saccharofermentans	-	0	0	0	0	0	1
SGB778	Bacteria	Firmicutes	Clostridia	Christensenellales	CAG-138	UBA3792	-	0	0	0	0	0	1
SGB441	Bacteria	Firmicutes	Clostridia	Christensenellales	Christensenellaceae	-	-	0	0	0	0	0	2
SGB225	Bacteria	Bacteroidetes	Bacteroidia	Bacteroidales	UBA3663	UBA3663	-	0	0	0	0	0	2
SGB974	Bacteria	Verrucomicrobia	Lentisphaeria	UBA1784	UBA1784	UBA1784	-	0	0	0	0	0	3
SGB802	Bacteria	Verrucomicrobia	Kiritimatiellae	RFP12	UBA1067	UBA1067	-	0	0	0	0	0	1
SGB1708	Bacteria	Bacteroidetes	Bacteroidia	Bacteroidales	Rikenellaceae	Alistipes	-	0	0	0	0	0	1
SGB190	Bacteria	Bacteroidetes	Bacteroidia	Bacteroidales	Bacteroidaceae	Prevotella	GCA_002392725.1	0	0	0	0	0	2
SGB436	Bacteria	Firmicutes	Clostridia	Lachnospirales	Lachnospiraceae	UBA3766	-	0	0	0	0	0	2
SGB18	Bacteria	Bacteroidetes	Bacteroidia	Bacteroidales	Paludibacteraceae	-	-	0	0	0	0	0	2
SGB1028	Bacteria	Firmicutes	Clostridia	Oscillospirales	Oscillospiraceae	-	-	0	0	0	0	0	2
SGB1106	Bacteria	Bacteroidetes	Bacteroidia	Bacteroidales	Rikenellaceae	Alistipes	-	0	0	0	0	0	1
SGB1707	Bacteria	Firmicutes	Clostridia	Oscillospirales	Ruminococcaceae	-	-	0	0	0	0	0	2
SGB1319	Bacteria	Spirochaetes	Spirochaetia	Treponematales	Treponemataceae	Treponema	-	0	0	0	0	0	1
SGB1395	Bacteria	Firmicutes	Clostridia	Lachnospirales	Anaerotignaceae	Anaerotignum	-	0	0	0	0	0	2
SGB1461	Bacteria	Bacteroidetes	Bacteroidia	Bacteroidales	Rikenellaceae	Alistipes	-	0	0	0	0	0	1
SGB1193	Bacteria	Bacteroidetes	Bacteroidia	Bacteroidales	Paludibacteraceae	-	-	0	0	0	0	0	1
SGB637	Bacteria	Bacteroidetes	Bacteroidia	Bacteroidales	Bacteroidaceae	Prevotella	GCA_002392725.1	0	0	0	0	0	1
SGB1683	Bacteria	Firmicutes	Clostridia	Lachnospirales	Lachnospiraceae	-	-	0	0	0	0	0	1
SGB1839	Bacteria	Bacteroidetes	Bacteroidia	Bacteroidales	Rikenellaceae	Alistipes	-	0	0	0	0	0	2
SGB406	Bacteria	Bacteroidetes	Bacteroidia	Bacteroidales	Bacteroidaceae	Prevotella	GCA_002392725.1	0	0	0	0	0	1
SGB627	Bacteria	Bacteroidetes	Bacteroidia	Bacteroidales	UBA932	RC9	-	0	0	0	0	0	1
SGB1000	Bacteria	Bacteroidetes	Bacteroidia	Bacteroidales	UBA1402	UBA1757	-	0	0	0	0	0	2
SGB357	Bacteria	Bacteroidetes	Bacteroidia	Bacteroidales	UBA932	RC9	-	0	0	0	0	0	1
SGB668	Bacteria	Firmicutes	Clostridia	Oscillospirales	Oscillospiraceae	CAG-110	-	0	0	0	0	0	3
SGB373	Bacteria	Bacteroidetes	Bacteroidia	Bacteroidales	UBA3824	UBA3824	-	0	0	0	0	0	1
SGB800	Bacteria	Firmicutes	Bacilli	Erysipelotrichales	Erysipelotrichaceae	Solobacterium	-	0	0	0	0	0	1
SGB364	Bacteria	Bacteroidetes	Bacteroidia	Bacteroidales	Bacteroidaceae	Prevotella	GCA_002392725.1	0	0	0	0	0	1
SGB1614	Bacteria	Firmicutes	Peptococcia	Peptococcales	Peptococcaceae	UBA7185	-	0	0	0	0	0	1
SGB578	Bacteria	Firmicutes	Clostridia	Oscillospirales	DTU089	UBA1213	-	1	1	1	1	0	1
SGB1320	Bacteria	Firmicutes	Clostridia	Lachnospirales	Lachnospiraceae	CAG-81	-	0	0	0	0	0	1
SGB45	Bacteria	Bacteroidetes	Bacteroidia	Bacteroidales	Bacteroidaceae	Prevotella	GCA_002392725.1	0	0	0	0	0	1
SGB955	Bacteria	Firmicutes	Peptococcia	Peptococcales	Peptococcaceae	UBA7185	-	0	0	0	0	0	1
SGB969	Bacteria	Firmicutes	Clostridia	Saccharofermentanales	Saccharofermentanaceae	Saccharofermentans	-	0	0	0	0	0	1
SGB1520	Bacteria	Firmicutes	Peptococcia	Peptococcales	Peptococcaceae	UBA7185	-	0	0	0	0	0	1
SGB1530	Bacteria	Bacteroidetes	Bacteroidia	Bacteroidales	Muribaculaceae	-	-	0	0	0	0	0	1
SGB1063	Bacteria	Bacteroidetes	Bacteroidia	Bacteroidales	Rikenellaceae	-	-	0	0	0	0	0	1
SGB985	Bacteria	Verrucomicrobia	Lentisphaeria	UBA1784	UBA1784	UBA1784	-	0	0	0	0	0	2
SGB220	Bacteria	Bacteroidetes	Bacteroidia	Bacteroidales	UBA3824	UBA3824	-	0	0	0	0	0	1
SGB443	Bacteria	Firmicutes	Clostridia	Saccharofermentanales	Saccharofermentanaceae	Firm-16	-	0	0	0	0	0	1
SGB1231	Archaea	Euryarchaeota	Methanomicrobia	Methanomicrobiales	Methanocorpusculaceae	Methanocorpusculum	-	2	2	2	1	1	0

[truncated: 4 more sheets: ACP, WLP, BP, M]
