# Supplementary material for: The gastrointestinal microbiome in dairy cattle is constrained by the deterministic driver of the region and the modified effect of diet
Source: Microbiome. 2023 Jan 20;11:10. doi: 10.1186/s40168-022-01453-2 (PMC9863278; doi:10.1186/s40168-022-01453-2)
Supplement: Supplementary file 7 — Additional file 6: Table S23. The counts of CAZyme genes and KOs from carbon metabolism among the decreased abundance of high-quality genomes in the grain-fed cows in the jejunum. [file 40168_2022_1453_MOESM6_ESM.xlsx]

## Sheet: CAZYmes
Table S23. The counts of CAZyme genes and KOs from carbon metabolism among the decreased abundance of high-quality genomes in the grain-fed cows in the jejunum
Genome name	Domain	Phylum	Class	Order	Family	Genus	Species	AA10	AA12	AA15	AA16	AA2	AA3	AA4	AA6	AA7	CBM10	CBM11	CBM12	CBM13	CBM14	CBM15	CBM16	CBM17	CBM19	CBM2	CBM20	CBM21	CBM22	CBM23	CBM24	CBM25	CBM26	CBM27	CBM29	CBM3	CBM30	CBM31	CBM32	CBM34	CBM35	CBM36	CBM37	CBM38	CBM39	CBM4	CBM40	CBM41	CBM42
SGB692	Bacteria	Proteobacteria	Alphaproteobacteria	Acetobacterales	Acetobacteraceae	Acetobacter	-	0	0	0	0	0	0	1	0	0	0	0	0	0	0	0	0	0	0	0	0	0	0	0	0	0	0	0	0	0	0	0	0	0	0	0	0	0	0	0	0	0	0
SGB982	Bacteria	Firmicutes	Clostridia	Oscillospirales	CAG-272	CAG-724	-	0	0	0	0	0	0	0	1	0	0	0	0	0	0	0	0	0	0	0	0	0	0	0	0	0	0	0	0	0	0	0	0	0	1	0	0	0	0	0	0	0	0
SGB12	Bacteria	Bacteroidetes	Bacteroidia	Bacteroidales	UBA932	RC9	-	0	0	0	0	0	0	0	2	0	0	0	0	1	0	0	0	0	0	1	1	0	0	0	0	0	0	0	0	0	0	0	3	0	0	0	0	0	0	0	0	0	0
SGB42	Bacteria	Bacteroidetes	Bacteroidia	Bacteroidales	F082	F082	-	0	0	0	0	0	0	0	2	0	0	0	0	0	0	0	1	0	0	0	0	0	0	0	0	0	0	0	0	0	0	0	5	0	0	0	1	0	0	0	0	0	0
SGB1040	Bacteria	Proteobacteria	Gammaproteobacteria	Betaproteobacteriales	Burkholderiaceae	Achromobacter	-	0	1	0	0	0	7	4	4	4	0	0	0	0	0	0	0	0	0	0	0	0	0	0	0	0	0	0	0	0	0	0	0	0	0	0	0	0	0	0	0	0	0
SGB1447	Bacteria	Firmicutes	Clostridia	Oscillospirales	DTU089	-	-	0	0	0	0	0	0	1	0	0	0	0	0	0	0	0	1	0	0	0	0	0	1	0	0	0	0	0	0	0	0	0	0	1	1	0	0	0	0	0	0	0	0
SGB1574	Bacteria	Firmicutes	Clostridia	Oscillospirales	CAG-272	Firm-07	-	0	0	0	0	0	0	1	0	0	0	0	0	0	0	0	0	0	0	0	0	0	0	0	0	0	0	0	0	0	0	0	0	0	0	0	0	0	0	0	0	0	0
SGB1675	Bacteria	Proteobacteria	Alphaproteobacteria	Rhizobiales	Rhizobiaceae	Phyllobacterium	-	0	0	0	0	0	8	3	2	1	0	0	0	0	0	0	0	0	0	0	0	0	0	0	0	0	0	0	0	0	0	0	0	0	0	0	0	0	0	0	0	0	0
SGB1042	Bacteria	Firmicutes	Clostridia	Clostridiales	Clostridiaceae	Clostridium	-	0	0	0	0	0	0	0	0	0	0	0	0	0	0	0	0	0	0	0	1	1	0	0	0	1	4	0	0	0	0	0	0	2	0	0	1	0	0	0	0	2	0
SGB431	Bacteria	Proteobacteria	Alphaproteobacteria	RF32	Rs-D84	Rs-D84	-	0	0	0	0	0	0	0	2	0	0	0	0	0	0	0	0	0	0	0	0	0	0	0	0	0	0	0	0	0	0	0	0	0	0	0	0	0	0	0	0	0	0
SGB677	Bacteria	Bacteroidetes	Bacteroidia	Bacteroidales	F082	F082	-	0	0	0	0	0	0	0	3	0	0	0	0	0	0	0	0	0	0	0	1	0	0	0	0	0	0	0	0	0	0	0	2	0	0	0	3	0	0	0	0	0	0
SGB792	Bacteria	Firmicutes	Clostridia	Lachnospirales	Lachnospiraceae	UBA2868	UBA9423	0	0	0	0	0	0	0	1	0	0	0	0	0	0	0	0	0	0	0	0	0	0	0	0	0	0	0	0	0	0	0	0	1	0	0	1	0	0	0	0	0	0
SGB26	Bacteria	Proteobacteria	Gammaproteobacteria	Enterobacterales	Succinivibrionaceae	UBA2804	-	0	0	0	0	0	0	0	3	1	0	0	0	0	0	0	0	0	0	0	1	0	0	0	0	0	0	0	0	0	0	0	0	0	0	0	0	0	0	0	0	0	0
SGB1582	Bacteria	Bacteroidetes	Bacteroidia	Bacteroidales	Rikenellaceae	Alistipes	-	0	0	0	0	0	0	0	0	0	0	0	0	0	0	0	0	0	0	0	1	0	0	0	0	0	1	0	0	0	0	0	2	0	0	0	2	0	0	0	0	0	0
SGB881	Bacteria	Proteobacteria	Gammaproteobacteria	Enterobacterales	Enterobacteriaceae	Escherichia	Escherichia coli	0	0	0	0	1	1	1	3	1	0	0	0	0	0	0	0	0	0	0	0	0	0	0	0	0	0	0	0	0	0	0	0	1	0	0	0	0	0	0	0	0	0
SGB442	Bacteria	Bacteroidetes	Bacteroidia	Bacteroidales	UBA3824	UBA3824	-	0	0	0	0	0	0	0	1	0	0	1	0	0	0	0	0	0	0	0	2	0	1	0	0	0	1	0	0	0	1	0	1	0	0	0	0	0	0	1	0	0	0
SGB1621	Bacteria	Firmicutes	Clostridia	Oscillospirales	DTU089	-	-	0	0	0	0	0	0	1	0	0	0	0	0	0	0	0	0	0	0	0	0	0	0	0	0	0	0	0	0	0	0	0	0	0	2	0	0	0	0	0	0	0	0
SGB1062	Bacteria	Firmicutes	Clostridia	Oscillospirales	CAG-272	Firm-07	-	0	0	0	0	0	0	0	0	0	0	0	0	0	0	0	0	0	0	0	0	0	0	0	0	0	0	0	0	0	0	0	1	0	1	0	0	0	0	0	0	1	0
SGB719	Bacteria	Proteobacteria	Alphaproteobacteria	Acetobacterales	Acetobacteraceae	Acetobacter	-	0	0	0	0	0	0	1	0	0	0	0	0	0	0	0	0	0	0	0	0	0	0	0	0	0	0	0	0	0	0	0	0	0	0	0	0	0	0	0	0	0	0
SGB1655	Bacteria	Firmicutes	Clostridia	Oscillospirales	DTU089	-	-	0	0	0	0	0	0	1	0	0	0	0	0	0	0	0	0	0	0	0	0	0	0	0	0	0	0	0	0	0	0	0	0	0	2	0	0	0	0	0	0	0	0
SGB44	Bacteria	Bacteroidetes	Bacteroidia	Bacteroidales	UBA932	Bact-11	-	0	0	0	0	0	0	0	3	0	0	0	0	0	0	0	0	0	0	0	1	0	0	0	0	0	0	0	0	0	1	0	5	0	0	0	1	0	0	0	0	0	0
SGB102	Bacteria	Bacteroidetes	Bacteroidia	Bacteroidales	UBA932	-	-	0	0	0	0	0	0	0	2	0	0	0	0	0	0	0	0	0	0	0	1	0	0	0	0	0	0	0	0	0	0	0	2	0	2	0	2	0	0	0	0	0	0
SGB1668	Bacteria	Spirochaetes	GWE2-31-10	GWE2-31-10	GWE2-31-10	-	-	0	0	0	0	0	0	0	2	0	0	0	0	0	0	0	0	0	0	0	1	0	0	0	0	0	3	0	0	0	0	0	0	1	1	0	0	0	0	0	0	0	0
SGB1862	Bacteria	Bacteroidetes	Bacteroidia	Bacteroidales	Muribaculaceae	-	-	0	0	0	0	0	0	0	0	0	0	0	0	0	0	0	0	0	0	0	3	0	0	0	0	0	0	0	0	0	0	0	1	0	1	0	1	0	0	0	0	0	0
SGB1498	Bacteria	Bacteroidetes	Bacteroidia	Bacteroidales	Muribaculaceae	-	-	0	0	0	0	0	0	0	0	0	0	0	0	0	0	0	0	0	0	0	1	0	0	0	0	0	0	0	0	0	0	0	1	0	1	0	1	0	0	0	0	0	0
SGB644	Bacteria	Bacteroidetes	Bacteroidia	Bacteroidales	Paludibacteraceae	-	-	0	0	0	0	0	0	0	0	0	0	0	0	0	0	0	0	0	0	0	3	0	0	0	0	0	1	0	0	0	0	0	1	0	1	0	0	0	0	1	0	0	0
SGB1122	Bacteria	Firmicutes	Clostridia	4C28d-15	CAG-727	-	-	0	0	0	0	0	0	0	1	0	0	0	0	0	0	0	0	0	0	0	0	0	0	0	0	0	0	0	0	0	0	0	0	0	0	0	0	0	0	0	0	0	0
SGB1337	Bacteria	Elusimicrobia	Elusimicrobia	Elusimicrobiales	Elusimicrobiaceae	UBA1436	-	0	0	0	0	0	0	1	1	0	0	0	0	0	0	0	0	0	0	0	1	0	0	0	0	0	0	0	0	0	0	0	0	0	0	0	0	0	0	0	0	0	0
SGB104	Bacteria	Bacteroidetes	Bacteroidia	Bacteroidales	P3	P3	-	0	0	0	0	0	0	0	4	1	0	0	0	0	0	0	0	0	0	0	0	0	0	0	0	0	0	0	0	0	0	0	6	0	1	0	7	0	0	1	0	0	0
SGB1183	Bacteria	Bacteroidetes	Bacteroidia	Bacteroidales	Muribaculaceae	-	-	0	0	0	0	0	0	0	0	0	0	0	0	0	0	0	0	0	0	0	2	0	0	0	0	0	0	0	0	0	0	0	1	0	1	0	1	0	0	0	0	0	0
SGB1576	Bacteria	Bacteroidetes	Bacteroidia	Bacteroidales	UBA932	CAG-831	-	0	0	0	0	0	0	0	2	0	0	0	0	0	0	0	1	0	0	0	1	0	0	0	0	0	0	0	0	0	0	0	4	0	0	0	0	0	0	0	0	0	0
SGB1038	Bacteria	Firmicutes	Clostridia	Lachnospirales	Lachnospiraceae	-	-	0	0	0	0	0	0	0	0	0	0	0	0	0	0	0	0	0	0	2	0	0	0	0	0	0	1	0	0	0	0	0	0	1	0	0	6	0	0	0	0	1	0
SGB1620	Bacteria	Firmicutes	Clostridia	Lachnospirales	Lachnospiraceae	CAG-81	-	0	0	0	0	0	0	0	2	0	0	0	0	0	0	0	0	0	0	0	0	0	0	0	0	0	0	0	0	0	0	0	0	1	0	0	0	0	0	0	0	0	0
SGB9	Bacteria	Bacteroidetes	Bacteroidia	Bacteroidales	UBA932	RC9	-	0	0	0	0	0	0	0	4	0	0	0	0	0	0	0	0	0	0	0	1	0	0	0	0	0	0	0	0	0	0	0	3	0	0	0	2	0	0	1	0	0	0
SGB796	Bacteria	Firmicutes	Clostridia	Oscillospirales	DTU089	Ruminococcus	-	0	0	0	0	0	1	0	0	0	0	0	0	0	0	0	0	0	0	0	0	2	0	0	0	2	7	0	0	0	0	0	2	2	0	0	4	0	0	0	0	0	0
SGB37	Bacteria	Bacteroidetes	Bacteroidia	Bacteroidales	Bacteroidaceae	Prevotella	GCA_002392725.1	0	0	0	0	0	0	0	3	0	0	0	0	1	0	0	0	0	0	0	1	0	1	0	0	0	1	0	0	0	2	0	10	0	8	0	0	0	0	4	2	0	0
SGB1343	Bacteria	Firmicutes	Clostridia	Oscillospirales	CAG-272	Firm-07	-	0	0	0	0	0	0	0	0	0	0	0	0	0	0	0	0	0	0	0	0	0	0	0	0	0	0	0	0	0	0	0	0	0	0	0	0	0	0	0	0	2	0
SGB997	Bacteria	Firmicutes	Clostridia	Oscillospirales	DTU089	-	-	0	0	0	0	0	0	0	0	0	0	0	0	0	0	0	0	0	0	0	0	0	0	0	0	0	0	0	0	0	0	0	0	0	2	0	0	0	0	0	0	0	0
SGB794	Bacteria	Firmicutes	Clostridia	Clostridiales	Clostridiaceae	Clostridium	-	0	0	0	0	0	0	1	2	0	0	0	0	0	0	0	0	0	0	0	3	0	0	0	0	1	3	0	0	0	0	0	0	0	0	0	0	0	0	0	0	1	0
SGB979	Bacteria	Proteobacteria	Gammaproteobacteria	Betaproteobacteriales	Burkholderiaceae	CAG-521	-	0	0	0	0	0	0	0	1	1	0	0	0	0	0	0	0	0	0	0	0	0	0	0	0	0	0	0	0	0	0	0	0	0	0	0	0	0	0	0	0	0	0
SGB1317	Bacteria	Firmicutes	Clostridia	Saccharofermentanales	Saccharofermentanaceae	Saccharofermentans	-	0	0	0	0	0	0	0	1	0	0	0	0	0	0	0	0	0	0	0	0	0	1	0	0	0	0	0	0	1	1	0	0	0	0	0	0	0	0	2	0	0	0
SGB441	Bacteria	Firmicutes	Clostridia	Christensenellales	Christensenellaceae	-	-	0	0	0	0	0	0	0	1	0	0	0	0	0	0	0	0	0	0	0	1	0	0	0	0	0	0	0	0	0	0	0	0	1	0	0	0	0	0	0	0	1	0
SGB974	Bacteria	Verrucomicrobia	Lentisphaeria	UBA1784	UBA1784	UBA1784	-	0	0	0	0	0	0	0	2	0	0	0	0	0	0	0	5	0	0	0	0	0	4	0	0	0	0	0	0	0	1	0	9	0	1	0	0	0	0	2	2	0	0
SGB802	Bacteria	Verrucomicrobia	Kiritimatiellae	RFP12	UBA1067	UBA1067	-	0	0	0	0	0	0	0	3	1	0	0	0	0	0	0	0	0	0	0	0	0	0	0	0	0	0	0	0	0	1	0	10	0	2	0	0	0	0	0	0	0	0
SGB1387	Bacteria	Bacteroidetes	Bacteroidia	Bacteroidales	Muribaculaceae	-	-	0	0	0	0	0	0	0	0	0	0	0	0	0	0	0	0	0	0	0	3	0	0	0	0	0	0	0	0	0	0	0	1	0	1	0	1	0	0	0	0	0	0
SGB18	Bacteria	Bacteroidetes	Bacteroidia	Bacteroidales	Paludibacteraceae	-	-	0	0	0	0	0	0	0	1	0	0	0	0	0	0	0	0	0	0	0	2	0	2	0	0	0	3	0	0	0	0	0	1	0	1	0	1	0	0	0	0	0	0
SGB1713	Bacteria	Firmicutes	Clostridia	Clostridiales	Clostridiaceae	Clostridium	-	0	0	0	0	0	0	0	2	1	0	0	0	0	0	0	0	0	0	0	2	0	0	0	0	0	0	0	0	0	0	0	0	2	0	0	0	0	0	0	0	1	0
SGB1402	Bacteria	Firmicutes	Peptococcia	Peptococcales	Peptococcaceae	UBA7185	-	0	0	0	0	0	0	1	1	0	0	0	0	0	0	0	0	0	0	0	0	0	0	0	0	0	0	0	0	0	0	0	0	0	0	0	0	0	0	0	0	0	0
SGB1683	Bacteria	Firmicutes	Clostridia	Lachnospirales	Lachnospiraceae	-	-	0	0	0	0	0	0	0	3	0	0	0	0	0	0	0	0	0	0	0	0	0	0	0	0	0	0	0	0	0	0	0	0	1	0	0	0	0	0	0	0	0	0
SGB1000	Bacteria	Bacteroidetes	Bacteroidia	Bacteroidales	UBA1402	UBA1757	-	0	0	0	0	1	0	0	0	0	0	0	0	0	0	0	0	0	0	0	1	0	0	0	0	0	0	0	0	0	0	0	2	0	1	0	0	0	0	0	0	0	0
SGB357	Bacteria	Bacteroidetes	Bacteroidia	Bacteroidales	UBA932	RC9	-	0	0	0	0	0	0	0	4	0	0	0	0	0	0	0	0	0	0	0	1	0	0	0	0	0	0	0	0	0	0	0	4	0	0	0	1	0	0	1	0	0	0
SGB800	Bacteria	Firmicutes	Bacilli	Erysipelotrichales	Erysipelotrichaceae	Solobacterium	-	0	0	0	0	0	0	0	8	0	0	0	0	0	0	0	0	0	0	0	0	0	0	0	0	0	0	0	0	0	1	0	0	0	0	0	1	0	0	1	0	0	0
SGB666	Bacteria	Bacteroidetes	Bacteroidia	Bacteroidales	UBA3824	UBA3824	-	0	0	0	0	0	0	0	2	0	0	0	0	0	0	0	0	0	0	0	1	0	2	0	0	0	0	0	0	0	1	0	2	0	2	0	0	0	0	2	0	0	0
SGB1320	Bacteria	Firmicutes	Clostridia	Lachnospirales	Lachnospiraceae	CAG-81	-	0	0	0	0	0	0	0	2	0	0	0	0	0	0	0	0	0	0	0	0	0	0	0	0	0	0	0	0	0	0	0	0	1	0	0	0	0	0	0	0	0	0
SGB45	Bacteria	Bacteroidetes	Bacteroidia	Bacteroidales	Bacteroidaceae	Prevotella	GCA_002392725.1	0	0	0	0	0	0	0	5	0	0	0	1	2	0	0	1	0	0	0	1	0	0	0	0	0	0	0	0	0	1	0	10	0	4	0	0	0	0	6	1	0	0
SGB976	Bacteria	Firmicutes	Clostridia	Lachnospirales	Lachnospiraceae	Butyrivibrio	-	0	0	0	0	0	0	0	0	0	0	0	0	1	0	0	0	0	0	3	0	0	0	0	0	0	4	0	0	0	0	0	0	3	0	0	0	0	0	0	0	1	0
SGB955	Bacteria	Firmicutes	Peptococcia	Peptococcales	Peptococcaceae	UBA7185	-	0	0	0	0	0	0	0	1	0	0	0	0	0	0	0	0	0	0	0	0	0	0	0	0	0	0	0	0	0	0	0	0	0	0	0	0	0	0	0	0	0	0
SGB969	Bacteria	Firmicutes	Clostridia	Saccharofermentanales	Saccharofermentanaceae	Saccharofermentans	-	0	0	0	0	0	0	0	4	0	0	0	0	0	0	0	0	0	0	0	0	0	2	0	0	0	0	0	0	1	1	0	0	0	1	0	0	0	0	2	0	0	0
SGB1081	Bacteria	Bacteroidetes	Bacteroidia	Bacteroidales	Bacteroidaceae	UBA4372	-	0	0	0	0	0	0	0	1	0	0	0	2	2	0	0	1	0	0	0	1	0	1	0	0	0	0	0	0	0	0	0	10	0	0	0	0	0	0	0	0	0	0
SGB990	Bacteria	Verrucomicrobia	Kiritimatiellae	RFP12	UBA1067	UBA1067	-	0	0	0	0	0	0	0	0	0	0	0	0	0	0	0	3	0	0	0	0	0	1	0	0	0	0	0	0	0	0	0	2	0	1	0	0	0	0	1	1	0	0
SGB1095	Bacteria	Firmicutes	Clostridia	Oscillospirales	DTU089	-	-	0	0	0	0	0	0	1	0	0	0	0	0	0	0	0	0	0	0	0	0	0	0	0	0	0	0	0	0	0	0	0	0	1	1	0	2	0	0	1	0	0	0
SGB985	Bacteria	Verrucomicrobia	Lentisphaeria	UBA1784	UBA1784	UBA1784	-	0	0	0	0	0	0	0	1	0	0	0	0	0	0	0	0	0	0	0	1	0	1	0	0	0	0	0	0	0	0	0	1	0	0	0	0	0	0	0	0	0	0
SGB443	Bacteria	Firmicutes	Clostridia	Saccharofermentanales	Saccharofermentanaceae	Firm-16	-	0	0	0	0	0	0	0	1	0	0	0	0	0	0	0	0	0	0	2	0	0	2	0	0	0	0	0	0	1	1	0	0	0	0	0	0	0	0	2	0	0	0
[truncated: 301 more columns]

## Sheet: EMP
Embden-Meyerhof-Parnas	Domain	Phylum	Class	Order	Family	Genus	Species	K00844	K00845	K00886	K00918	K01810	K15916	K06859	K13810	K00850	K16370	K00918	K21071	K01623	K01624	K11645	K01622	K16305	K16306	K00134	K00150	K01803	K00927	K00131	K01834	K15633	K15634	K15635	K01689	K00873		Genus	Counts
								HK; hexokinase [EC:2.7.1.1]	glk; glucokinase [EC:2.7.1.2]	ppgK; polyphosphate glucokinase [EC:2.7.1.63]	pfkC; ADP-dependent phosphofructokinase/glucokinase [EC:2.7.1.146 2.7.1.147]	GPI, pgi; glucose-6-phosphate isomerase [EC:5.3.1.9]	pgi-pmi; glucose/mannose-6-phosphate isomerase [EC:5.3.1.9 5.3.1.8]	pgi1; glucose-6-phosphate isomerase, archaeal [EC:5.3.1.9]	tal-pgi; transaldolase / glucose-6-phosphate isomerase [EC:2.2.1.2 5.3.1.9]	pfkA, PFK; 6-phosphofructokinase 1 [EC:2.7.1.11]	pfkB; 6-phosphofructokinase 2 [EC:2.7.1.11]	pfkC; ADP-dependent phosphofructokinase/glucokinase [EC:2.7.1.146 2.7.1.147]	pfp Definition ATP-dependent phosphofructokinase / diphosphate-dependent phosphofructokinase [EC:2.7.1.11 2.7.1.90]	ALDO; fructose-bisphosphate aldolase, class I [EC:4.1.2.13]	FBA, fbaA; fructose-bisphosphate aldolase, class II [EC:4.1.2.13]	fbaB; fructose-bisphosphate aldolase, class I [EC:4.1.2.13]	K01622; fructose 1,6-bisphosphate aldolase/phosphatase [EC:4.1.2.13 3.1.3.11]	K16305; fructose-bisphosphate aldolase / 6-deoxy-5-ketofructose 1-phosphate synthase [EC:4.1.2.13 2.2.1.11]	K16306; fructose-bisphosphate aldolase / 2-amino-3,7-dideoxy-D-threo-hept-6-ulosonate synthase [EC:4.1.2.13 2.2.1.10]	GAPDH, gapA; glyceraldehyde 3-phosphate dehydrogenase [EC:1.2.1.12]	gap2; glyceraldehyde-3-phosphate dehydrogenase (NAD(P)) [EC:1.2.1.59]	TPI, tpiA; triosephosphate isomerase (TIM) [EC:5.3.1.1]	PGK, pgk; phosphoglycerate kinase [EC:2.7.2.3]	gapN; glyceraldehyde-3-phosphate dehydrogenase (NADP+) [EC:1.2.1.9]	PGAM, gpmA; 2,3-bisphosphoglycerate-dependent phosphoglycerate mutase [EC:5.4.2.11]	gpmI; 2,3-bisphosphoglycerate-independent phosphoglycerate mutase [EC:5.4.2.12]	gpmB; probable phosphoglycerate mutase [EC:5.4.2.12]	apgM; 2,3-bisphosphoglycerate-independent phosphoglycerate mutase [EC:5.4.2.12]	ENO, eno; enolase [EC:4.2.1.11]	PK, pyk; pyruvate kinase [EC:2.7.1.40]		-	17
SGB692	Bacteria	Proteobacteria	Alphaproteobacteria	Acetobacterales	Acetobacteraceae	Acetobacter	-	0	0	0	0	0	0	0	1	0	0	0	0	0	0	0	0	0	0	1	0	1	1	0	0	1	0	0	1	0		RC9	3
SGB982	Bacteria	Firmicutes	Clostridia	Oscillospirales	CAG-272	CAG-724	-	0	2	0	0	1	0	0	0	0	0	0	1	0	1	0	0	0	0	2	0	1	1	0	0	1	0	0	1	1		Firm-07	3
SGB12	Bacteria	Bacteroidetes	Bacteroidia	Bacteroidales	UBA932	RC9	-	0	1	0	0	1	0	0	0	0	0	0	0	0	1	0	0	0	0	1	0	1	1	0	1	0	0	0	1	0		Clostridium	3
SGB42	Bacteria	Bacteroidetes	Bacteroidia	Bacteroidales	F082	F082	-	0	0	0	0	1	0	0	0	0	0	0	1	0	1	0	0	0	0	2	0	1	1	0	1	0	0	0	1	0		Acetobacter	2
SGB1040	Bacteria	Proteobacteria	Gammaproteobacteria	Betaproteobacteriales	Burkholderiaceae	Achromobacter	-	0	0	0	0	2	0	0	0	0	0	0	0	0	1	0	0	0	0	1	0	1	1	0	1	0	1	0	2	1		F082	2
SGB1447	Bacteria	Firmicutes	Clostridia	Oscillospirales	DTU089	-	-	0	2	0	0	1	0	0	0	1	0	0	0	0	2	0	0	0	0	1	0	1	1	0	0	1	0	1	1	0		UBA3824	2
SGB1574	Bacteria	Firmicutes	Clostridia	Oscillospirales	CAG-272	Firm-07	-	0	1	0	0	1	0	0	0	0	0	0	0	0	2	0	0	0	0	1	0	1	1	0	0	1	0	1	1	1		CAG-81	2
SGB1675	Bacteria	Proteobacteria	Alphaproteobacteria	Rhizobiales	Rhizobiaceae	Phyllobacterium	-	0	1	0	0	1	0	0	0	0	0	0	0	1	0	0	0	0	0	2	0	1	1	0	1	0	0	0	1	1		Prevotella	2
SGB1042	Bacteria	Firmicutes	Clostridia	Clostridiales	Clostridiaceae	Clostridium	-	0	1	0	0	1	0	0	0	0	0	0	2	0	1	0	0	0	0	1	0	1	1	1	0	1	0	0	1	2		Saccharofermentans	2
SGB431	Bacteria	Proteobacteria	Alphaproteobacteria	RF32	Rs-D84	Rs-D84	-	0	0	0	0	0	0	0	0	0	0	0	0	0	1	0	0	0	0	1	0	1	1	0	0	1	0	0	1	1		UBA1784	2
SGB677	Bacteria	Bacteroidetes	Bacteroidia	Bacteroidales	F082	F082	-	0	1	0	0	1	0	0	0	0	0	0	1	0	1	0	0	0	0	2	0	1	1	0	1	1	0	0	1	0		UBA1067	2
SGB792	Bacteria	Firmicutes	Clostridia	Lachnospirales	Lachnospiraceae	UBA2868	UBA9423	0	1	0	0	1	0	0	0	1	0	0	1	0	2	0	0	0	0	0	0	0	0	0	1	1	0	0	1	0		UBA7185	2
SGB26	Bacteria	Proteobacteria	Gammaproteobacteria	Enterobacterales	Succinivibrionaceae	UBA2804	-	0	0	1	0	1	0	0	0	1	0	0	0	0	1	0	0	0	0	3	0	1	1	0	0	1	0	0	1	2		CAG-724	1
SGB1582	Bacteria	Bacteroidetes	Bacteroidia	Bacteroidales	Rikenellaceae	Alistipes	-	0	1	0	0	1	0	0	0	1	0	0	0	0	2	0	0	0	0	1	0	1	1	0	0	1	0	0	0	0		Achromobacter	1
SGB881	Bacteria	Proteobacteria	Gammaproteobacteria	Enterobacterales	Enterobacteriaceae	Escherichia	Escherichia coli	0	0	0	0	1	0	0	0	1	1	0	0	0	1	1	0	0	0	2	0	1	1	0	1	1	1	0	1	2		Phyllobacterium	1
SGB442	Bacteria	Bacteroidetes	Bacteroidia	Bacteroidales	UBA3824	UBA3824	-	0	1	0	0	1	0	0	0	0	0	0	0	0	1	0	0	0	0	1	0	1	1	0	0	1	0	0	1	1		Rs-D84	1
SGB1621	Bacteria	Firmicutes	Clostridia	Oscillospirales	DTU089	-	-	0	1	0	0	1	0	0	0	1	0	0	0	0	2	0	0	0	0	1	0	1	1	0	0	1	0	1	0	1		UBA2868	1
SGB1062	Bacteria	Firmicutes	Clostridia	Oscillospirales	CAG-272	Firm-07	-	0	1	0	0	0	0	0	0	0	0	0	0	0	0	0	0	0	0	1	0	1	1	0	0	1	0	1	1	1		UBA2804	1
SGB719	Bacteria	Proteobacteria	Alphaproteobacteria	Acetobacterales	Acetobacteraceae	Acetobacter	-	0	0	0	0	0	0	0	1	0	0	0	0	0	0	0	0	0	0	1	0	1	1	0	0	1	0	0	1	0		Alistipes	1
SGB1655	Bacteria	Firmicutes	Clostridia	Oscillospirales	DTU089	-	-	0	1	0	0	1	0	0	0	1	0	0	0	0	2	0	0	0	0	1	0	1	1	0	0	1	0	1	1	1		Escherichia	1
SGB44	Bacteria	Bacteroidetes	Bacteroidia	Bacteroidales	UBA932	Bact-11	-	0	1	0	0	1	0	0	0	1	0	0	0	0	1	0	0	0	0	1	0	1	1	0	0	1	0	0	1	0		Bact-11	1
SGB102	Bacteria	Bacteroidetes	Bacteroidia	Bacteroidales	UBA932	-	-	0	2	0	0	1	0	0	0	1	0	0	0	0	2	0	0	0	0	1	0	1	1	0	0	1	0	0	2	0		UBA1436	1
SGB1668	Bacteria	Spirochaetes	GWE2-31-10	GWE2-31-10	GWE2-31-10	-	-	0	1	0	0	1	0	0	0	1	0	0	0	0	1	0	0	0	0	1	0	1	1	0	0	1	0	0	1	1		P3	1
SGB1862	Bacteria	Bacteroidetes	Bacteroidia	Bacteroidales	Muribaculaceae	-	-	0	0	0	0	1	0	0	0	0	0	0	0	0	1	0	0	0	0	1	0	1	1	0	0	1	0	0	1	0		CAG-831	1
SGB1498	Bacteria	Bacteroidetes	Bacteroidia	Bacteroidales	Muribaculaceae	-	-	0	0	0	0	1	0	0	0	1	0	0	0	0	1	0	0	0	0	0	0	0	0	0	0	2	0	0	1	0		Ruminococcus	1
SGB644	Bacteria	Bacteroidetes	Bacteroidia	Bacteroidales	Paludibacteraceae	-	-	0	1	0	0	1	0	0	0	1	0	0	0	0	2	0	0	0	0	1	0	1	1	0	0	1	0	0	0	0		CAG-521	1
SGB1122	Bacteria	Firmicutes	Clostridia	4C28d-15	CAG-727	-	-	0	1	0	0	1	0	0	0	0	0	0	1	0	2	0	0	0	0	3	0	1	1	0	0	1	0	0	0	1		UBA1757	1
SGB1337	Bacteria	Elusimicrobia	Elusimicrobia	Elusimicrobiales	Elusimicrobiaceae	UBA1436	-	0	0	0	0	0	0	0	0	0	0	0	1	0	1	0	0	0	0	1	0	1	1	0	1	1	0	0	1	1		Solobacterium	1
SGB104	Bacteria	Bacteroidetes	Bacteroidia	Bacteroidales	P3	P3	-	0	1	0	0	1	0	0	0	0	0	0	1	0	2	0	0	0	0	2	0	1	1	0	0	0	0	0	1	0		Butyrivibrio	1
SGB1183	Bacteria	Bacteroidetes	Bacteroidia	Bacteroidales	Muribaculaceae	-	-	0	1	0	0	1	0	0	0	0	0	0	0	0	1	0	0	0	0	1	0	1	1	0	0	1	0	0	1	0		UBA4372	1
SGB1576	Bacteria	Bacteroidetes	Bacteroidia	Bacteroidales	UBA932	CAG-831	-	0	1	0	0	1	0	0	0	0	0	0	0	0	1	0	0	0	0	0	0	1	1	0	0	1	0	0	0	0		Firm-16	1
SGB1038	Bacteria	Firmicutes	Clostridia	Lachnospirales	Lachnospiraceae	-	-	0	1	0	0	1	0	0	0	0	0	0	2	0	1	0	0	0	0	1	0	1	1	0	0	1	0	1	2	0
SGB1620	Bacteria	Firmicutes	Clostridia	Lachnospirales	Lachnospiraceae	CAG-81	-	0	2	0	0	2	0	0	0	1	0	0	1	0	1	0	0	0	0	0	0	0	0	0	0	1	0	2	1	2
SGB9	Bacteria	Bacteroidetes	Bacteroidia	Bacteroidales	UBA932	RC9	-	0	1	0	0	1	0	0	0	1	0	0	0	0	3	0	0	0	0	1	0	1	1	0	1	0	0	0	0	0
SGB796	Bacteria	Firmicutes	Clostridia	Oscillospirales	DTU089	Ruminococcus	-	0	0	0	0	0	0	0	0	1	0	0	0	0	1	0	0	0	0	1	0	1	0	0	0	1	0	0	0	0
SGB37	Bacteria	Bacteroidetes	Bacteroidia	Bacteroidales	Bacteroidaceae	Prevotella	GCA_002392725.1	0	1	0	0	2	0	0	0	0	0	0	0	0	1	0	0	0	0	1	0	1	1	0	0	1	0	2	0	1
SGB1343	Bacteria	Firmicutes	Clostridia	Oscillospirales	CAG-272	Firm-07	-	0	1	0	0	1	0	0	0	0	0	0	0	0	1	0	0	0	0	1	0	0	0	0	0	1	0	1	1	1
SGB997	Bacteria	Firmicutes	Clostridia	Oscillospirales	DTU089	-	-	0	0	0	0	0	0	0	0	0	0	0	0	0	2	0	0	0	0	0	0	1	1	0	0	1	0	1	1	1
SGB794	Bacteria	Firmicutes	Clostridia	Clostridiales	Clostridiaceae	Clostridium	-	0	1	0	0	1	0	0	0	1	0	0	1	0	1	0	0	0	0	1	0	2	1	0	0	1	0	1	1	3
SGB979	Bacteria	Proteobacteria	Gammaproteobacteria	Betaproteobacteriales	Burkholderiaceae	CAG-521	-	0	0	0	0	1	0	0	0	0	0	0	0	0	2	0	0	0	0	1	0	1	1	0	0	2	0	0	1	0
SGB1317	Bacteria	Firmicutes	Clostridia	Saccharofermentanales	Saccharofermentanaceae	Saccharofermentans	-	0	1	0	0	0	0	0	0	1	0	0	0	0	1	0	0	0	0	1	0	0	2	0	0	0	0	0	1	1
SGB441	Bacteria	Firmicutes	Clostridia	Christensenellales	Christensenellaceae	-	-	0	0	0	0	1	0	0	0	0	0	0	0	0	4	0	0	0	0	1	0	1	1	0	0	1	0	0	0	2
SGB974	Bacteria	Verrucomicrobia	Lentisphaeria	UBA1784	UBA1784	UBA1784	-	0	0	0	0	1	0	0	0	0	0	0	0	0	1	0	0	0	0	1	0	1	1	0	0	1	0	1	0	0
SGB802	Bacteria	Verrucomicrobia	Kiritimatiellae	RFP12	UBA1067	UBA1067	-	1	0	0	0	1	0	0	0	0	0	0	0	0	1	0	0	0	0	1	0	1	1	0	0	1	0	0	1	0
SGB1387	Bacteria	Bacteroidetes	Bacteroidia	Bacteroidales	Muribaculaceae	-	-	0	1	0	0	1	0	0	0	1	0	0	0	0	1	0	0	0	0	1	0	1	1	0	0	1	0	0	1	0
SGB18	Bacteria	Bacteroidetes	Bacteroidia	Bacteroidales	Paludibacteraceae	-	-	0	1	0	0	2	0	0	0	1	0	0	0	0	1	0	0	0	0	1	0	1	1	0	0	1	0	1	0	0
SGB1713	Bacteria	Firmicutes	Clostridia	Clostridiales	Clostridiaceae	Clostridium	-	0	1	0	0	1	0	0	0	0	0	0	1	0	1	0	0	0	0	1	0	1	1	1	0	1	0	0	1	1
SGB1402	Bacteria	Firmicutes	Peptococcia	Peptococcales	Peptococcaceae	UBA7185	-	0	0	0	0	1	0	0	0	0	0	0	0	0	1	0	0	0	0	1	0	1	1	0	0	1	0	0	1	2
SGB1683	Bacteria	Firmicutes	Clostridia	Lachnospirales	Lachnospiraceae	-	-	0	2	0	0	1	0	0	0	1	0	0	0	0	1	0	0	0	0	1	0	0	1	0	0	1	0	1	1	2
SGB1000	Bacteria	Bacteroidetes	Bacteroidia	Bacteroidales	UBA1402	UBA1757	-	0	0	0	0	1	0	0	0	1	0	0	0	0	1	0	0	0	0	1	0	1	1	0	0	1	0	2	0	0
SGB357	Bacteria	Bacteroidetes	Bacteroidia	Bacteroidales	UBA932	RC9	-	0	1	0	0	2	0	0	0	1	0	0	0	0	2	0	0	0	0	1	0	1	1	0	1	0	0	0	0	0
SGB800	Bacteria	Firmicutes	Bacilli	Erysipelotrichales	Erysipelotrichaceae	Solobacterium	-	0	2	0	0	1	0	0	0	1	0	0	0	0	2	0	0	0	0	1	0	2	1	0	1	0	0	0	1	0
SGB666	Bacteria	Bacteroidetes	Bacteroidia	Bacteroidales	UBA3824	UBA3824	-	0	0	0	0	0	0	0	0	0	0	0	0	0	1	0	0	0	0	1	0	1	1	0	0	1	0	0	1	1
SGB1320	Bacteria	Firmicutes	Clostridia	Lachnospirales	Lachnospiraceae	CAG-81	-	0	2	0	0	1	0	0	0	1	0	0	1	0	1	0	0	0	0	1	0	1	1	0	0	2	0	1	1	2
SGB45	Bacteria	Bacteroidetes	Bacteroidia	Bacteroidales	Bacteroidaceae	Prevotella	GCA_002392725.1	0	1	0	0	1	0	0	0	0	0	0	0	0	2	0	0	0	0	1	0	1	2	0	0	2	0	1	0	1
SGB976	Bacteria	Firmicutes	Clostridia	Lachnospirales	Lachnospiraceae	Butyrivibrio	-	0	1	0	0	1	0	0	0	0	0	0	1	0	1	0	0	0	0	1	0	1	1	0	0	1	0	1	1	1
SGB955	Bacteria	Firmicutes	Peptococcia	Peptococcales	Peptococcaceae	UBA7185	-	0	0	0	0	1	0	0	0	0	0	0	0	0	1	0	0	0	0	1	0	1	1	0	0	1	0	0	1	2
SGB969	Bacteria	Firmicutes	Clostridia	Saccharofermentanales	Saccharofermentanaceae	Saccharofermentans	-	0	1	0	0	1	0	0	0	0	0	0	0	0	1	0	0	0	0	1	0	1	1	0	0	1	0	0	1	1
SGB1081	Bacteria	Bacteroidetes	Bacteroidia	Bacteroidales	Bacteroidaceae	UBA4372	-	0	1	0	0	1	0	0	0	1	0	0	0	0	2	0	0	0	0	2	0	1	1	0	0	1	0	1	0	0
SGB990	Bacteria	Verrucomicrobia	Kiritimatiellae	RFP12	UBA1067	UBA1067	-	1	0	0	0	1	0	0	0	0	0	0	0	0	2	0	0	0	0	1	0	1	1	0	0	1	0	0	0	0
SGB1095	Bacteria	Firmicutes	Clostridia	Oscillospirales	DTU089	-	-	0	0	0	0	1	0	0	0	0	0	0	1	0	2	0	0	0	0	1	0	1	1	0	0	1	0	1	1	1
SGB985	Bacteria	Verrucomicrobia	Lentisphaeria	UBA1784	UBA1784	UBA1784	-	0	0	0	0	2	0	0	0	0	0	0	0	0	2	0	0	0	0	0	0	1	0	0	0	1	0	1	3	0
SGB443	Bacteria	Firmicutes	Clostridia	Saccharofermentanales	Saccharofermentanaceae	Firm-16	-	0	2	0	0	0	0	0	0	1	0	0	0	0	1	0	0	0	0	1	0	0	1	0	1	1	0	0	0	1

## Sheet: HMP
Hexose monophosphate pathway	Domain	Phylum	Class	Order	Family	Genus	Species	K01810	K15916	K06859	K13810	K01057	K07404	K00033	K01807	K01808	K01783	K00615	K00616		Genus	Counts
								GPI, pgi; glucose-6-phosphate isomerase [EC:5.3.1.9]	pgi-pmi; glucose/mannose-6-phosphate isomerase [EC:5.3.1.9 5.3.1.8]	pgi1; glucose-6-phosphate isomerase, archaeal [EC:5.3.1.9]	tal-pgi; transaldolase / glucose-6-phosphate isomerase [EC:2.2.1.2 5.3.1.9]	PGLS, pgl, devB; 6-phosphogluconolactonase [EC:3.1.1.31]	pgl; 6-phosphogluconolactonase [EC:3.1.1.31]	PGD, gnd, gntZ; 6-phosphogluconate dehydrogenase [EC:1.1.1.44 1.1.1.343]	rpiA; ribose 5-phosphate isomerase A [EC:5.3.1.6]	rpiB; ribose 5-phosphate isomerase B [EC:5.3.1.6]	rpe, RPE; ribulose-phosphate 3-epimerase [EC:5.1.3.1]	E2.2.1.1, tktA, tktB; transketolase [EC:2.2.1.1]	E2.2.1.2, talA, talB; transaldolase [EC:2.2.1.2]
SGB692	Bacteria	Proteobacteria	Alphaproteobacteria	Acetobacterales	Acetobacteraceae	Acetobacter	-	0	0	0	1	0	0	0	1	0	1	1	0
SGB982	Bacteria	Firmicutes	Clostridia	Oscillospirales	CAG-272	CAG-724	-	1	0	0	0	0	0	0	0	1	1	2	0		-	17
SGB12	Bacteria	Bacteroidetes	Bacteroidia	Bacteroidales	UBA932	RC9	-	1	0	0	0	0	1	0	0	1	1	2	0		RC9	3
SGB42	Bacteria	Bacteroidetes	Bacteroidia	Bacteroidales	F082	F082	-	1	0	0	0	0	0	0	0	1	1	2	0		Firm-07	3
SGB1040	Bacteria	Proteobacteria	Gammaproteobacteria	Betaproteobacteriales	Burkholderiaceae	Achromobacter	-	2	0	0	0	0	1	0	1	0	1	3	1		Clostridium	3
SGB1447	Bacteria	Firmicutes	Clostridia	Oscillospirales	DTU089	-	-	1	0	0	0	0	0	0	0	1	1	2	0		Acetobacter	2
SGB1574	Bacteria	Firmicutes	Clostridia	Oscillospirales	CAG-272	Firm-07	-	1	0	0	0	0	0	0	0	1	1	2	0		F082	2
SGB1675	Bacteria	Proteobacteria	Alphaproteobacteria	Rhizobiales	Rhizobiaceae	Phyllobacterium	-	1	0	0	0	1	1	2	1	0	1	1	1		UBA3824	2
SGB1042	Bacteria	Firmicutes	Clostridia	Clostridiales	Clostridiaceae	Clostridium	-	1	0	0	0	0	0	0	0	2	1	2	0		CAG-81	2
SGB431	Bacteria	Proteobacteria	Alphaproteobacteria	RF32	Rs-D84	Rs-D84	-	0	0	0	0	0	0	0	0	0	0	1	0		Prevotella	2
SGB677	Bacteria	Bacteroidetes	Bacteroidia	Bacteroidales	F082	F082	-	1	0	0	0	0	0	0	0	1	1	2	0		Saccharofermentans	2
SGB792	Bacteria	Firmicutes	Clostridia	Lachnospirales	Lachnospiraceae	UBA2868	UBA9423	1	0	0	0	0	1	0	0	1	1	3	0		UBA1784	2
SGB26	Bacteria	Proteobacteria	Gammaproteobacteria	Enterobacterales	Succinivibrionaceae	UBA2804	-	1	0	0	0	0	0	0	0	0	1	1	0		UBA1067	2
SGB1582	Bacteria	Bacteroidetes	Bacteroidia	Bacteroidales	Rikenellaceae	Alistipes	-	1	0	0	0	0	0	0	0	1	1	1	0		UBA7185	2
SGB881	Bacteria	Proteobacteria	Gammaproteobacteria	Enterobacterales	Enterobacteriaceae	Escherichia	Escherichia coli	1	0	0	0	0	1	0	1	0	1	2	2		CAG-724	1
SGB442	Bacteria	Bacteroidetes	Bacteroidia	Bacteroidales	UBA3824	UBA3824	-	1	0	0	0	0	0	0	0	1	1	1	0		Achromobacter	1
SGB1621	Bacteria	Firmicutes	Clostridia	Oscillospirales	DTU089	-	-	1	0	0	0	0	0	0	0	1	1	2	0		Phyllobacterium	1
SGB1062	Bacteria	Firmicutes	Clostridia	Oscillospirales	CAG-272	Firm-07	-	0	0	0	0	0	0	0	0	1	1	2	1		Rs-D84	1
SGB719	Bacteria	Proteobacteria	Alphaproteobacteria	Acetobacterales	Acetobacteraceae	Acetobacter	-	0	0	0	1	0	0	0	1	0	1	1	0		UBA2868	1
SGB1655	Bacteria	Firmicutes	Clostridia	Oscillospirales	DTU089	-	-	1	0	0	0	0	0	0	0	1	1	2	0		UBA2804	1
SGB44	Bacteria	Bacteroidetes	Bacteroidia	Bacteroidales	UBA932	Bact-11	-	1	0	0	0	0	1	0	0	1	1	2	1		Alistipes	1
SGB102	Bacteria	Bacteroidetes	Bacteroidia	Bacteroidales	UBA932	-	-	1	0	0	0	0	0	2	0	1	1	1	0		Escherichia	1
SGB1668	Bacteria	Spirochaetes	GWE2-31-10	GWE2-31-10	GWE2-31-10	-	-	1	0	0	0	0	0	0	0	0	0	1	0		Bact-11	1
SGB1862	Bacteria	Bacteroidetes	Bacteroidia	Bacteroidales	Muribaculaceae	-	-	1	0	0	0	0	0	0	0	1	1	1	0		UBA1436	1
SGB1498	Bacteria	Bacteroidetes	Bacteroidia	Bacteroidales	Muribaculaceae	-	-	1	0	0	0	0	0	0	0	1	1	1	0		P3	1
SGB644	Bacteria	Bacteroidetes	Bacteroidia	Bacteroidales	Paludibacteraceae	-	-	1	0	0	0	0	0	0	0	1	1	1	0		CAG-831	1
SGB1122	Bacteria	Firmicutes	Clostridia	4C28d-15	CAG-727	-	-	1	0	0	0	0	0	0	0	1	1	1	0		Ruminococcus	1
SGB1337	Bacteria	Elusimicrobia	Elusimicrobia	Elusimicrobiales	Elusimicrobiaceae	UBA1436	-	0	0	0	0	0	0	0	0	1	1	1	0		CAG-521	1
SGB104	Bacteria	Bacteroidetes	Bacteroidia	Bacteroidales	P3	P3	-	1	0	0	0	0	0	0	0	1	1	1	0		UBA1757	1
SGB1183	Bacteria	Bacteroidetes	Bacteroidia	Bacteroidales	Muribaculaceae	-	-	1	0	0	0	0	0	0	0	1	1	1	0		Solobacterium	1
SGB1576	Bacteria	Bacteroidetes	Bacteroidia	Bacteroidales	UBA932	CAG-831	-	1	0	0	0	0	0	0	0	1	0	2	1		Butyrivibrio	1
SGB1038	Bacteria	Firmicutes	Clostridia	Lachnospirales	Lachnospiraceae	-	-	1	0	0	0	0	0	0	0	1	1	1	0		UBA4372	1
SGB1620	Bacteria	Firmicutes	Clostridia	Lachnospirales	Lachnospiraceae	CAG-81	-	2	0	0	0	0	1	0	0	1	1	4	0		Firm-16	1
SGB9	Bacteria	Bacteroidetes	Bacteroidia	Bacteroidales	UBA932	RC9	-	1	0	0	0	0	0	1	0	1	1	2	0
SGB796	Bacteria	Firmicutes	Clostridia	Oscillospirales	DTU089	Ruminococcus	-	0	0	0	0	0	0	0	0	2	1	1	0
SGB37	Bacteria	Bacteroidetes	Bacteroidia	Bacteroidales	Bacteroidaceae	Prevotella	GCA_002392725.1	2	0	0	0	0	1	0	0	0	1	2	0
SGB1343	Bacteria	Firmicutes	Clostridia	Oscillospirales	CAG-272	Firm-07	-	1	0	0	0	0	0	0	0	0	1	0	0
SGB997	Bacteria	Firmicutes	Clostridia	Oscillospirales	DTU089	-	-	0	0	0	0	0	0	0	0	1	1	2	0
SGB794	Bacteria	Firmicutes	Clostridia	Clostridiales	Clostridiaceae	Clostridium	-	1	0	0	0	0	0	0	0	1	1	3	0
SGB979	Bacteria	Proteobacteria	Gammaproteobacteria	Betaproteobacteriales	Burkholderiaceae	CAG-521	-	1	0	0	0	0	0	0	1	0	1	1	0
SGB1317	Bacteria	Firmicutes	Clostridia	Saccharofermentanales	Saccharofermentanaceae	Saccharofermentans	-	0	0	0	0	0	0	0	0	1	1	2	0
SGB441	Bacteria	Firmicutes	Clostridia	Christensenellales	Christensenellaceae	-	-	1	0	0	0	0	0	0	0	1	0	0	0
SGB974	Bacteria	Verrucomicrobia	Lentisphaeria	UBA1784	UBA1784	UBA1784	-	1	0	0	0	0	2	1	0	0	1	1	0
SGB802	Bacteria	Verrucomicrobia	Kiritimatiellae	RFP12	UBA1067	UBA1067	-	1	0	0	0	0	1	0	0	0	1	1	0
SGB1387	Bacteria	Bacteroidetes	Bacteroidia	Bacteroidales	Muribaculaceae	-	-	1	0	0	0	0	0	0	0	0	1	1	0
SGB18	Bacteria	Bacteroidetes	Bacteroidia	Bacteroidales	Paludibacteraceae	-	-	2	0	0	0	0	0	0	0	1	1	1	0
SGB1713	Bacteria	Firmicutes	Clostridia	Clostridiales	Clostridiaceae	Clostridium	-	1	0	0	0	0	0	0	0	1	1	2	0
SGB1402	Bacteria	Firmicutes	Peptococcia	Peptococcales	Peptococcaceae	UBA7185	-	1	0	0	0	0	0	0	0	1	1	2	1
SGB1683	Bacteria	Firmicutes	Clostridia	Lachnospirales	Lachnospiraceae	-	-	1	0	0	0	0	1	0	0	1	1	2	0
SGB1000	Bacteria	Bacteroidetes	Bacteroidia	Bacteroidales	UBA1402	UBA1757	-	1	0	0	0	0	0	0	0	1	1	2	0
SGB357	Bacteria	Bacteroidetes	Bacteroidia	Bacteroidales	UBA932	RC9	-	2	0	0	0	0	0	1	0	1	1	2	0
SGB800	Bacteria	Firmicutes	Bacilli	Erysipelotrichales	Erysipelotrichaceae	Solobacterium	-	1	0	0	0	0	0	0	0	1	1	2	1
SGB666	Bacteria	Bacteroidetes	Bacteroidia	Bacteroidales	UBA3824	UBA3824	-	0	0	0	0	0	0	0	0	0	1	0	0
SGB1320	Bacteria	Firmicutes	Clostridia	Lachnospirales	Lachnospiraceae	CAG-81	-	1	0	0	0	0	1	0	0	1	1	2	0
SGB45	Bacteria	Bacteroidetes	Bacteroidia	Bacteroidales	Bacteroidaceae	Prevotella	GCA_002392725.1	1	0	0	0	0	0	0	0	0	1	2	0
SGB976	Bacteria	Firmicutes	Clostridia	Lachnospirales	Lachnospiraceae	Butyrivibrio	-	1	0	0	0	0	0	0	0	1	1	1	0
SGB955	Bacteria	Firmicutes	Peptococcia	Peptococcales	Peptococcaceae	UBA7185	-	1	0	0	0	0	0	0	0	1	1	2	1
SGB969	Bacteria	Firmicutes	Clostridia	Saccharofermentanales	Saccharofermentanaceae	Saccharofermentans	-	1	0	0	0	0	0	0	0	0	1	2	0
SGB1081	Bacteria	Bacteroidetes	Bacteroidia	Bacteroidales	Bacteroidaceae	UBA4372	-	1	0	0	0	0	1	0	0	0	1	1	0
SGB990	Bacteria	Verrucomicrobia	Kiritimatiellae	RFP12	UBA1067	UBA1067	-	1	0	0	0	0	1	0	0	1	1	1	0
SGB1095	Bacteria	Firmicutes	Clostridia	Oscillospirales	DTU089	-	-	1	0	0	0	0	0	0	0	1	1	2	0
SGB985	Bacteria	Verrucomicrobia	Lentisphaeria	UBA1784	UBA1784	UBA1784	-	2	0	0	0	0	1	1	0	0	1	1	0
SGB443	Bacteria	Firmicutes	Clostridia	Saccharofermentanales	Saccharofermentanaceae	Firm-16	-	0	0	0	0	0	0	0	1	1	1	1	0

## Sheet: ED
Entner-Doudoroff pathway	Domain	Phylum	Class	Order	Family	Genus	Species	K00036	K01057	K07404	K01690	K01625
								G6PD, zwf; glucose-6-phosphate 1-dehydrogenase [EC:1.1.1.49 1.1.1.363]	PGLS, pgl, devB; 6-phosphogluconolactonase [EC:3.1.1.31]	pgl; 6-phosphogluconolactonase [EC:3.1.1.31]	edd; phosphogluconate dehydratase [EC:4.2.1.12]	eda; 2-dehydro-3-deoxyphosphogluconate aldolase / (4S)-4-hydroxy-2-oxoglutarate aldolase [EC:4.1.2.14 4.1.3.42]
SGB982	Bacteria	Firmicutes	Clostridia	Oscillospirales	CAG-272	CAG-724	-	0	0	0	0	1
SGB12	Bacteria	Bacteroidetes	Bacteroidia	Bacteroidales	UBA932	RC9	-	0	0	1	0	0
SGB1040	Bacteria	Proteobacteria	Gammaproteobacteria	Betaproteobacteriales	Burkholderiaceae	Achromobacter	-	0	0	1	0	1
SGB1447	Bacteria	Firmicutes	Clostridia	Oscillospirales	DTU089	-	-	0	0	0	0	1
SGB1675	Bacteria	Proteobacteria	Alphaproteobacteria	Rhizobiales	Rhizobiaceae	Phyllobacterium	-	2	1	1	1	1
SGB792	Bacteria	Firmicutes	Clostridia	Lachnospirales	Lachnospiraceae	UBA2868	UBA9423	0	0	1	0	1
SGB881	Bacteria	Proteobacteria	Gammaproteobacteria	Enterobacterales	Enterobacteriaceae	Escherichia	Escherichia coli	1	0	1	1	1
SGB1062	Bacteria	Firmicutes	Clostridia	Oscillospirales	CAG-272	Firm-07	-	0	0	0	0	1
SGB44	Bacteria	Bacteroidetes	Bacteroidia	Bacteroidales	UBA932	Bact-11	-	0	0	1	0	1
SGB102	Bacteria	Bacteroidetes	Bacteroidia	Bacteroidales	UBA932	-	-	0	0	0	0	1
SGB1122	Bacteria	Firmicutes	Clostridia	4C28d-15	CAG-727	-	-	0	0	0	0	1
SGB1620	Bacteria	Firmicutes	Clostridia	Lachnospirales	Lachnospiraceae	CAG-81	-	0	0	1	0	1
SGB9	Bacteria	Bacteroidetes	Bacteroidia	Bacteroidales	UBA932	RC9	-	0	0	0	0	1
SGB37	Bacteria	Bacteroidetes	Bacteroidia	Bacteroidales	Bacteroidaceae	Prevotella	GCA_002392725.1	0	0	1	0	1
SGB1343	Bacteria	Firmicutes	Clostridia	Oscillospirales	CAG-272	Firm-07	-	0	0	0	0	1
SGB1317	Bacteria	Firmicutes	Clostridia	Saccharofermentanales	Saccharofermentanaceae	Saccharofermentans	-	0	0	0	0	1
SGB974	Bacteria	Verrucomicrobia	Lentisphaeria	UBA1784	UBA1784	UBA1784	-	0	0	2	0	1
SGB802	Bacteria	Verrucomicrobia	Kiritimatiellae	RFP12	UBA1067	UBA1067	-	0	0	1	0	1
SGB1683	Bacteria	Firmicutes	Clostridia	Lachnospirales	Lachnospiraceae	-	-	0	0	1	0	2
SGB1000	Bacteria	Bacteroidetes	Bacteroidia	Bacteroidales	UBA1402	UBA1757	-	0	0	0	0	1
SGB666	Bacteria	Bacteroidetes	Bacteroidia	Bacteroidales	UBA3824	UBA3824	-	0	0	0	0	1
SGB1320	Bacteria	Firmicutes	Clostridia	Lachnospirales	Lachnospiraceae	CAG-81	-	0	0	1	0	1
SGB969	Bacteria	Firmicutes	Clostridia	Saccharofermentanales	Saccharofermentanaceae	Saccharofermentans	-	0	0	0	0	2
SGB1081	Bacteria	Bacteroidetes	Bacteroidia	Bacteroidales	Bacteroidaceae	UBA4372	-	0	0	1	0	1
SGB990	Bacteria	Verrucomicrobia	Kiritimatiellae	RFP12	UBA1067	UBA1067	-	0	0	1	0	1
SGB985	Bacteria	Verrucomicrobia	Lentisphaeria	UBA1784	UBA1784	UBA1784	-	0	0	1	0	1
SGB443	Bacteria	Firmicutes	Clostridia	Saccharofermentanales	Saccharofermentanaceae	Firm-16	-	0	0	0	0	1

## Sheet: TCA
TCA	Domain	Phylum	Class	Order	Family	Genus	Species	K01647	K05942	K00025	K00024	K00116	K01676	K01677	K01678	K01679	K00239	K00240	K00241	K00242	K00244	K00245	K00246	K00247	K18209	K18210	K01902	K01903	K18118	K00164	K00658	K00382	K00031	K00030	K01681	K01682		Genus	Counts
								CS, gltA; citrate synthase [EC:2.3.3.1]	citrate (Re)-synthase [EC:2.3.3.3]	MDH1; malate dehydrogenase [EC:1.1.1.37]	mdh; malate dehydrogenase [EC:1.1.1.37]	mqo; malate dehydrogenase (quinone) [EC:1.1.5.4]	E4.2.1.2A, fumA, fumB; fumarate hydratase, class I [EC:4.2.1.2]	E4.2.1.2AA, fumA; fumarate hydratase subunit alpha [EC:4.2.1.2]	E4.2.1.2AB, fumB; fumarate hydratase subunit beta [EC:4.2.1.2]	E4.2.1.2B, fumC; fumarate hydratase, class II [EC:4.2.1.2]	sdhA, frdA; succinate dehydrogenase / fumarate reductase, flavoprotein subunit [EC:1.3.5.1 1.3.5.4]	sdhB, frdB; succinate dehydrogenase / fumarate reductase, iron-sulfur subunit [EC:1.3.5.1 1.3.5.4]	sdhC, frdC; succinate dehydrogenase / fumarate reductase, cytochrome b subunit	sdhD, frdD; succinate dehydrogenase / fumarate reductase, membrane anchor subunit	frdA; fumarate reductase flavoprotein subunit [EC:1.3.5.4]	frdB; fumarate reductase iron-sulfur subunit [EC:1.3.5.4]	frdC; fumarate reductase subunit C	frdD; fumarate reductase subunit D	tfrA; fumarate reductase (CoM/CoB) subunit A [EC:1.3.4.1]	tfrB; fumarate reductase (CoM/CoB) subunit B [EC:1.3.4.1]	sucD; succinyl-CoA synthetase alpha subunit [EC:6.2.1.5]	sucC; succinyl-CoA synthetase beta subunit [EC:6.2.1.5]	aarC, cat1; succinyl-CoA:acetate CoA-transferase [EC:2.8.3.18]	OGDH, sucA; 2-oxoglutarate dehydrogenase E1 component [EC:1.2.4.2]	DLST, sucB; 2-oxoglutarate dehydrogenase E2 component (dihydrolipoamide succinyltransferase) [EC:2.3.1.61]	DLD, lpd, pdhD; dihydrolipoamide dehydrogenase [EC:1.8.1.4]	IDH1, IDH2, icd; isocitrate dehydrogenase [EC:1.1.1.42]	IDH3; isocitrate dehydrogenase (NAD+) [EC:1.1.1.41]	ACO, acnA; aconitate hydratase [EC:4.2.1.3]	acnB; aconitate hydratase 2 / 2-methylisocitrate dehydratase [EC:4.2.1.3 4.2.1.99]		-	15
SGB692	Bacteria	Proteobacteria	Alphaproteobacteria	Acetobacterales	Acetobacteraceae	Acetobacter	-	1	0	0	0	1	1	0	0	0	1	1	1	1	0	0	0	0	0	0	0	0	1	1	0	2	1	1	1	0		RC9	3
SGB982	Bacteria	Firmicutes	Clostridia	Oscillospirales	CAG-272	CAG-724	-	0	1	0	0	0	0	0	0	1	0	1	0	0	0	0	0	0	0	0	0	0	0	0	0	0	0	0	0	0		Firm-07	3
SGB12	Bacteria	Bacteroidetes	Bacteroidia	Bacteroidales	UBA932	RC9	-	0	0	0	0	0	1	0	0	0	1	1	1	0	0	0	0	0	0	0	0	0	0	0	0	1	0	0	0	0		Clostridium	3
SGB42	Bacteria	Bacteroidetes	Bacteroidia	Bacteroidales	F082	F082	-	0	0	0	0	0	0	0	0	0	1	1	1	0	0	0	0	0	0	0	0	0	0	0	0	0	0	0	0	0		Acetobacter	2
SGB1040	Bacteria	Proteobacteria	Gammaproteobacteria	Betaproteobacteriales	Burkholderiaceae	Achromobacter	-	1	0	0	1	1	2	0	0	1	1	2	1	1	0	0	0	0	0	0	1	1	1	1	1	3	1	0	1	1		F082	2
SGB1574	Bacteria	Firmicutes	Clostridia	Oscillospirales	CAG-272	Firm-07	-	0	0	0	0	0	0	0	0	1	0	0	0	0	0	0	0	0	0	0	0	0	0	0	0	0	1	0	0	0		UBA3824	2
SGB1675	Bacteria	Proteobacteria	Alphaproteobacteria	Rhizobiales	Rhizobiaceae	Phyllobacterium	-	1	0	0	1	0	0	0	0	1	1	1	1	1	0	0	0	0	0	0	1	1	0	1	1	3	1	0	1	0		CAG-81	2
SGB1042	Bacteria	Firmicutes	Clostridia	Clostridiales	Clostridiaceae	Clostridium	-	0	0	0	0	0	0	1	1	0	0	0	0	0	0	0	0	0	0	0	0	0	0	0	0	0	1	0	0	0		Prevotella	2
SGB677	Bacteria	Bacteroidetes	Bacteroidia	Bacteroidales	F082	F082	-	0	0	0	0	0	0	0	0	0	1	1	1	0	0	0	0	0	0	0	0	0	0	0	0	1	0	0	0	0		UBA1784	2
SGB792	Bacteria	Firmicutes	Clostridia	Lachnospirales	Lachnospiraceae	UBA2868	UBA9423	0	1	0	0	0	0	0	0	1	0	0	0	0	0	0	0	0	0	0	0	0	0	0	0	0	1	0	0	0		UBA7185	2
SGB26	Bacteria	Proteobacteria	Gammaproteobacteria	Enterobacterales	Succinivibrionaceae	UBA2804	-	1	0	0	0	0	0	0	0	1	1	0	0	0	0	1	0	1	0	0	1	1	0	0	0	0	1	0	0	1		CAG-724	1
SGB1582	Bacteria	Bacteroidetes	Bacteroidia	Bacteroidales	Rikenellaceae	Alistipes	-	0	0	0	0	0	1	0	0	0	0	0	1	0	0	0	0	0	0	0	0	0	0	0	0	1	0	0	0	0		Achromobacter	1
SGB881	Bacteria	Proteobacteria	Gammaproteobacteria	Enterobacterales	Enterobacteriaceae	Escherichia	Escherichia coli	1	0	0	0	1	1	0	0	1	2	1	1	1	0	1	0	1	0	0	1	1	0	1	1	1	1	0	0	1		Phyllobacterium	1
SGB442	Bacteria	Bacteroidetes	Bacteroidia	Bacteroidales	UBA3824	UBA3824	-	0	0	0	1	0	0	0	0	0	1	1	1	0	0	0	0	0	0	0	1	1	0	0	0	0	0	0	0	0		UBA2868	1
SGB1621	Bacteria	Firmicutes	Clostridia	Oscillospirales	DTU089	-	-	0	0	0	0	0	0	0	0	0	0	0	0	0	0	0	0	0	0	0	0	0	0	0	0	0	1	0	0	0		UBA2804	1
SGB1062	Bacteria	Firmicutes	Clostridia	Oscillospirales	CAG-272	Firm-07	-	0	1	0	0	0	0	0	0	1	0	0	0	0	0	0	0	0	0	0	0	0	0	0	0	0	1	0	0	0		Alistipes	1
SGB719	Bacteria	Proteobacteria	Alphaproteobacteria	Acetobacterales	Acetobacteraceae	Acetobacter	-	1	0	0	0	2	1	0	0	0	1	1	1	1	0	0	0	0	0	0	0	0	1	0	0	2	1	1	1	0		Escherichia	1
SGB1655	Bacteria	Firmicutes	Clostridia	Oscillospirales	DTU089	-	-	0	0	0	0	0	0	1	1	0	0	0	0	0	0	0	0	0	0	0	0	0	0	0	0	0	0	0	0	0		Bact-11	1
SGB44	Bacteria	Bacteroidetes	Bacteroidia	Bacteroidales	UBA932	Bact-11	-	0	0	0	1	0	1	0	0	0	1	1	2	0	0	0	0	0	0	0	0	0	0	0	0	1	0	0	0	0		UBA1436	1
SGB102	Bacteria	Bacteroidetes	Bacteroidia	Bacteroidales	UBA932	-	-	0	0	0	1	0	1	0	0	0	1	1	1	0	0	0	0	0	0	0	0	0	0	0	0	1	0	0	0	0		P3	1
SGB1668	Bacteria	Spirochaetes	GWE2-31-10	GWE2-31-10	GWE2-31-10	-	-	1	0	0	0	0	0	0	0	0	0	0	0	0	0	0	0	0	0	0	0	0	0	0	0	0	0	0	0	0		CAG-831	1
SGB1862	Bacteria	Bacteroidetes	Bacteroidia	Bacteroidales	Muribaculaceae	-	-	0	0	0	1	0	2	0	0	0	1	1	1	0	0	0	0	0	0	0	0	0	0	0	0	1	0	0	0	0		Ruminococcus	1
SGB1498	Bacteria	Bacteroidetes	Bacteroidia	Bacteroidales	Muribaculaceae	-	-	0	0	0	1	0	2	0	0	0	1	1	1	0	0	0	0	0	0	0	0	0	0	0	0	1	0	0	0	0		CAG-521	1
SGB644	Bacteria	Bacteroidetes	Bacteroidia	Bacteroidales	Paludibacteraceae	-	-	0	0	0	1	0	0	0	0	0	1	1	0	0	0	0	0	0	0	0	0	0	0	0	0	0	0	0	0	0		Saccharofermentans	1
SGB1337	Bacteria	Elusimicrobia	Elusimicrobia	Elusimicrobiales	Elusimicrobiaceae	UBA1436	-	0	0	0	0	0	0	0	0	0	0	0	0	0	0	0	0	0	0	0	0	0	0	0	0	1	0	0	0	0		UBA1757	1
SGB104	Bacteria	Bacteroidetes	Bacteroidia	Bacteroidales	P3	P3	-	0	0	0	0	0	0	0	0	0	1	1	1	0	0	0	0	0	0	0	0	0	0	0	0	1	0	0	0	0		Solobacterium	1
SGB1183	Bacteria	Bacteroidetes	Bacteroidia	Bacteroidales	Muribaculaceae	-	-	0	0	0	1	0	2	0	0	0	1	1	1	0	0	0	0	0	0	0	0	0	0	0	0	1	0	0	0	0		Butyrivibrio	1
SGB1576	Bacteria	Bacteroidetes	Bacteroidia	Bacteroidales	UBA932	CAG-831	-	0	0	0	1	0	1	0	0	0	1	0	1	0	0	0	0	0	0	0	0	0	0	0	0	0	0	0	0	0		UBA4372	1
SGB1038	Bacteria	Firmicutes	Clostridia	Lachnospirales	Lachnospiraceae	-	-	0	0	0	0	0	0	0	0	0	0	0	0	0	0	0	0	0	0	0	0	0	0	0	0	0	1	0	0	0		UBA1067	1
SGB1620	Bacteria	Firmicutes	Clostridia	Lachnospirales	Lachnospiraceae	CAG-81	-	0	0	0	0	0	0	1	1	0	0	0	0	0	0	0	0	0	0	0	0	0	0	0	0	0	0	0	0	0		Firm-16	1
SGB9	Bacteria	Bacteroidetes	Bacteroidia	Bacteroidales	UBA932	RC9	-	0	0	0	0	0	1	0	0	0	0	0	1	0	0	0	0	0	0	0	0	0	0	0	0	0	1	0	0	0
SGB796	Bacteria	Firmicutes	Clostridia	Oscillospirales	DTU089	Ruminococcus	-	0	0	0	0	0	0	1	0	0	0	0	0	0	0	0	0	0	0	0	0	0	0	0	0	0	1	0	0	0
SGB37	Bacteria	Bacteroidetes	Bacteroidia	Bacteroidales	Bacteroidaceae	Prevotella	GCA_002392725.1	0	0	0	0	0	1	0	0	0	0	1	1	0	0	0	0	0	0	0	0	0	0	0	0	1	2	0	0	0
SGB1343	Bacteria	Firmicutes	Clostridia	Oscillospirales	CAG-272	Firm-07	-	0	1	0	0	0	0	0	0	1	0	1	0	0	0	0	0	0	0	0	0	0	0	0	0	0	2	0	0	0
SGB997	Bacteria	Firmicutes	Clostridia	Oscillospirales	DTU089	-	-	0	0	0	0	0	0	1	1	0	0	0	0	0	0	0	0	0	0	0	0	0	0	0	0	0	1	0	0	0
SGB794	Bacteria	Firmicutes	Clostridia	Clostridiales	Clostridiaceae	Clostridium	-	0	0	0	0	0	0	1	1	0	0	0	0	0	0	0	0	0	0	0	0	0	0	0	0	0	1	0	0	0
SGB979	Bacteria	Proteobacteria	Gammaproteobacteria	Betaproteobacteriales	Burkholderiaceae	CAG-521	-	0	0	0	1	0	1	0	0	0	0	0	0	0	0	1	1	0	0	0	0	0	0	0	0	0	0	0	0	0
SGB1317	Bacteria	Firmicutes	Clostridia	Saccharofermentanales	Saccharofermentanaceae	Saccharofermentans	-	0	0	0	0	0	0	0	0	0	0	0	0	0	0	0	0	0	0	0	0	0	0	0	0	0	1	0	0	0
SGB441	Bacteria	Firmicutes	Clostridia	Christensenellales	Christensenellaceae	-	-	0	1	0	0	0	0	0	0	1	0	0	0	0	0	0	0	0	0	0	1	1	0	0	0	1	0	0	0	0
SGB974	Bacteria	Verrucomicrobia	Lentisphaeria	UBA1784	UBA1784	UBA1784	-	0	0	0	0	0	0	0	0	0	0	0	0	0	0	0	0	0	0	0	0	0	0	0	0	1	0	0	0	0
SGB1387	Bacteria	Bacteroidetes	Bacteroidia	Bacteroidales	Muribaculaceae	-	-	0	0	0	1	0	2	0	0	0	1	1	1	0	0	0	0	0	0	0	0	0	0	0	0	0	0	0	0	0
SGB18	Bacteria	Bacteroidetes	Bacteroidia	Bacteroidales	Paludibacteraceae	-	-	0	0	0	1	0	1	0	0	0	0	1	1	0	0	0	0	0	0	0	0	0	0	0	0	0	0	0	0	0
SGB1713	Bacteria	Firmicutes	Clostridia	Clostridiales	Clostridiaceae	Clostridium	-	0	0	0	0	0	0	1	1	0	0	0	0	0	0	0	0	0	0	0	0	0	0	0	0	0	1	0	0	0
SGB1402	Bacteria	Firmicutes	Peptococcia	Peptococcales	Peptococcaceae	UBA7185	-	0	1	0	0	2	0	1	1	0	0	0	0	0	0	0	0	0	0	0	0	0	0	0	0	1	0	1	0	0
SGB1683	Bacteria	Firmicutes	Clostridia	Lachnospirales	Lachnospiraceae	-	-	0	0	0	0	0	0	1	1	0	0	0	0	0	0	0	0	0	0	0	0	0	0	0	0	0	0	0	0	0
SGB1000	Bacteria	Bacteroidetes	Bacteroidia	Bacteroidales	UBA1402	UBA1757	-	0	0	0	1	0	1	0	0	0	0	1	0	0	0	0	0	0	0	0	0	0	0	0	0	0	0	0	0	0
SGB357	Bacteria	Bacteroidetes	Bacteroidia	Bacteroidales	UBA932	RC9	-	0	0	0	0	0	1	0	0	0	1	1	0	0	0	0	0	0	0	0	0	0	0	0	0	1	1	0	0	0
SGB800	Bacteria	Firmicutes	Bacilli	Erysipelotrichales	Erysipelotrichaceae	Solobacterium	-	0	0	0	0	0	0	0	0	1	0	0	0	0	0	0	0	0	0	0	0	0	0	0	0	1	0	0	0	0
SGB666	Bacteria	Bacteroidetes	Bacteroidia	Bacteroidales	UBA3824	UBA3824	-	0	0	0	1	0	1	0	0	0	1	1	2	0	0	0	0	0	0	0	1	1	0	0	0	0	0	0	0	0
SGB1320	Bacteria	Firmicutes	Clostridia	Lachnospirales	Lachnospiraceae	CAG-81	-	0	0	0	0	0	0	1	1	0	0	0	0	0	0	0	0	0	0	0	0	0	0	0	0	0	0	0	0	0
SGB45	Bacteria	Bacteroidetes	Bacteroidia	Bacteroidales	Bacteroidaceae	Prevotella	GCA_002392725.1	0	0	0	0	0	1	0	0	0	0	1	1	0	0	0	0	0	0	0	0	0	0	0	0	1	2	0	0	0
SGB976	Bacteria	Firmicutes	Clostridia	Lachnospirales	Lachnospiraceae	Butyrivibrio	-	0	0	0	0	0	0	0	0	0	0	0	0	0	0	0	0	0	0	0	0	0	0	0	0	0	1	0	0	0
SGB955	Bacteria	Firmicutes	Peptococcia	Peptococcales	Peptococcaceae	UBA7185	-	0	0	0	0	2	0	1	1	0	0	1	0	0	0	0	0	0	0	0	0	0	0	0	0	1	0	1	0	0
SGB1081	Bacteria	Bacteroidetes	Bacteroidia	Bacteroidales	Bacteroidaceae	UBA4372	-	0	0	0	0	0	1	0	0	0	1	1	2	0	0	0	0	0	0	0	0	0	0	0	0	0	0	0	0	0
SGB990	Bacteria	Verrucomicrobia	Kiritimatiellae	RFP12	UBA1067	UBA1067	-	0	0	0	0	0	0	0	0	0	0	0	0	0	0	0	0	0	0	0	0	0	0	0	0	0	1	0	0	0
SGB1095	Bacteria	Firmicutes	Clostridia	Oscillospirales	DTU089	-	-	0	0	0	0	0	0	1	1	0	0	0	0	0	0	0	0	0	0	0	0	0	0	0	0	1	1	0	0	0
SGB985	Bacteria	Verrucomicrobia	Lentisphaeria	UBA1784	UBA1784	UBA1784	-	1	0	0	0	0	0	0	0	0	0	0	0	0	0	0	0	0	0	0	0	0	0	0	0	1	1	0	0	0
SGB443	Bacteria	Firmicutes	Clostridia	Saccharofermentanales	Saccharofermentanaceae	Firm-16	-	0	1	0	0	0	0	0	0	0	0	0	0	0	0	0	0	0	0	0	0	0	0	0	0	0	1	0	0	0

## Sheet: SP
Succinate pathway	Domain	Phylum	Class	Order	Family	Genus	Species	K01902	K01903	K18118	K01847	K01848	K01849	K05606	K11264		Genus	Counts
								sucD; succinyl-CoA synthetase alpha subunit [EC:6.2.1.5]	sucC; succinyl-CoA synthetase beta subunit [EC:6.2.1.5]	aarC, cat1; succinyl-CoA:acetate CoA-transferase [EC:2.8.3.18]	MUT; methylmalonyl-CoA mutase [EC:5.4.99.2]	E5.4.99.2A, mcmA1; methylmalonyl-CoA mutase, N-terminal domain [EC:5.4.99.2]	E5.4.99.2B, mcmA2; methylmalonyl-CoA mutase, C-terminal domain [EC:5.4.99.2]	MCEE, epi; methylmalonyl-CoA/ethylmalonyl-CoA epimerase [EC:5.1.99.1]	mmcD; methylmalonyl-CoA decarboxylase [EC:4.1.1.41]		-	8
SGB692	Bacteria	Proteobacteria	Alphaproteobacteria	Acetobacterales	Acetobacteraceae	Acetobacter	-	0	0	1	0	0	0	0	0		Acetobacter	2
SGB42	Bacteria	Bacteroidetes	Bacteroidia	Bacteroidales	F082	F082	-	0	0	0	1	0	0	1	0		F082	2
SGB1040	Bacteria	Proteobacteria	Gammaproteobacteria	Betaproteobacteriales	Burkholderiaceae	Achromobacter	-	1	1	1	0	0	0	0	0		UBA3824	2
SGB1675	Bacteria	Proteobacteria	Alphaproteobacteria	Rhizobiales	Rhizobiaceae	Phyllobacterium	-	1	1	0	1	0	0	1	0		Achromobacter	1
SGB677	Bacteria	Bacteroidetes	Bacteroidia	Bacteroidales	F082	F082	-	0	0	0	1	0	0	1	0		Phyllobacterium	1
SGB26	Bacteria	Proteobacteria	Gammaproteobacteria	Enterobacterales	Succinivibrionaceae	UBA2804	-	1	1	0	0	0	0	0	0		UBA2804	1
SGB1582	Bacteria	Bacteroidetes	Bacteroidia	Bacteroidales	Rikenellaceae	Alistipes	-	0	0	0	0	0	0	1	0		Alistipes	1
SGB881	Bacteria	Proteobacteria	Gammaproteobacteria	Enterobacterales	Enterobacteriaceae	Escherichia	Escherichia coli	1	1	0	1	0	0	0	1		Escherichia	1
SGB442	Bacteria	Bacteroidetes	Bacteroidia	Bacteroidales	UBA3824	UBA3824	-	1	1	0	0	0	0	0	0		Bact-11	1
SGB719	Bacteria	Proteobacteria	Alphaproteobacteria	Acetobacterales	Acetobacteraceae	Acetobacter	-	0	0	1	0	0	0	0	0		P3	1
SGB44	Bacteria	Bacteroidetes	Bacteroidia	Bacteroidales	UBA932	Bact-11	-	0	0	0	1	0	0	1	1		CAG-831	1
SGB102	Bacteria	Bacteroidetes	Bacteroidia	Bacteroidales	UBA932	-	-	0	0	0	1	0	0	0	0		UBA1757	1
SGB1862	Bacteria	Bacteroidetes	Bacteroidia	Bacteroidales	Muribaculaceae	-	-	0	0	0	1	0	0	1	0		UBA4372	1
SGB1498	Bacteria	Bacteroidetes	Bacteroidia	Bacteroidales	Muribaculaceae	-	-	0	0	0	1	0	0	1	0
SGB644	Bacteria	Bacteroidetes	Bacteroidia	Bacteroidales	Paludibacteraceae	-	-	0	0	0	1	0	0	1	1
SGB104	Bacteria	Bacteroidetes	Bacteroidia	Bacteroidales	P3	P3	-	0	0	0	0	0	0	1	0
SGB1183	Bacteria	Bacteroidetes	Bacteroidia	Bacteroidales	Muribaculaceae	-	-	0	0	0	1	0	0	1	0
SGB1576	Bacteria	Bacteroidetes	Bacteroidia	Bacteroidales	UBA932	CAG-831	-	0	0	0	1	0	0	1	0
SGB441	Bacteria	Firmicutes	Clostridia	Christensenellales	Christensenellaceae	-	-	1	1	0	0	0	0	0	0
SGB1387	Bacteria	Bacteroidetes	Bacteroidia	Bacteroidales	Muribaculaceae	-	-	0	0	0	1	0	0	1	0
SGB18	Bacteria	Bacteroidetes	Bacteroidia	Bacteroidales	Paludibacteraceae	-	-	0	0	0	1	0	0	1	1
SGB1000	Bacteria	Bacteroidetes	Bacteroidia	Bacteroidales	UBA1402	UBA1757	-	0	0	0	0	0	0	1	0
SGB666	Bacteria	Bacteroidetes	Bacteroidia	Bacteroidales	UBA3824	UBA3824	-	1	1	0	0	0	0	0	0
SGB1081	Bacteria	Bacteroidetes	Bacteroidia	Bacteroidales	Bacteroidaceae	UBA4372	-	0	0	0	1	0	0	0	0

## Sheet: AP
Acrylate pathway	Domain	Phylum	Class	Order	Family	Genus	Species	K00016	K01026	K20627	K00248	K00232
								LDH, ldh; L-lactate dehydrogenase [EC:1.1.1.27]	pct; propionate CoA-transferase [EC:2.8.3.1]	lcdB, lactoyl-CoA dehydratase subunit beta [EC:4.2.1.54]	ACADS, bcd; butyryl-CoA dehydrogenase [EC:1.3.8.1]	E1.3.3.6, ACOX1, ACOX3; acyl-CoA oxidase [EC:1.3.3.6]
SGB982	Bacteria	Firmicutes	Clostridia	Oscillospirales	CAG-272	CAG-724	-	1	0	0	0	0
SGB42	Bacteria	Bacteroidetes	Bacteroidia	Bacteroidales	F082	F082	-	0	0	0	1	0
SGB1574	Bacteria	Firmicutes	Clostridia	Oscillospirales	CAG-272	Firm-07	-	3	0	0	0	0
SGB1042	Bacteria	Firmicutes	Clostridia	Clostridiales	Clostridiaceae	Clostridium	-	1	0	0	1	0
SGB431	Bacteria	Proteobacteria	Alphaproteobacteria	RF32	Rs-D84	Rs-D84	-	1	0	0	0	0
SGB677	Bacteria	Bacteroidetes	Bacteroidia	Bacteroidales	F082	F082	-	0	0	0	1	0
SGB792	Bacteria	Firmicutes	Clostridia	Lachnospirales	Lachnospiraceae	UBA2868	UBA9423	1	0	0	1	0
SGB1062	Bacteria	Firmicutes	Clostridia	Oscillospirales	CAG-272	Firm-07	-	1	0	0	0	0
SGB44	Bacteria	Bacteroidetes	Bacteroidia	Bacteroidales	UBA932	Bact-11	-	0	0	0	1	0
SGB104	Bacteria	Bacteroidetes	Bacteroidia	Bacteroidales	P3	P3	-	0	0	0	1	0
SGB1620	Bacteria	Firmicutes	Clostridia	Lachnospirales	Lachnospiraceae	CAG-81	-	1	0	0	1	0
SGB796	Bacteria	Firmicutes	Clostridia	Oscillospirales	DTU089	Ruminococcus	-	1	0	0	0	0
SGB794	Bacteria	Firmicutes	Clostridia	Clostridiales	Clostridiaceae	Clostridium	-	1	0	0	1	0
SGB1317	Bacteria	Firmicutes	Clostridia	Saccharofermentanales	Saccharofermentanaceae	Saccharofermentans	-	1	0	0	0	0
SGB441	Bacteria	Firmicutes	Clostridia	Christensenellales	Christensenellaceae	-	-	1	0	0	0	0
SGB1713	Bacteria	Firmicutes	Clostridia	Clostridiales	Clostridiaceae	Clostridium	-	0	0	0	1	0
SGB1683	Bacteria	Firmicutes	Clostridia	Lachnospirales	Lachnospiraceae	-	-	1	0	0	1	0
SGB800	Bacteria	Firmicutes	Bacilli	Erysipelotrichales	Erysipelotrichaceae	Solobacterium	-	1	0	0	0	0
SGB1320	Bacteria	Firmicutes	Clostridia	Lachnospirales	Lachnospiraceae	CAG-81	-	1	0	0	0	0
SGB976	Bacteria	Firmicutes	Clostridia	Lachnospirales	Lachnospiraceae	Butyrivibrio	-	0	0	0	1	0
SGB969	Bacteria	Firmicutes	Clostridia	Saccharofermentanales	Saccharofermentanaceae	Saccharofermentans	-	1	0	0	0	0
SGB443	Bacteria	Firmicutes	Clostridia	Saccharofermentanales	Saccharofermentanaceae	Firm-16	-	1	0	0	0	0

## Sheet: PP
Propanediol pathway	Domain	Phylum	Class	Order	Family	Genus	Species	K00048	K01699	K13922
								fucO; lactaldehyde reductase [EC:1.1.1.77]	pduC; propanediol dehydratase large subunit [EC:4.2.1.28]	pduP; propionaldehyde dehydrogenase [EC:1.2.1.87]
SGB982	Bacteria	Firmicutes	Clostridia	Oscillospirales	CAG-272	CAG-724	-	0	0	1
SGB1447	Bacteria	Firmicutes	Clostridia	Oscillospirales	DTU089	-	-	0	0	1
SGB1574	Bacteria	Firmicutes	Clostridia	Oscillospirales	CAG-272	Firm-07	-	1	0	0
SGB792	Bacteria	Firmicutes	Clostridia	Lachnospirales	Lachnospiraceae	UBA2868	UBA9423	1	0	1
SGB881	Bacteria	Proteobacteria	Gammaproteobacteria	Enterobacterales	Enterobacteriaceae	Escherichia	Escherichia coli	1	0	0
SGB1621	Bacteria	Firmicutes	Clostridia	Oscillospirales	DTU089	-	-	1	0	0
SGB1062	Bacteria	Firmicutes	Clostridia	Oscillospirales	CAG-272	Firm-07	-	0	0	1
SGB1655	Bacteria	Firmicutes	Clostridia	Oscillospirales	DTU089	-	-	1	0	0
SGB1038	Bacteria	Firmicutes	Clostridia	Lachnospirales	Lachnospiraceae	-	-	1	0	0
SGB1620	Bacteria	Firmicutes	Clostridia	Lachnospirales	Lachnospiraceae	CAG-81	-	1	0	0
SGB1343	Bacteria	Firmicutes	Clostridia	Oscillospirales	CAG-272	Firm-07	-	0	0	1
SGB997	Bacteria	Firmicutes	Clostridia	Oscillospirales	DTU089	-	-	1	0	0
SGB802	Bacteria	Verrucomicrobia	Kiritimatiellae	RFP12	UBA1067	UBA1067	-	1	0	0
SGB1320	Bacteria	Firmicutes	Clostridia	Lachnospirales	Lachnospiraceae	CAG-81	-	1	0	0
SGB1081	Bacteria	Bacteroidetes	Bacteroidia	Bacteroidales	Bacteroidaceae	UBA4372	-	1	0	0
SGB990	Bacteria	Verrucomicrobia	Kiritimatiellae	RFP12	UBA1067	UBA1067	-	1	0	0

## Sheet: PCP
Propionyl-CoA to Propionate	Domain	Phylum	Class	Order	Family	Genus	Species	K01908	K01895	K01026	K01905	K22224
								prpE; propionyl-CoA synthetase [EC:6.2.1.17]	ACSS, acs; acetyl-CoA synthetase [EC:6.2.1.1]	pct; propionate CoA-transferase [EC:2.8.3.1]	E6.2.1.13; acetyl-CoA synthetase (ADP-forming) [EC:6.2.1.13]	acdB, acetate---CoA ligase (ADP-forming) subunit beta [EC:6.2.1.13]
SGB692	Bacteria	Proteobacteria	Alphaproteobacteria	Acetobacterales	Acetobacteraceae	Acetobacter	-	0	1	0	0	0
SGB1040	Bacteria	Proteobacteria	Gammaproteobacteria	Betaproteobacteriales	Burkholderiaceae	Achromobacter	-	1	1	0	0	0
SGB1675	Bacteria	Proteobacteria	Alphaproteobacteria	Rhizobiales	Rhizobiaceae	Phyllobacterium	-	1	1	0	0	0
SGB881	Bacteria	Proteobacteria	Gammaproteobacteria	Enterobacterales	Enterobacteriaceae	Escherichia	Escherichia coli	1	1	0	0	0
SGB719	Bacteria	Proteobacteria	Alphaproteobacteria	Acetobacterales	Acetobacteraceae	Acetobacter	-	0	1	0	0	0

## Sheet: PCOA
Pyruvate to acetyl-CoA	Domain	Phylum	Class	Order	Family	Genus	Species	K00169	K00170	K00171	K00172	K00189	K03737		Genus	Counts
								porA; pyruvate ferredoxin oxidoreductase alpha subunit [EC:1.2.7.1]	porB; pyruvate ferredoxin oxidoreductase beta subunit [EC:1.2.7.1]	porD; pyruvate ferredoxin oxidoreductase delta subunit [EC:1.2.7.1]	porG; pyruvate ferredoxin oxidoreductase gamma subunit [EC:1.2.7.1]	vorG; 2-oxoisovalerate ferredoxin oxidoreductase, gamma subunit [EC:1.2.7.7]	por, nifJ; pyruvate-ferredoxin/flavodoxin oxidoreductase [EC:1.2.7.1 1.2.7.-]		-	16
SGB982	Bacteria	Firmicutes	Clostridia	Oscillospirales	CAG-272	CAG-724	-	0	0	0	0	0	1		RC9	3
SGB12	Bacteria	Bacteroidetes	Bacteroidia	Bacteroidales	UBA932	RC9	-	0	0	0	0	0	1		Clostridium	3
SGB1447	Bacteria	Firmicutes	Clostridia	Oscillospirales	DTU089	-	-	0	0	0	0	0	1		Firm-07	2
SGB1574	Bacteria	Firmicutes	Clostridia	Oscillospirales	CAG-272	Firm-07	-	0	0	0	0	0	1		Prevotella	2
SGB1042	Bacteria	Firmicutes	Clostridia	Clostridiales	Clostridiaceae	Clostridium	-	0	0	0	0	0	1		Saccharofermentans	2
SGB431	Bacteria	Proteobacteria	Alphaproteobacteria	RF32	Rs-D84	Rs-D84	-	0	0	0	0	0	1		UBA1784	2
SGB677	Bacteria	Bacteroidetes	Bacteroidia	Bacteroidales	F082	F082	-	0	0	0	0	0	1		CAG-724	1
SGB792	Bacteria	Firmicutes	Clostridia	Lachnospirales	Lachnospiraceae	UBA2868	UBA9423	0	1	1	1	0	0		Rs-D84	1
SGB1582	Bacteria	Bacteroidetes	Bacteroidia	Bacteroidales	Rikenellaceae	Alistipes	-	0	0	0	0	0	1		F082	1
SGB881	Bacteria	Proteobacteria	Gammaproteobacteria	Enterobacterales	Enterobacteriaceae	Escherichia	Escherichia coli	0	0	0	0	0	1		UBA2868	1
SGB1621	Bacteria	Firmicutes	Clostridia	Oscillospirales	DTU089	-	-	0	0	0	0	0	2		Alistipes	1
SGB1062	Bacteria	Firmicutes	Clostridia	Oscillospirales	CAG-272	Firm-07	-	0	0	0	0	0	2		Escherichia	1
SGB1655	Bacteria	Firmicutes	Clostridia	Oscillospirales	DTU089	-	-	0	0	0	0	0	1		Bact-11	1
SGB44	Bacteria	Bacteroidetes	Bacteroidia	Bacteroidales	UBA932	Bact-11	-	0	0	0	0	0	1		UBA1436	1
SGB102	Bacteria	Bacteroidetes	Bacteroidia	Bacteroidales	UBA932	-	-	0	0	0	0	0	1		CAG-831	1
SGB1668	Bacteria	Spirochaetes	GWE2-31-10	GWE2-31-10	GWE2-31-10	-	-	0	0	0	0	0	1		CAG-521	1
SGB1862	Bacteria	Bacteroidetes	Bacteroidia	Bacteroidales	Muribaculaceae	-	-	0	0	0	0	0	1		UBA1067	1
SGB1498	Bacteria	Bacteroidetes	Bacteroidia	Bacteroidales	Muribaculaceae	-	-	0	0	0	0	0	1		UBA1757	1
SGB644	Bacteria	Bacteroidetes	Bacteroidia	Bacteroidales	Paludibacteraceae	-	-	0	0	0	0	0	1		Solobacterium	1
SGB1122	Bacteria	Firmicutes	Clostridia	4C28d-15	CAG-727	-	-	0	0	0	0	0	1		CAG-81	1
SGB1337	Bacteria	Elusimicrobia	Elusimicrobia	Elusimicrobiales	Elusimicrobiaceae	UBA1436	-	0	0	0	0	0	1		Butyrivibrio	1
SGB1183	Bacteria	Bacteroidetes	Bacteroidia	Bacteroidales	Muribaculaceae	-	-	0	0	0	0	0	1		UBA7185	1
SGB1576	Bacteria	Bacteroidetes	Bacteroidia	Bacteroidales	UBA932	CAG-831	-	0	0	0	0	0	2		UBA4372	1
SGB1038	Bacteria	Firmicutes	Clostridia	Lachnospirales	Lachnospiraceae	-	-	0	0	0	1	0	1		Firm-16	1
SGB9	Bacteria	Bacteroidetes	Bacteroidia	Bacteroidales	UBA932	RC9	-	0	0	0	0	0	1
SGB37	Bacteria	Bacteroidetes	Bacteroidia	Bacteroidales	Bacteroidaceae	Prevotella	GCA_002392725.1	0	0	0	0	0	1
SGB997	Bacteria	Firmicutes	Clostridia	Oscillospirales	DTU089	-	-	0	0	0	0	0	1
SGB794	Bacteria	Firmicutes	Clostridia	Clostridiales	Clostridiaceae	Clostridium	-	0	0	1	0	1	1
SGB979	Bacteria	Proteobacteria	Gammaproteobacteria	Betaproteobacteriales	Burkholderiaceae	CAG-521	-	1	1	0	1	0	0
SGB1317	Bacteria	Firmicutes	Clostridia	Saccharofermentanales	Saccharofermentanaceae	Saccharofermentans	-	0	0	0	0	0	1
SGB441	Bacteria	Firmicutes	Clostridia	Christensenellales	Christensenellaceae	-	-	0	0	0	0	0	2
SGB974	Bacteria	Verrucomicrobia	Lentisphaeria	UBA1784	UBA1784	UBA1784	-	0	0	0	0	0	3
SGB802	Bacteria	Verrucomicrobia	Kiritimatiellae	RFP12	UBA1067	UBA1067	-	0	0	0	0	0	1
SGB1387	Bacteria	Bacteroidetes	Bacteroidia	Bacteroidales	Muribaculaceae	-	-	0	0	0	0	0	1
SGB18	Bacteria	Bacteroidetes	Bacteroidia	Bacteroidales	Paludibacteraceae	-	-	0	0	0	0	0	2
SGB1713	Bacteria	Firmicutes	Clostridia	Clostridiales	Clostridiaceae	Clostridium	-	0	0	0	0	0	3
SGB1683	Bacteria	Firmicutes	Clostridia	Lachnospirales	Lachnospiraceae	-	-	0	0	0	0	0	1
SGB1000	Bacteria	Bacteroidetes	Bacteroidia	Bacteroidales	UBA1402	UBA1757	-	0	0	0	0	0	2
SGB357	Bacteria	Bacteroidetes	Bacteroidia	Bacteroidales	UBA932	RC9	-	0	0	0	0	0	1
SGB800	Bacteria	Firmicutes	Bacilli	Erysipelotrichales	Erysipelotrichaceae	Solobacterium	-	0	0	0	0	0	1
SGB1320	Bacteria	Firmicutes	Clostridia	Lachnospirales	Lachnospiraceae	CAG-81	-	0	0	0	0	0	1
SGB45	Bacteria	Bacteroidetes	Bacteroidia	Bacteroidales	Bacteroidaceae	Prevotella	GCA_002392725.1	0	0	0	0	0	1
SGB976	Bacteria	Firmicutes	Clostridia	Lachnospirales	Lachnospiraceae	Butyrivibrio	-	1	0	0	1	0	0
SGB955	Bacteria	Firmicutes	Peptococcia	Peptococcales	Peptococcaceae	UBA7185	-	0	0	0	0	0	1
SGB969	Bacteria	Firmicutes	Clostridia	Saccharofermentanales	Saccharofermentanaceae	Saccharofermentans	-	0	0	0	0	0	1
SGB1081	Bacteria	Bacteroidetes	Bacteroidia	Bacteroidales	Bacteroidaceae	UBA4372	-	0	0	0	0	0	1
SGB985	Bacteria	Verrucomicrobia	Lentisphaeria	UBA1784	UBA1784	UBA1784	-	0	0	0	0	0	2
SGB443	Bacteria	Firmicutes	Clostridia	Saccharofermentanales	Saccharofermentanaceae	Firm-16	-	0	0	0	0	0	1

[truncated: 4 more sheets: ACP, WLP, BP, M]
