# Supplementary material for: The gastrointestinal microbiome in dairy cattle is constrained by the deterministic driver of the region and the modified effect of diet
Source: Microbiome. 2023 Jan 20;11:10. doi: 10.1186/s40168-022-01453-2 (PMC9863278; doi:10.1186/s40168-022-01453-2)
Supplement: Supplementary file 8 — Additional file 7: Table S24. The counts of CAZyme genes and KOs from carbon metabolism among the increased abundance of high-quality genomes in the grain-fed cows in the cecum. [file 40168_2022_1453_MOESM7_ESM.xlsx]

## Sheet: CAZYmes
Table S24. The counts of CAZyme genes and KOs from carbon metabolism among the increased abundance of high-quality genomes in the grain-fed cows in the cecum
Genome name	Domain	Phylum	Class	Order	Family	Genus	Species	AA10	AA12	AA15	AA16	AA2	AA3	AA4	AA6	AA7	CBM10	CBM11	CBM12	CBM13	CBM14	CBM15	CBM16	CBM17	CBM19	CBM2	CBM20	CBM21	CBM22	CBM23	CBM24	CBM25	CBM26	CBM27	CBM29	CBM3	CBM30	CBM31	CBM32	CBM34	CBM35	CBM36	CBM37	CBM38	CBM39	CBM4	CBM40	CBM41	CBM42
SGB606	Bacteria	Firmicutes	Negativicutes	Veillonellales	Dialisteraceae	Dialister	-	0	0	0	0	0	0	0	4	0	0	0	0	0	0	0	0	0	0	0	0	0	0	0	0	0	0	0	0	0	0	0	0	0	0	0	0	0	0	0	0	0	0
SGB63	Bacteria	Firmicutes	Clostridia	Peptostreptococcales	Anaerovoracaceae	UBA3738	-	0	0	0	0	0	0	0	3	0	0	0	0	0	0	0	0	0	0	0	0	0	0	0	0	0	0	0	0	0	0	0	0	1	0	0	7	0	0	0	0	0	0
SGB305	Bacteria	Bacteroidetes	Bacteroidia	Bacteroidales	WCHB1-69	-	-	0	0	0	0	0	0	0	5	0	0	0	0	0	0	0	0	0	0	0	0	0	0	0	0	0	0	0	0	0	0	0	3	0	1	0	6	0	0	0	0	0	0
SGB255	Bacteria	Firmicutes	Bacilli	Mycoplasmatales	Ureaplasmataceae	Mycoplasma	-	0	0	0	0	0	0	0	0	0	0	0	0	1	0	0	0	0	0	0	0	0	0	0	0	0	0	0	0	0	0	0	0	0	0	0	0	0	0	0	0	0	0
SGB254	Bacteria	Bacteroidetes	Bacteroidia	Bacteroidales	Bacteroidaceae	Prevotella	GCA_002342665.1	0	0	0	0	0	0	0	2	0	0	0	0	0	0	0	0	0	0	0	1	0	1	0	0	0	1	0	0	0	0	0	2	0	0	0	1	0	0	3	0	0	0
SGB561	Bacteria	Firmicutes	Clostridia	Lachnospirales	Lachnospiraceae	CAG-791	GCA_002481255.1	0	0	0	0	0	0	0	1	0	0	1	0	0	0	0	0	0	0	0	0	0	0	0	0	0	0	0	0	0	0	0	1	0	0	0	0	0	0	0	0	0	0
SGB1147	Bacteria	Firmicutes	Clostridia	Oscillospirales	DTU089	UBA1227	UBA1227 sp1	0	0	0	0	0	0	0	3	0	0	0	3	0	0	0	0	0	0	0	0	0	0	0	0	0	0	0	0	0	0	0	0	1	0	0	0	0	0	1	0	0	0
SGB904	Bacteria	Firmicutes	Negativicutes	Acidaminococcales	Acidaminococcaceae	Succiniclasticum	GCA_002481665.1	0	0	0	0	0	0	3	3	0	0	0	6	0	0	0	0	0	0	0	0	0	0	0	0	0	0	0	0	0	0	0	0	1	1	0	0	0	0	0	0	0	0
SGB1209	Bacteria	Firmicutes	Clostridia	Lachnospirales	Lachnospiraceae	UBA1066	GCA_002448255.1	0	0	0	0	0	1	0	1	0	0	0	0	9	0	0	0	0	0	0	0	0	0	0	0	0	0	0	0	0	0	0	2	2	0	0	0	0	0	1	0	0	0
SGB300	Bacteria	Bacteroidetes	Bacteroidia	Bacteroidales	Paludibacteraceae	RF16	-	0	0	0	0	0	0	0	2	0	0	0	2	0	0	0	0	0	0	0	2	0	0	0	0	0	3	0	0	0	0	0	0	0	0	0	1	0	0	0	0	0	0
SGB703	Bacteria	Firmicutes	Bacilli	Erysipelotrichales	Erysipelatoclostridiaceae	-	-	0	0	0	0	0	0	0	3	0	0	0	0	0	0	0	0	0	0	0	0	0	0	0	0	0	0	0	0	0	0	0	1	0	1	0	5	0	0	0	0	0	0
SGB576	Bacteria	Firmicutes	Clostridia	Lachnospirales	Lachnospiraceae	UBA2727	UBA7906	0	0	0	0	0	0	0	0	0	0	0	0	0	0	0	0	0	0	3	0	0	0	1	0	0	0	1	0	0	0	0	0	2	0	0	4	0	0	0	0	1	0
SGB610	Bacteria	Firmicutes	Clostridia	Lachnospirales	Lachnospiraceae	NK4A136	GCF_000421045.1	0	0	0	0	0	1	0	1	0	0	0	0	0	0	0	0	0	0	3	0	0	0	0	0	0	0	0	0	0	1	1	0	1	0	0	0	0	0	2	0	0	0
SGB494	Bacteria	Firmicutes	Bacilli	Acholeplasmatales	CAG-307	UBA7004	-	0	0	0	0	0	0	0	0	0	0	0	0	0	0	0	0	0	0	0	1	0	0	0	0	0	2	0	0	0	0	0	1	1	0	0	0	0	0	0	0	1	0
SGB849	Bacteria	Firmicutes	Clostridia	Oscillospirales	Oscillospiraceae	F23-B02	-	0	0	0	0	0	0	0	2	1	0	0	0	0	0	0	0	0	0	0	0	0	0	0	0	0	0	0	0	0	0	0	0	0	0	0	0	0	0	0	0	0	0
SGB695	Bacteria	Cyanobacteria	Vampirovibrionia	Gastranaerophilales	Gastranaerophilaceae	-	-	0	0	0	0	0	0	0	4	0	0	0	0	0	0	0	0	0	0	0	0	0	0	0	0	0	0	0	0	0	0	0	0	0	0	0	0	0	0	0	0	0	0
SGB178	Bacteria	Bacteroidetes	Bacteroidia	Bacteroidales	Bacteroidaceae	UBA6382	UBA6382 sp2	0	0	0	0	0	0	0	1	0	0	0	3	0	0	0	2	0	0	0	1	0	0	0	0	0	0	0	0	0	1	0	3	0	1	0	0	0	0	0	1	0	0
SGB69	Bacteria	Firmicutes	Clostridia	Oscillospirales	Oscillospiraceae	CAG-110	-	0	0	0	0	0	0	0	1	0	0	0	1	0	0	0	0	0	0	0	1	0	0	0	0	0	0	0	0	0	0	0	0	0	0	0	0	0	0	0	0	1	0
SGB397	Bacteria	Proteobacteria	Gammaproteobacteria	Enterobacterales	Succinivibrionaceae	UBA2810	UBA2810 sp1	0	0	0	0	0	0	0	2	1	0	0	0	0	0	0	0	0	0	0	0	0	0	0	0	1	2	0	0	0	0	0	0	0	0	0	0	0	0	0	0	2	0
SGB932	Bacteria	Actinobacteria	Coriobacteriia	Coriobacteriales	Atopobiaceae	-	-	0	0	0	0	0	0	0	4	0	0	0	0	4	0	0	0	0	0	0	0	0	0	0	0	0	0	0	0	0	0	0	0	1	0	0	0	0	0	0	0	0	0
SGB730	Bacteria	Fibrobacteres	Fibrobacteria	Fibrobacterales	Fibrobacteraceae	Fibrobacter	-	0	0	0	0	0	0	0	2	0	0	1	0	2	0	0	0	0	0	0	0	0	0	0	0	0	0	0	0	0	2	0	1	0	14	0	0	0	0	4	0	0	0
SGB717	Bacteria	Bacteroidetes	Bacteroidia	Bacteroidales	Bacteroidaceae	Ga6A1	Ga6A1 sp1	0	0	0	0	0	0	0	2	0	0	0	0	0	0	0	0	0	0	0	1	0	1	0	0	0	0	0	0	0	0	0	0	0	0	0	0	0	0	1	0	0	0
SGB1728	Bacteria	Firmicutes	Clostridia	Oscillospirales	Oscillospiraceae	UBA2922	-	0	0	0	0	0	0	0	3	1	0	0	0	0	0	0	0	0	0	0	0	0	0	0	0	0	0	0	0	0	0	0	0	0	0	0	0	0	0	0	0	0	0
SGB1863	Bacteria	Firmicutes	Clostridia	Oscillospirales	DTU089	UBA1227	UBA1227 sp1	0	0	0	0	0	0	0	1	0	0	0	0	0	0	0	0	0	0	0	0	0	0	0	0	0	0	0	0	0	0	0	0	1	0	0	0	0	0	1	0	0	0
SGB80	Bacteria	Bacteroidetes	Bacteroidia	Bacteroidales	Bacteroidaceae	Prevotella	-	0	0	0	0	0	0	0	0	0	0	0	0	2	0	0	0	0	0	0	4	0	0	0	0	0	6	0	0	0	0	0	10	0	1	0	1	0	0	2	1	0	0
SGB266	Bacteria	Bacteroidetes	Bacteroidia	Bacteroidales	Bacteroidaceae	Prevotella	GCA_002392725.1	0	0	0	0	0	0	0	5	0	0	0	0	4	0	0	0	0	0	0	1	0	1	0	0	0	0	0	0	0	2	0	10	0	8	0	0	0	0	6	3	0	0
SGB367	Bacteria	Firmicutes	Clostridia	Oscillospirales	DTU089	Ruminococcus	GCA_002350785.1	0	0	0	0	0	0	0	2	0	0	0	0	0	0	0	0	0	0	0	0	1	0	0	0	1	11	0	0	0	0	0	0	2	0	0	8	0	0	2	0	0	0
SGB488	Bacteria	Bacteroidetes	Bacteroidia	Bacteroidales	Bacteroidaceae	Prevotella	GCA_002392725.1	0	0	0	0	0	0	0	5	0	0	0	0	3	0	0	0	0	0	0	2	0	2	0	0	0	0	0	0	0	2	0	11	0	5	0	0	0	0	4	2	0	0
SGB95	Bacteria	Bacteroidetes	Bacteroidia	Bacteroidales	WCHB1-69	-	-	0	0	0	0	0	0	0	3	0	0	0	0	0	0	0	1	0	0	0	0	0	0	0	0	0	0	0	0	0	0	0	3	0	1	0	2	0	0	0	0	0	0
SGB713	Bacteria	Bacteroidetes	Bacteroidia	Bacteroidales	Bacteroidaceae	Prevotella	GCA_002392725.1	0	0	0	0	0	0	0	2	0	0	0	0	3	0	0	0	0	0	0	0	0	2	0	0	0	0	0	0	0	1	0	9	0	6	0	0	0	0	3	2	0	0
SGB557	Bacteria	Bacteroidetes	Bacteroidia	Bacteroidales	Bacteroidaceae	Ga6A1	Ga6A1 sp1	0	0	0	0	0	0	0	2	0	0	0	2	1	0	0	0	0	0	0	1	0	1	0	0	0	0	0	0	0	1	0	2	0	0	0	0	0	0	0	0	0	0
SGB1781	Archaea	Euryarchaeota	Methanobacteria	Methanobacteriales	Methanobacteriaceae	Methanobrevibacter	GCA_002505605.1	0	0	0	0	0	1	0	7	0	0	0	0	0	0	0	0	0	0	0	0	0	0	0	0	0	0	0	0	0	0	0	0	0	0	0	0	0	0	0	0	0	0
SGB294	Archaea	Euryarchaeota	Methanobacteria	Methanobacteriales	Methanobacteriaceae	Methanobrevibacter	GCA_002505605.1	0	0	0	0	0	1	0	7	0	0	0	0	0	0	0	0	0	0	0	0	0	0	0	0	0	0	0	0	0	0	0	0	0	0	0	0	0	0	0	0	0	0
SGB532	Archaea	Euryarchaeota	Methanobacteria	Methanobacteriales	Methanobacteriaceae	Methanobrevibacter	GCA_002505605.1	0	0	0	0	0	1	0	7	0	0	0	0	0	0	0	0	0	0	0	0	0	0	0	0	0	0	0	0	0	0	0	0	0	0	0	0	0	0	1	0	0	0
SGB897	Archaea	Euryarchaeota	Methanobacteria	Methanobacteriales	Methanobacteriaceae	Methanobrevibacter	GCA_002505605.1	0	0	0	0	0	1	0	5	0	0	0	1	0	0	0	0	0	0	0	0	0	0	0	0	0	0	0	0	0	0	0	0	0	0	0	0	0	0	0	0	0	0
SGB914	Archaea	Euryarchaeota	Methanobacteria	Methanobacteriales	Methanobacteriaceae	Methanobrevibacter	GCA_002505605.1	0	0	0	0	0	1	0	7	0	0	0	0	0	0	0	0	0	0	0	0	1	0	0	0	0	0	0	0	0	0	0	0	0	0	0	0	0	0	0	0	0	0
[truncated: 301 more columns]

## Sheet: EMP
Embden-Meyerhof-Parnas	Domain	Phylum	Class	Order	Family	Genus	Species	K00844	K00845	K00886	K00918	K01810	K06859	K00850	K00918	K21071	K01623	K01624	K01622	K16306	K00134	K00150	K01803	K00927	K01834	K15633	K15634	K15635	K01689	K00873		Genus	Counts
								HK; hexokinase [EC:2.7.1.1]	glk; glucokinase [EC:2.7.1.2]	ppgK; polyphosphate glucokinase [EC:2.7.1.63]	pfkC; ADP-dependent phosphofructokinase/glucokinase [EC:2.7.1.146 2.7.1.147]	GPI, pgi; glucose-6-phosphate isomerase [EC:5.3.1.9]	pgi1; glucose-6-phosphate isomerase, archaeal [EC:5.3.1.9]	pfkA, PFK; 6-phosphofructokinase 1 [EC:2.7.1.11]	pfkC; ADP-dependent phosphofructokinase/glucokinase [EC:2.7.1.146 2.7.1.147]	pfp Definition ATP-dependent phosphofructokinase / diphosphate-dependent phosphofructokinase [EC:2.7.1.11 2.7.1.90]	ALDO; fructose-bisphosphate aldolase, class I [EC:4.1.2.13]	FBA, fbaA; fructose-bisphosphate aldolase, class II [EC:4.1.2.13]	K01622; fructose 1,6-bisphosphate aldolase/phosphatase [EC:4.1.2.13 3.1.3.11]	K16306; fructose-bisphosphate aldolase / 2-amino-3,7-dideoxy-D-threo-hept-6-ulosonate synthase [EC:4.1.2.13 2.2.1.10]	GAPDH, gapA; glyceraldehyde 3-phosphate dehydrogenase [EC:1.2.1.12]	gap2; glyceraldehyde-3-phosphate dehydrogenase (NAD(P)) [EC:1.2.1.59]	TPI, tpiA; triosephosphate isomerase (TIM) [EC:5.3.1.1]	PGK, pgk; phosphoglycerate kinase [EC:2.7.2.3]	PGAM, gpmA; 2,3-bisphosphoglycerate-dependent phosphoglycerate mutase [EC:5.4.2.11]	gpmI; 2,3-bisphosphoglycerate-independent phosphoglycerate mutase [EC:5.4.2.12]	gpmB; probable phosphoglycerate mutase [EC:5.4.2.12]	apgM; 2,3-bisphosphoglycerate-independent phosphoglycerate mutase [EC:5.4.2.12]	ENO, eno; enolase [EC:4.2.1.11]	PK, pyk; pyruvate kinase [EC:2.7.1.40]
SGB606	Bacteria	Firmicutes	Negativicutes	Veillonellales	Dialisteraceae	Dialister	-	0	0	0	0	1	0	1	0	0	0	1	0	0	1	0	1	1	1	0	0	0	1	0
SGB63	Bacteria	Firmicutes	Clostridia	Peptostreptococcales	Anaerovoracaceae	UBA3738	-	0	0	0	0	1	0	0	0	0	0	1	0	0	1	0	1	1	0	1	0	0	0	1
SGB305	Bacteria	Bacteroidetes	Bacteroidia	Bacteroidales	WCHB1-69	-	-	0	1	0	0	1	0	0	0	1	0	1	0	0	1	0	1	1	1	0	0	0	1	0
SGB255	Bacteria	Firmicutes	Bacilli	Mycoplasmatales	Ureaplasmataceae	Mycoplasma	-	0	0	0	0	0	0	0	0	0	0	2	0	0	2	0	2	2	0	2	0	0	3	2
SGB254	Bacteria	Bacteroidetes	Bacteroidia	Bacteroidales	Bacteroidaceae	Prevotella	GCA_002342665.1	0	1	0	0	1	0	1	0	0	0	1	0	0	1	0	1	1	0	1	0	1	1	0
SGB561	Bacteria	Firmicutes	Clostridia	Lachnospirales	Lachnospiraceae	CAG-791	GCA_002481255.1	0	2	0	0	1	0	2	0	1	0	1	0	0	1	0	1	1	1	1	0	0	1	1
SGB1147	Bacteria	Firmicutes	Clostridia	Oscillospirales	DTU089	UBA1227	UBA1227 sp1	0	1	0	0	1	0	1	0	1	0	1	0	0	0	0	1	1	0	0	0	0	1	1
SGB904	Bacteria	Firmicutes	Negativicutes	Acidaminococcales	Acidaminococcaceae	Succiniclasticum	GCA_002481665.1	0	0	0	0	1	0	0	0	1	0	1	0	0	1	0	0	1	0	1	0	1	1	1
SGB1209	Bacteria	Firmicutes	Clostridia	Lachnospirales	Lachnospiraceae	UBA1066	GCA_002448255.1	0	2	0	0	0	0	0	0	2	0	2	0	0	1	0	1	0	0	1	0	0	0	2
SGB300	Bacteria	Bacteroidetes	Bacteroidia	Bacteroidales	Paludibacteraceae	RF16	-	0	1	0	0	1	0	0	0	0	0	1	0	0	1	0	1	1	0	1	0	0	0	0
SGB703	Bacteria	Firmicutes	Bacilli	Erysipelotrichales	Erysipelatoclostridiaceae	-	-	0	1	0	0	1	0	0	0	1	0	1	0	0	1	0	1	1	0	1	0	0	1	2
SGB576	Bacteria	Firmicutes	Clostridia	Lachnospirales	Lachnospiraceae	UBA2727	UBA7906	0	1	0	0	1	0	1	0	2	0	1	0	0	1	0	1	1	0	1	0	0	1	1
SGB610	Bacteria	Firmicutes	Clostridia	Lachnospirales	Lachnospiraceae	NK4A136	GCF_000421045.1	0	1	0	0	1	0	1	0	1	0	0	0	0	1	0	1	1	0	1	0	0	1	1
SGB494	Bacteria	Firmicutes	Bacilli	Acholeplasmatales	CAG-307	UBA7004	-	0	0	0	0	1	0	1	0	0	0	1	0	0	0	0	1	2	0	1	0	0	1	1
SGB849	Bacteria	Firmicutes	Clostridia	Oscillospirales	Oscillospiraceae	F23-B02	-	1	1	0	0	1	0	0	0	2	0	1	0	0	0	0	1	1	1	0	0	0	2	0
SGB695	Bacteria	Cyanobacteria	Vampirovibrionia	Gastranaerophilales	Gastranaerophilaceae	-	-	0	1	0	0	1	0	0	0	0	0	1	0	0	1	0	1	1	0	1	0	0	1	0
SGB178	Bacteria	Bacteroidetes	Bacteroidia	Bacteroidales	Bacteroidaceae	UBA6382	UBA6382 sp2	0	1	0	0	1	0	0	0	0	0	1	0	0	1	0	1	1	0	1	0	1	1	0
SGB69	Bacteria	Firmicutes	Clostridia	Oscillospirales	Oscillospiraceae	CAG-110	-	0	1	0	0	1	0	0	0	1	0	0	0	0	1	0	2	1	0	0	0	0	1	0
SGB397	Bacteria	Proteobacteria	Gammaproteobacteria	Enterobacterales	Succinivibrionaceae	UBA2810	UBA2810 sp1	0	0	1	0	0	0	0	0	0	0	1	0	0	2	0	0	1	0	1	0	0	1	0
SGB932	Bacteria	Actinobacteria	Coriobacteriia	Coriobacteriales	Atopobiaceae	-	-	0	0	1	0	1	0	0	0	1	0	3	0	0	1	0	0	0	1	0	0	0	0	1
SGB730	Bacteria	Fibrobacteres	Fibrobacteria	Fibrobacterales	Fibrobacteraceae	Fibrobacter	-	0	0	0	0	1	0	0	0	0	0	0	0	0	0	0	1	2	0	2	0	0	2	0
SGB717	Bacteria	Bacteroidetes	Bacteroidia	Bacteroidales	Bacteroidaceae	Ga6A1	Ga6A1 sp1	0	1	0	0	1	0	1	0	1	0	1	0	0	1	0	1	1	0	1	0	1	1	1
SGB1728	Bacteria	Firmicutes	Clostridia	Oscillospirales	Oscillospiraceae	UBA2922	-	0	1	0	0	1	0	1	0	1	0	0	0	0	1	0	1	0	0	1	0	0	1	2
SGB1863	Bacteria	Firmicutes	Clostridia	Oscillospirales	DTU089	UBA1227	UBA1227 sp1	0	1	0	0	1	0	1	0	1	0	0	0	0	1	0	1	1	1	0	0	0	2	2
SGB80	Bacteria	Bacteroidetes	Bacteroidia	Bacteroidales	Bacteroidaceae	Prevotella	-	0	1	0	0	1	0	1	0	0	0	1	0	0	1	0	2	1	0	1	0	1	0	0
SGB266	Bacteria	Bacteroidetes	Bacteroidia	Bacteroidales	Bacteroidaceae	Prevotella	GCA_002392725.1	0	0	0	0	1	0	1	0	0	0	1	0	0	1	0	1	1	0	1	0	1	0	1
SGB367	Bacteria	Firmicutes	Clostridia	Oscillospirales	DTU089	Ruminococcus	GCA_002350785.1	0	1	0	0	1	0	0	0	0	0	1	0	0	1	0	1	1	0	0	0	0	1	1
SGB488	Bacteria	Bacteroidetes	Bacteroidia	Bacteroidales	Bacteroidaceae	Prevotella	GCA_002392725.1	0	0	0	0	1	0	1	0	0	0	1	0	0	0	0	1	1	0	1	0	2	0	1
SGB95	Bacteria	Bacteroidetes	Bacteroidia	Bacteroidales	WCHB1-69	-	-	0	0	0	0	1	0	0	0	2	0	1	0	0	2	0	1	2	1	0	0	0	1	0
SGB713	Bacteria	Bacteroidetes	Bacteroidia	Bacteroidales	Bacteroidaceae	Prevotella	GCA_002392725.1	0	1	0	0	0	0	0	0	0	0	2	0	0	1	0	1	1	0	2	0	1	0	1
SGB557	Bacteria	Bacteroidetes	Bacteroidia	Bacteroidales	Bacteroidaceae	Ga6A1	Ga6A1 sp1	0	0	0	0	1	0	2	0	1	0	1	0	0	1	0	1	1	0	0	0	1	1	1
SGB1781	Archaea	Euryarchaeota	Methanobacteria	Methanobacteriales	Methanobacteriaceae	Methanobrevibacter	GCA_002505605.1	0	0	0	0	0	0	0	0	0	0	0	1	1	0	1	0	1	0	0	0	2	1	0
SGB294	Archaea	Euryarchaeota	Methanobacteria	Methanobacteriales	Methanobacteriaceae	Methanobrevibacter	GCA_002505605.1	0	0	0	0	0	0	0	0	0	0	0	1	1	0	1	0	1	0	0	0	3	1	0
SGB532	Archaea	Euryarchaeota	Methanobacteria	Methanobacteriales	Methanobacteriaceae	Methanobrevibacter	GCA_002505605.1	0	0	0	0	0	0	0	0	0	0	0	1	1	0	1	0	1	0	0	0	1	1	0
SGB897	Archaea	Euryarchaeota	Methanobacteria	Methanobacteriales	Methanobacteriaceae	Methanobrevibacter	GCA_002505605.1	0	0	0	0	0	0	0	0	0	0	0	1	1	0	1	0	1	0	0	0	2	1	0
SGB914	Archaea	Euryarchaeota	Methanobacteria	Methanobacteriales	Methanobacteriaceae	Methanobrevibacter	GCA_002505605.1	0	0	0	0	0	0	0	0	0	0	0	1	1	0	1	0	1	0	0	0	3	1	0

## Sheet: HMP
Hexose monophosphate pathway	Domain	Phylum	Class	Order	Family	Genus	Species	K01810	K06859	K00036	K01057	K07404	K00033	K01807	K01808	K01783	K00615	K00616		Genus	Counts
								GPI, pgi; glucose-6-phosphate isomerase [EC:5.3.1.9]	pgi1; glucose-6-phosphate isomerase, archaeal [EC:5.3.1.9]	G6PD, zwf; glucose-6-phosphate 1-dehydrogenase [EC:1.1.1.49 1.1.1.363]	PGLS, pgl, devB; 6-phosphogluconolactonase [EC:3.1.1.31]	pgl; 6-phosphogluconolactonase [EC:3.1.1.31]	PGD, gnd, gntZ; 6-phosphogluconate dehydrogenase [EC:1.1.1.44 1.1.1.343]	rpiA; ribose 5-phosphate isomerase A [EC:5.3.1.6]	rpiB; ribose 5-phosphate isomerase B [EC:5.3.1.6]	rpe, RPE; ribulose-phosphate 3-epimerase [EC:5.1.3.1]	E2.2.1.1, tktA, tktB; transketolase [EC:2.2.1.1]	E2.2.1.2, talA, talB; transaldolase [EC:2.2.1.2]
SGB606	Bacteria	Firmicutes	Negativicutes	Veillonellales	Dialisteraceae	Dialister	-	1	0	0	0	0	0	0	1	1	2	1
SGB63	Bacteria	Firmicutes	Clostridia	Peptostreptococcales	Anaerovoracaceae	UBA3738	-	1	0	0	0	0	0	0	1	1	2	0
SGB305	Bacteria	Bacteroidetes	Bacteroidia	Bacteroidales	WCHB1-69	-	-	1	0	0	0	0	0	0	1	1	2	0
SGB255	Bacteria	Firmicutes	Bacilli	Mycoplasmatales	Ureaplasmataceae	Mycoplasma	-	0	0	0	0	0	0	0	0	0	2	0
SGB254	Bacteria	Bacteroidetes	Bacteroidia	Bacteroidales	Bacteroidaceae	Prevotella	GCA_002342665.1	1	0	0	0	0	0	0	1	1	1	0
SGB561	Bacteria	Firmicutes	Clostridia	Lachnospirales	Lachnospiraceae	CAG-791	GCA_002481255.1	1	0	0	0	2	0	0	1	1	2	0
SGB1147	Bacteria	Firmicutes	Clostridia	Oscillospirales	DTU089	UBA1227	UBA1227 sp1	1	0	0	0	0	0	0	1	1	4	0
SGB904	Bacteria	Firmicutes	Negativicutes	Acidaminococcales	Acidaminococcaceae	Succiniclasticum	GCA_002481665.1	1	0	0	0	0	0	0	1	2	2	1
SGB1209	Bacteria	Firmicutes	Clostridia	Lachnospirales	Lachnospiraceae	UBA1066	GCA_002448255.1	0	0	0	0	3	0	0	1	0	2	0
SGB300	Bacteria	Bacteroidetes	Bacteroidia	Bacteroidales	Paludibacteraceae	RF16	-	1	0	0	0	0	0	0	1	1	0	0
SGB703	Bacteria	Firmicutes	Bacilli	Erysipelotrichales	Erysipelatoclostridiaceae	-	-	1	0	0	0	1	0	0	2	0	2	0
SGB576	Bacteria	Firmicutes	Clostridia	Lachnospirales	Lachnospiraceae	UBA2727	UBA7906	1	0	0	0	1	0	0	1	1	2	1
SGB610	Bacteria	Firmicutes	Clostridia	Lachnospirales	Lachnospiraceae	NK4A136	GCF_000421045.1	1	0	0	0	1	0	0	1	1	2	0
SGB494	Bacteria	Firmicutes	Bacilli	Acholeplasmatales	CAG-307	UBA7004	-	1	0	0	0	0	0	0	1	1	1	0
SGB849	Bacteria	Firmicutes	Clostridia	Oscillospirales	Oscillospiraceae	F23-B02	-	1	0	0	0	0	2	0	1	1	2	0
SGB695	Bacteria	Cyanobacteria	Vampirovibrionia	Gastranaerophilales	Gastranaerophilaceae	-	-	1	0	0	0	0	0	0	1	1	2	0
SGB178	Bacteria	Bacteroidetes	Bacteroidia	Bacteroidales	Bacteroidaceae	UBA6382	UBA6382 sp2	1	0	0	0	0	0	0	1	1	2	0
SGB69	Bacteria	Firmicutes	Clostridia	Oscillospirales	Oscillospiraceae	CAG-110	-	1	0	0	0	0	0	0	1	1	2	0
SGB397	Bacteria	Proteobacteria	Gammaproteobacteria	Enterobacterales	Succinivibrionaceae	UBA2810	UBA2810 sp1	0	0	0	0	0	0	1	0	1	1	0
SGB932	Bacteria	Actinobacteria	Coriobacteriia	Coriobacteriales	Atopobiaceae	-	-	1	0	0	0	0	0	0	2	1	1	0
SGB730	Bacteria	Fibrobacteres	Fibrobacteria	Fibrobacterales	Fibrobacteraceae	Fibrobacter	-	1	0	0	0	0	0	0	1	1	1	0
SGB717	Bacteria	Bacteroidetes	Bacteroidia	Bacteroidales	Bacteroidaceae	Ga6A1	Ga6A1 sp1	1	0	0	0	0	0	0	0	1	1	0
SGB1728	Bacteria	Firmicutes	Clostridia	Oscillospirales	Oscillospiraceae	UBA2922	-	1	0	0	0	0	0	0	1	1	4	0
SGB1863	Bacteria	Firmicutes	Clostridia	Oscillospirales	DTU089	UBA1227	UBA1227 sp1	1	0	0	0	0	0	0	1	1	4	0
SGB80	Bacteria	Bacteroidetes	Bacteroidia	Bacteroidales	Bacteroidaceae	Prevotella	-	1	0	0	0	0	0	0	1	1	1	0
SGB266	Bacteria	Bacteroidetes	Bacteroidia	Bacteroidales	Bacteroidaceae	Prevotella	GCA_002392725.1	1	0	0	0	0	0	0	1	1	3	0
SGB367	Bacteria	Firmicutes	Clostridia	Oscillospirales	DTU089	Ruminococcus	GCA_002350785.1	1	0	0	0	0	0	0	1	1	2	0
SGB488	Bacteria	Bacteroidetes	Bacteroidia	Bacteroidales	Bacteroidaceae	Prevotella	GCA_002392725.1	1	0	0	0	1	0	0	0	1	2	0
SGB95	Bacteria	Bacteroidetes	Bacteroidia	Bacteroidales	WCHB1-69	-	-	1	0	0	0	0	0	0	0	1	2	0
SGB713	Bacteria	Bacteroidetes	Bacteroidia	Bacteroidales	Bacteroidaceae	Prevotella	GCA_002392725.1	0	0	0	0	1	0	0	0	0	1	0
SGB557	Bacteria	Bacteroidetes	Bacteroidia	Bacteroidales	Bacteroidaceae	Ga6A1	Ga6A1 sp1	1	0	0	0	0	0	0	1	1	1	0
SGB1781	Archaea	Euryarchaeota	Methanobacteria	Methanobacteriales	Methanobacteriaceae	Methanobrevibacter	GCA_002505605.1	0	0	0	0	0	0	1	0	0	0	0
SGB294	Archaea	Euryarchaeota	Methanobacteria	Methanobacteriales	Methanobacteriaceae	Methanobrevibacter	GCA_002505605.1	0	0	0	0	0	0	1	0	0	0	0

## Sheet: ED
Entner-Doudoroff pathway	Domain	Phylum	Class	Order	Family	Genus	Species	K00036	K01057	K07404	K01690	K01625		Genus	Counts
								G6PD, zwf; glucose-6-phosphate 1-dehydrogenase [EC:1.1.1.49 1.1.1.363]	PGLS, pgl, devB; 6-phosphogluconolactonase [EC:3.1.1.31]	pgl; 6-phosphogluconolactonase [EC:3.1.1.31]	edd; phosphogluconate dehydratase [EC:4.2.1.12]	eda; 2-dehydro-3-deoxyphosphogluconate aldolase / (4S)-4-hydroxy-2-oxoglutarate aldolase [EC:4.1.2.14 4.1.3.42]
SGB254	Bacteria	Bacteroidetes	Bacteroidia	Bacteroidales	Bacteroidaceae	Prevotella	GCA_002342665.1	0	0	0	0	1
SGB561	Bacteria	Firmicutes	Clostridia	Lachnospirales	Lachnospiraceae	CAG-791	GCA_002481255.1	0	0	2	0	1
SGB904	Bacteria	Firmicutes	Negativicutes	Acidaminococcales	Acidaminococcaceae	Succiniclasticum	GCA_002481665.1	0	0	0	0	2
SGB1209	Bacteria	Firmicutes	Clostridia	Lachnospirales	Lachnospiraceae	UBA1066	GCA_002448255.1	0	0	3	0	1
SGB703	Bacteria	Firmicutes	Bacilli	Erysipelotrichales	Erysipelatoclostridiaceae	-	-	0	0	1	0	0
SGB576	Bacteria	Firmicutes	Clostridia	Lachnospirales	Lachnospiraceae	UBA2727	UBA7906	0	0	1	0	1
SGB610	Bacteria	Firmicutes	Clostridia	Lachnospirales	Lachnospiraceae	NK4A136	GCF_000421045.1	0	0	1	0	1
SGB730	Bacteria	Fibrobacteres	Fibrobacteria	Fibrobacterales	Fibrobacteraceae	Fibrobacter	-	0	0	0	0	1
SGB717	Bacteria	Bacteroidetes	Bacteroidia	Bacteroidales	Bacteroidaceae	Ga6A1	Ga6A1 sp1	0	0	0	0	1
SGB80	Bacteria	Bacteroidetes	Bacteroidia	Bacteroidales	Bacteroidaceae	Prevotella	-	0	0	0	0	1
SGB488	Bacteria	Bacteroidetes	Bacteroidia	Bacteroidales	Bacteroidaceae	Prevotella	GCA_002392725.1	0	0	1	0	1
SGB713	Bacteria	Bacteroidetes	Bacteroidia	Bacteroidales	Bacteroidaceae	Prevotella	GCA_002392725.1	0	0	1	0	1
SGB557	Bacteria	Bacteroidetes	Bacteroidia	Bacteroidales	Bacteroidaceae	Ga6A1	Ga6A1 sp1	0	0	0	0	1

## Sheet: TCA
TCA	Domain	Phylum	Class	Order	Family	Genus	Species	K01647	K05942	K00026	K00024	K00116	K01676	K01677	K01678	K01679	K00239	K00240	K00241	K00242	K00244	K00245	K00246	K00247	K18209	K18210	K01902	K01903	K18118	K00164	K00658	K00382	K00031	K00030	K01681	K01682		Genus	Counts
								CS, gltA; citrate synthase [EC:2.3.3.1]	citrate (Re)-synthase [EC:2.3.3.3]	MDH2; malate dehydrogenase [EC:1.1.1.37]	mdh; malate dehydrogenase [EC:1.1.1.37]	mqo; malate dehydrogenase (quinone) [EC:1.1.5.4]	E4.2.1.2A, fumA, fumB; fumarate hydratase, class I [EC:4.2.1.2]	E4.2.1.2AA, fumA; fumarate hydratase subunit alpha [EC:4.2.1.2]	E4.2.1.2AB, fumB; fumarate hydratase subunit beta [EC:4.2.1.2]	E4.2.1.2B, fumC; fumarate hydratase, class II [EC:4.2.1.2]	sdhA, frdA; succinate dehydrogenase / fumarate reductase, flavoprotein subunit [EC:1.3.5.1 1.3.5.4]	sdhB, frdB; succinate dehydrogenase / fumarate reductase, iron-sulfur subunit [EC:1.3.5.1 1.3.5.4]	sdhC, frdC; succinate dehydrogenase / fumarate reductase, cytochrome b subunit	sdhD, frdD; succinate dehydrogenase / fumarate reductase, membrane anchor subunit	frdA; fumarate reductase flavoprotein subunit [EC:1.3.5.4]	frdB; fumarate reductase iron-sulfur subunit [EC:1.3.5.4]	frdC; fumarate reductase subunit C	frdD; fumarate reductase subunit D	tfrA; fumarate reductase (CoM/CoB) subunit A [EC:1.3.4.1]	tfrB; fumarate reductase (CoM/CoB) subunit B [EC:1.3.4.1]	sucD; succinyl-CoA synthetase alpha subunit [EC:6.2.1.5]	sucC; succinyl-CoA synthetase beta subunit [EC:6.2.1.5]	aarC, cat1; succinyl-CoA:acetate CoA-transferase [EC:2.8.3.18]	OGDH, sucA; 2-oxoglutarate dehydrogenase E1 component [EC:1.2.4.2]	DLST, sucB; 2-oxoglutarate dehydrogenase E2 component (dihydrolipoamide succinyltransferase) [EC:2.3.1.61]	DLD, lpd, pdhD; dihydrolipoamide dehydrogenase [EC:1.8.1.4]	IDH1, IDH2, icd; isocitrate dehydrogenase [EC:1.1.1.42]	IDH3; isocitrate dehydrogenase (NAD+) [EC:1.1.1.41]	ACO, acnA; aconitate hydratase [EC:4.2.1.3]	acnB; aconitate hydratase 2 / 2-methylisocitrate dehydratase [EC:4.2.1.3 4.2.1.99]
SGB606	Bacteria	Firmicutes	Negativicutes	Veillonellales	Dialisteraceae	Dialister	-	0	0	0	0	0	0	0	0	1	0	0	0	0	0	0	0	0	0	0	1	1	1	0	0	0	0	0	0	0
SGB63	Bacteria	Firmicutes	Clostridia	Peptostreptococcales	Anaerovoracaceae	UBA3738	-	0	0	0	0	0	0	1	1	0	0	0	0	0	0	0	0	0	0	0	0	0	0	0	0	0	0	0	0	0
SGB305	Bacteria	Bacteroidetes	Bacteroidia	Bacteroidales	WCHB1-69	-	-	0	0	0	0	0	0	0	0	1	0	0	0	0	0	0	0	0	0	0	0	0	0	0	0	1	0	0	0	0
SGB254	Bacteria	Bacteroidetes	Bacteroidia	Bacteroidales	Bacteroidaceae	Prevotella	GCA_002342665.1	0	0	0	0	0	1	0	0	0	1	1	1	0	0	0	0	0	0	0	0	0	0	0	0	0	0	0	0	0
SGB561	Bacteria	Firmicutes	Clostridia	Lachnospirales	Lachnospiraceae	CAG-791	GCA_002481255.1	0	1	0	0	0	0	1	1	0	0	0	0	0	0	0	0	0	0	0	0	0	0	0	0	0	1	0	0	0
SGB1147	Bacteria	Firmicutes	Clostridia	Oscillospirales	DTU089	UBA1227	UBA1227 sp1	0	0	0	0	0	0	0	0	1	0	0	0	0	0	0	0	0	0	0	0	0	0	0	0	0	0	0	0	0
SGB904	Bacteria	Firmicutes	Negativicutes	Acidaminococcales	Acidaminococcaceae	Succiniclasticum	GCA_002481665.1	0	0	0	0	0	0	1	1	0	0	0	0	0	0	0	0	0	0	0	1	1	1	0	0	0	0	0	0	0
SGB1209	Bacteria	Firmicutes	Clostridia	Lachnospirales	Lachnospiraceae	UBA1066	GCA_002448255.1	0	1	0	0	0	0	0	0	0	0	1	0	0	1	0	0	0	0	0	0	0	0	0	0	0	1	0	0	0
SGB300	Bacteria	Bacteroidetes	Bacteroidia	Bacteroidales	Paludibacteraceae	RF16	-	0	0	0	1	0	1	0	0	0	1	1	1	0	0	0	0	0	0	0	0	0	0	0	0	1	0	0	0	0
SGB703	Bacteria	Firmicutes	Bacilli	Erysipelotrichales	Erysipelatoclostridiaceae	-	-	0	0	0	0	0	0	1	1	0	0	0	0	0	0	0	0	0	0	0	0	0	0	0	0	0	1	0	0	0
SGB576	Bacteria	Firmicutes	Clostridia	Lachnospirales	Lachnospiraceae	UBA2727	UBA7906	0	0	0	0	0	0	1	1	0	0	0	0	0	0	0	0	0	0	0	0	0	0	0	0	0	1	0	0	0
SGB610	Bacteria	Firmicutes	Clostridia	Lachnospirales	Lachnospiraceae	NK4A136	GCF_000421045.1	0	1	0	0	0	0	1	1	0	0	0	0	0	0	0	0	0	0	0	0	0	0	0	0	0	1	0	0	0
SGB494	Bacteria	Firmicutes	Bacilli	Acholeplasmatales	CAG-307	UBA7004	-	0	0	0	0	0	0	1	1	0	0	0	0	0	0	0	0	0	0	0	0	0	0	0	0	0	1	0	0	0
SGB849	Bacteria	Firmicutes	Clostridia	Oscillospirales	Oscillospiraceae	F23-B02	-	0	1	0	0	0	0	0	0	0	0	0	0	0	0	0	0	0	0	0	0	0	0	0	0	1	0	0	0	0
SGB695	Bacteria	Cyanobacteria	Vampirovibrionia	Gastranaerophilales	Gastranaerophilaceae	-	-	0	0	0	0	0	0	0	0	0	0	0	0	0	0	0	0	0	0	0	0	0	0	0	0	0	0	1	0	0
SGB178	Bacteria	Bacteroidetes	Bacteroidia	Bacteroidales	Bacteroidaceae	UBA6382	UBA6382 sp2	0	0	0	0	0	1	0	0	0	1	1	1	0	0	0	0	0	0	0	0	0	0	0	0	0	1	0	0	0
SGB69	Bacteria	Firmicutes	Clostridia	Oscillospirales	Oscillospiraceae	CAG-110	-	0	0	0	0	0	0	0	0	1	0	0	0	0	0	0	0	0	0	0	0	0	0	0	0	2	1	0	0	0
SGB397	Bacteria	Proteobacteria	Gammaproteobacteria	Enterobacterales	Succinivibrionaceae	UBA2810	UBA2810 sp1	1	0	1	0	0	1	0	0	0	1	0	0	0	0	1	0	1	0	0	1	1	0	0	0	0	1	0	0	1
SGB932	Bacteria	Actinobacteria	Coriobacteriia	Coriobacteriales	Atopobiaceae	-	-	0	0	0	0	0	0	0	0	1	0	0	0	0	1	0	0	0	0	0	0	0	0	0	0	0	1	0	0	0
SGB730	Bacteria	Fibrobacteres	Fibrobacteria	Fibrobacterales	Fibrobacteraceae	Fibrobacter	-	1	0	0	1	0	1	0	0	0	0	0	0	0	0	0	0	0	0	0	0	0	0	0	0	0	0	0	0	0
SGB717	Bacteria	Bacteroidetes	Bacteroidia	Bacteroidales	Bacteroidaceae	Ga6A1	Ga6A1 sp1	0	0	0	0	0	1	0	0	0	1	1	1	0	0	0	0	0	0	0	0	0	0	0	0	0	0	0	0	0
SGB1728	Bacteria	Firmicutes	Clostridia	Oscillospirales	Oscillospiraceae	UBA2922	-	0	0	0	0	0	0	1	1	0	0	0	0	0	0	0	0	0	0	0	0	0	0	0	0	1	1	0	0	0
SGB1863	Bacteria	Firmicutes	Clostridia	Oscillospirales	DTU089	UBA1227	UBA1227 sp1	0	0	0	0	0	0	0	0	1	0	0	0	0	0	0	0	0	0	0	0	0	0	0	0	0	0	0	0	0
SGB80	Bacteria	Bacteroidetes	Bacteroidia	Bacteroidales	Bacteroidaceae	Prevotella	-	0	0	0	0	0	2	0	0	0	0	0	1	0	0	0	0	0	0	0	0	0	0	0	0	1	0	0	0	0
SGB266	Bacteria	Bacteroidetes	Bacteroidia	Bacteroidales	Bacteroidaceae	Prevotella	GCA_002392725.1	0	0	0	0	0	1	0	0	0	0	1	1	0	0	0	0	0	0	0	0	0	0	0	0	1	1	0	0	0
SGB367	Bacteria	Firmicutes	Clostridia	Oscillospirales	DTU089	Ruminococcus	GCA_002350785.1	0	0	0	0	0	0	1	1	0	0	0	0	0	0	0	0	0	0	0	0	0	0	0	0	0	1	0	0	0
SGB488	Bacteria	Bacteroidetes	Bacteroidia	Bacteroidales	Bacteroidaceae	Prevotella	GCA_002392725.1	0	0	0	0	0	1	0	0	0	1	0	1	0	0	0	0	0	0	0	0	0	0	0	0	1	1	0	0	0
SGB95	Bacteria	Bacteroidetes	Bacteroidia	Bacteroidales	WCHB1-69	-	-	0	0	0	0	0	0	0	0	0	0	0	0	0	0	0	0	0	0	0	0	0	0	0	0	1	0	0	0	0
SGB713	Bacteria	Bacteroidetes	Bacteroidia	Bacteroidales	Bacteroidaceae	Prevotella	GCA_002392725.1	0	0	0	0	0	1	0	0	0	0	0	1	0	0	0	0	0	0	0	0	0	0	0	0	0	0	0	0	0
SGB557	Bacteria	Bacteroidetes	Bacteroidia	Bacteroidales	Bacteroidaceae	Ga6A1	Ga6A1 sp1	0	0	0	0	0	0	0	0	0	1	1	1	0	0	0	0	0	0	0	0	0	0	0	0	0	0	0	0	0
SGB1781	Archaea	Euryarchaeota	Methanobacteria	Methanobacteriales	Methanobacteriaceae	Methanobrevibacter	GCA_002505605.1	0	0	0	0	0	0	1	1	0	0	1	0	0	0	0	0	0	1	1	0	0	0	0	0	0	0	0	0	0
SGB294	Archaea	Euryarchaeota	Methanobacteria	Methanobacteriales	Methanobacteriaceae	Methanobrevibacter	GCA_002505605.1	0	0	0	0	0	0	1	0	0	0	0	0	0	0	0	0	0	1	1	0	0	0	0	0	0	0	0	0	0
SGB532	Archaea	Euryarchaeota	Methanobacteria	Methanobacteriales	Methanobacteriaceae	Methanobrevibacter	GCA_002505605.1	0	0	0	0	0	0	1	1	0	0	0	0	0	0	0	0	0	1	1	1	0	0	0	0	0	0	0	0	0
SGB897	Archaea	Euryarchaeota	Methanobacteria	Methanobacteriales	Methanobacteriaceae	Methanobrevibacter	GCA_002505605.1	0	0	0	0	0	0	0	1	0	0	0	0	0	0	0	0	0	0	0	1	0	0	0	0	0	0	0	0	0
SGB914	Archaea	Euryarchaeota	Methanobacteria	Methanobacteriales	Methanobacteriaceae	Methanobrevibacter	GCA_002505605.1	0	0	0	0	0	0	0	1	0	0	0	0	0	0	0	0	0	0	0	2	0	0	0	0	0	0	0	0	0

## Sheet: SP
Succinate pathway	Domain	Phylum	Class	Order	Family	Genus	Species	K01902	K01903	K18118	K01847	K01848	K01849	K05606	K11264		Genus	Counts
								sucD; succinyl-CoA synthetase alpha subunit [EC:6.2.1.5]	sucC; succinyl-CoA synthetase beta subunit [EC:6.2.1.5]	aarC, cat1; succinyl-CoA:acetate CoA-transferase [EC:2.8.3.18]	MUT; methylmalonyl-CoA mutase [EC:5.4.99.2]	E5.4.99.2A, mcmA1; methylmalonyl-CoA mutase, N-terminal domain [EC:5.4.99.2]	E5.4.99.2B, mcmA2; methylmalonyl-CoA mutase, C-terminal domain [EC:5.4.99.2]	MCEE, epi; methylmalonyl-CoA/ethylmalonyl-CoA epimerase [EC:5.1.99.1]	mmcD; methylmalonyl-CoA decarboxylase [EC:4.1.1.41]
SGB606	Bacteria	Firmicutes	Negativicutes	Veillonellales	Dialisteraceae	Dialister	-	1	1	1	1	2	1	1	0
SGB305	Bacteria	Bacteroidetes	Bacteroidia	Bacteroidales	WCHB1-69	-	-	0	0	0	1	0	0	1	0
SGB254	Bacteria	Bacteroidetes	Bacteroidia	Bacteroidales	Bacteroidaceae	Prevotella	GCA_002342665.1	0	0	0	2	0	0	1	0
SGB904	Bacteria	Firmicutes	Negativicutes	Acidaminococcales	Acidaminococcaceae	Succiniclasticum	GCA_002481665.1	1	1	1	0	1	0	0	0
SGB300	Bacteria	Bacteroidetes	Bacteroidia	Bacteroidales	Paludibacteraceae	RF16	-	0	0	0	0	0	0	1	0
SGB397	Bacteria	Proteobacteria	Gammaproteobacteria	Enterobacterales	Succinivibrionaceae	UBA2810	UBA2810 sp1	1	1	0	0	0	0	0	0
SGB80	Bacteria	Bacteroidetes	Bacteroidia	Bacteroidales	Bacteroidaceae	Prevotella	-	0	0	0	1	0	0	1	0
SGB95	Bacteria	Bacteroidetes	Bacteroidia	Bacteroidales	WCHB1-69	-	-	0	0	0	1	0	0	1	0
SGB532	Archaea	Euryarchaeota	Methanobacteria	Methanobacteriales	Methanobacteriaceae	Methanobrevibacter	GCA_002505605.1	1	0	0	0	0	0	0	0
SGB897	Archaea	Euryarchaeota	Methanobacteria	Methanobacteriales	Methanobacteriaceae	Methanobrevibacter	GCA_002505605.1	1	0	0	0	0	0	0	0
SGB914	Archaea	Euryarchaeota	Methanobacteria	Methanobacteriales	Methanobacteriaceae	Methanobrevibacter	GCA_002505605.1	2	0	0	0	0	0	0	0

## Sheet: AP
Acrylate pathway	Domain	Phylum	Class	Order	Family	Genus	Species	K00016	K01026	K20627	K00248		Genus	Counts
								LDH, ldh; L-lactate dehydrogenase [EC:1.1.1.27]	pct; propionate CoA-transferase [EC:2.8.3.1]	lcdB, lactoyl-CoA dehydratase subunit beta [EC:4.2.1.54]	ACADS, bcd; butyryl-CoA dehydrogenase [EC:1.3.8.1]		UBA1436	4
SGB305	Bacteria	Bacteroidetes	Bacteroidia	Bacteroidales	WCHB1-69	-	-	0	0	0	1		-	4
SGB561	Bacteria	Firmicutes	Clostridia	Lachnospirales	Lachnospiraceae	CAG-791	GCA_002481255.1	1	0	0	0		UBA1227	3
SGB1147	Bacteria	Firmicutes	Clostridia	Oscillospirales	DTU089	UBA1227	UBA1227 sp1	1	0	0	0		Prevotella	3
SGB904	Bacteria	Firmicutes	Negativicutes	Acidaminococcales	Acidaminococcaceae	Succiniclasticum	GCA_002481665.1	1	0	0	0		UBA2727	2
SGB576	Bacteria	Firmicutes	Clostridia	Lachnospirales	Lachnospiraceae	UBA2727	UBA7906	2	0	0	0		Succiniclasticum	1
SGB610	Bacteria	Firmicutes	Clostridia	Lachnospirales	Lachnospiraceae	NK4A136	GCF_000421045.1	0	0	0	1		Ruminococcus	1
SGB494	Bacteria	Firmicutes	Bacilli	Acholeplasmatales	CAG-307	UBA7004	-	2	0	0	0		CAG-791	1
SGB695	Bacteria	Cyanobacteria	Vampirovibrionia	Gastranaerophilales	Gastranaerophilaceae	-	-	1	0	0	0		Aeriscardovia	1
SGB932	Bacteria	Actinobacteria	Coriobacteriia	Coriobacteriales	Atopobiaceae	-	-	1	0	0	0		UBA2834	1
SGB1863	Bacteria	Firmicutes	Clostridia	Oscillospirales	DTU089	UBA1227	UBA1227 sp1	1	0	0	0		Olegusella	1
SGB367	Bacteria	Firmicutes	Clostridia	Oscillospirales	DTU089	Ruminococcus	GCA_002350785.1	1	0	0	0		ER4	1
SGB95	Bacteria	Bacteroidetes	Bacteroidia	Bacteroidales	WCHB1-69	-	-	0	0	0	1		NK4A136	1
													UBA7004	1
													C941	1

## Sheet: PP
Propanediol pathway	Domain	Phylum	Class	Order	Family	Genus	Species	K00048	K01699	K13922		Genus	Counts
								fucO; lactaldehyde reductase [EC:1.1.1.77]	pduC; propanediol dehydratase large subunit [EC:4.2.1.28]	pduP; propionaldehyde dehydrogenase [EC:1.2.1.87]		Prevotella	4
SGB1209	Bacteria	Firmicutes	Clostridia	Lachnospirales	Lachnospiraceae	UBA1066	GCA_002448255.1	1	0	0		UBA1066	3
SGB703	Bacteria	Firmicutes	Bacilli	Erysipelotrichales	Erysipelatoclostridiaceae	-	-	1	0	0		Ga6A1	2
SGB178	Bacteria	Bacteroidetes	Bacteroidia	Bacteroidales	Bacteroidaceae	UBA6382	UBA6382 sp2	1	0	0		UBA2922	2
SGB932	Bacteria	Actinobacteria	Coriobacteriia	Coriobacteriales	Atopobiaceae	-	-	1	0	0		-	2
SGB1728	Bacteria	Firmicutes	Clostridia	Oscillospirales	Oscillospiraceae	UBA2922	-	1	0	0		UBA6382	1
SGB488	Bacteria	Bacteroidetes	Bacteroidia	Bacteroidales	Bacteroidaceae	Prevotella	GCA_002392725.1	1	0	0		Olegusella	1
SGB713	Bacteria	Bacteroidetes	Bacteroidia	Bacteroidales	Bacteroidaceae	Prevotella	GCA_002392725.1	1	0	0		Stomatobaculum	1
SGB557	Bacteria	Bacteroidetes	Bacteroidia	Bacteroidales	Bacteroidaceae	Ga6A1	Ga6A1 sp1	1	0	0

## Sheet: PCP
Propionyl-CoA to Propionate	Domain	Phylum	Class	Order	Family	Genus	Species	K01908	K01895	K01026	K01905	K22224
								prpE; propionyl-CoA synthetase [EC:6.2.1.17]	ACSS, acs; acetyl-CoA synthetase [EC:6.2.1.1]	pct; propionate CoA-transferase [EC:2.8.3.1]	E6.2.1.13; acetyl-CoA synthetase (ADP-forming) [EC:6.2.1.13]	acdB, acetate---CoA ligase (ADP-forming) subunit beta [EC:6.2.1.13]
SGB897	Archaea	Euryarchaeota	Methanobacteria	Methanobacteriales	Methanobacteriaceae	Methanobrevibacter	GCA_002505605.1	0	0	0	1	0
SGB695	Bacteria	Cyanobacteria	Vampirovibrionia	Gastranaerophilales	Gastranaerophilaceae	-	-	0	0	0	0	1
SGB1781	Archaea	Euryarchaeota	Methanobacteria	Methanobacteriales	Methanobacteriaceae	Methanobrevibacter	GCA_002505605.1	0	0	0	1	0

## Sheet: PCOA
Pyruvate to acetyl-CoA	Domain	Phylum	Class	Order	Family	Genus	Species	K00169	K00170	K00171	K00172	K00189	K03737		Genus	Counts
								porA; pyruvate ferredoxin oxidoreductase alpha subunit [EC:1.2.7.1]	porB; pyruvate ferredoxin oxidoreductase beta subunit [EC:1.2.7.1]	porD; pyruvate ferredoxin oxidoreductase delta subunit [EC:1.2.7.1]	porG; pyruvate ferredoxin oxidoreductase gamma subunit [EC:1.2.7.1]	vorG; 2-oxoisovalerate ferredoxin oxidoreductase, gamma subunit [EC:1.2.7.7]	por, nifJ; pyruvate-ferredoxin/flavodoxin oxidoreductase [EC:1.2.7.1 1.2.7.-]
SGB606	Bacteria	Firmicutes	Negativicutes	Veillonellales	Dialisteraceae	Dialister	-	0	0	0	0	0	1
SGB63	Bacteria	Firmicutes	Clostridia	Peptostreptococcales	Anaerovoracaceae	UBA3738	-	3	2	3	3	0	2
SGB255	Bacteria	Firmicutes	Bacilli	Mycoplasmatales	Ureaplasmataceae	Mycoplasma	-	0	0	0	0	0	1
SGB254	Bacteria	Bacteroidetes	Bacteroidia	Bacteroidales	Bacteroidaceae	Prevotella	GCA_002342665.1	0	0	0	0	0	1
SGB561	Bacteria	Firmicutes	Clostridia	Lachnospirales	Lachnospiraceae	CAG-791	GCA_002481255.1	0	0	0	0	0	1
SGB1147	Bacteria	Firmicutes	Clostridia	Oscillospirales	DTU089	UBA1227	UBA1227 sp1	0	0	0	0	0	2
SGB904	Bacteria	Firmicutes	Negativicutes	Acidaminococcales	Acidaminococcaceae	Succiniclasticum	GCA_002481665.1	0	0	0	0	0	1
SGB1209	Bacteria	Firmicutes	Clostridia	Lachnospirales	Lachnospiraceae	UBA1066	GCA_002448255.1	0	0	0	0	0	2
SGB300	Bacteria	Bacteroidetes	Bacteroidia	Bacteroidales	Paludibacteraceae	RF16	-	0	0	0	0	0	1
SGB703	Bacteria	Firmicutes	Bacilli	Erysipelotrichales	Erysipelatoclostridiaceae	-	-	0	0	0	0	0	1
SGB576	Bacteria	Firmicutes	Clostridia	Lachnospirales	Lachnospiraceae	UBA2727	UBA7906	0	0	0	0	0	1
SGB610	Bacteria	Firmicutes	Clostridia	Lachnospirales	Lachnospiraceae	NK4A136	GCF_000421045.1	0	0	0	0	0	1
SGB494	Bacteria	Firmicutes	Bacilli	Acholeplasmatales	CAG-307	UBA7004	-	0	0	0	0	0	1
SGB849	Bacteria	Firmicutes	Clostridia	Oscillospirales	Oscillospiraceae	F23-B02	-	0	0	0	0	0	3
SGB695	Bacteria	Cyanobacteria	Vampirovibrionia	Gastranaerophilales	Gastranaerophilaceae	-	-	0	0	0	0	0	1
SGB178	Bacteria	Bacteroidetes	Bacteroidia	Bacteroidales	Bacteroidaceae	UBA6382	UBA6382 sp2	0	0	0	0	0	1
SGB69	Bacteria	Firmicutes	Clostridia	Oscillospirales	Oscillospiraceae	CAG-110	-	0	0	0	0	0	2
SGB932	Bacteria	Actinobacteria	Coriobacteriia	Coriobacteriales	Atopobiaceae	-	-	0	0	0	0	0	1
SGB717	Bacteria	Bacteroidetes	Bacteroidia	Bacteroidales	Bacteroidaceae	Ga6A1	Ga6A1 sp1	0	0	0	0	0	1
SGB1728	Bacteria	Firmicutes	Clostridia	Oscillospirales	Oscillospiraceae	UBA2922	-	0	0	0	0	0	2
SGB1863	Bacteria	Firmicutes	Clostridia	Oscillospirales	DTU089	UBA1227	UBA1227 sp1	0	0	0	0	0	3
SGB266	Bacteria	Bacteroidetes	Bacteroidia	Bacteroidales	Bacteroidaceae	Prevotella	GCA_002392725.1	0	0	0	0	0	2
SGB367	Bacteria	Firmicutes	Clostridia	Oscillospirales	DTU089	Ruminococcus	GCA_002350785.1	0	1	0	0	0	2
SGB488	Bacteria	Bacteroidetes	Bacteroidia	Bacteroidales	Bacteroidaceae	Prevotella	GCA_002392725.1	0	0	0	0	0	2
SGB713	Bacteria	Bacteroidetes	Bacteroidia	Bacteroidales	Bacteroidaceae	Prevotella	GCA_002392725.1	0	0	0	0	0	1
SGB557	Bacteria	Bacteroidetes	Bacteroidia	Bacteroidales	Bacteroidaceae	Ga6A1	Ga6A1 sp1	0	0	0	0	0	1
SGB1781	Archaea	Euryarchaeota	Methanobacteria	Methanobacteriales	Methanobacteriaceae	Methanobrevibacter	GCA_002505605.1	1	1	1	0	1	0
SGB294	Archaea	Euryarchaeota	Methanobacteria	Methanobacteriales	Methanobacteriaceae	Methanobrevibacter	GCA_002505605.1	1	1	1	0	1	0
SGB532	Archaea	Euryarchaeota	Methanobacteria	Methanobacteriales	Methanobacteriaceae	Methanobrevibacter	GCA_002505605.1	1	1	0	0	0	0
SGB897	Archaea	Euryarchaeota	Methanobacteria	Methanobacteriales	Methanobacteriaceae	Methanobrevibacter	GCA_002505605.1	1	1	1	0	1	0
SGB914	Archaea	Euryarchaeota	Methanobacteria	Methanobacteriales	Methanobacteriaceae	Methanobrevibacter	GCA_002505605.1	1	1	1	1	1	0

[truncated: 4 more sheets: ACP, WLP, BP, M]
