# Supplementary material for: The gastrointestinal microbiome in dairy cattle is constrained by the deterministic driver of the region and the modified effect of diet
Source: Microbiome. 2023 Jan 20;11:10. doi: 10.1186/s40168-022-01453-2 (PMC9863278; doi:10.1186/s40168-022-01453-2)
Supplement: Supplementary file 9 — Additional file 8: Table S25. The shifted abundance of high-quality genomes with sequences of hydrogenases and associated terminal reductases required for pathways of fermentative hydrogenases, bifurcating hydrogenases, methanogenesis, fumarate reduction, sulfidogenesis and nitrate ammonification in the grain-fed animals. [file 40168_2022_1453_MOESM8_ESM.xlsx]

## Sheet: Fermentative hydrogenases
Table S25. The shifted abundance of high-quality genomes with sequences of hydrogenases and associated terminal reductases required for pathways of fermentative hydrogenases, bifurcating hydrogenases, methanogenesis, fumarate reduction, sulfidogenesis and nitrate ammonification in the grain-fed animals
Genome name	Phlyogenetic taxonomy							The increased abundance of genomes										The decreased abundance of genomes										Counts of predicted proteins
	Domain	Phylum	Class	Order	Family	Genus	Species	RUM	RET	OMA	ABO	DUO	JEJ	ILE	CEC	COL	REC	RUM	RET	OMA	ABO	DUO	JEJ	ILE	CEC	COL	REC	[FeFe] Group B	[FeFe] Group A2	[FeFe] Group A1
SGB389	Bacteria	Firmicutes	Clostridia	Lachnospirales	Lachnospiraceae	CAG-411	-	0	0	0	0	0	0	0	0	0	0	1	1	1	1	1	0	0	0	0	0	1	0	0
SGB394	Bacteria	Firmicutes	Clostridia	Lachnospirales	Lachnospiraceae	UBA4285	-	1	0	1	0	1	0	0	0	0	0	0	0	0	0	0	0	0	0	0	0	1	0	0
SGB1840	Bacteria	Firmicutes	Clostridia	4C28d-15	CAG-727	-	-	0	0	0	0	0	0	0	0	0	0	1	1	1	0	0	0	0	0	0	0	1	0	0
SGB982	Bacteria	Firmicutes	Clostridia	Oscillospirales	CAG-272	CAG-724	-	0	0	0	0	0	0	0	0	0	0	1	1	0	1	0	1	0	0	1	1	1	0	0
SGB535	Bacteria	Firmicutes	Negativicutes	Acidaminococcales	Acidaminococcaceae	Acidaminococcus	-	1	1	1	1	1	0	0	0	0	0	0	0	0	0	0	0	0	0	0	0	1	1	0
SGB1374	Bacteria	Firmicutes	Clostridia	Oscillospirales	DTU089	UBA6857	-	0	0	0	0	0	0	0	0	0	0	1	0	0	0	0	0	0	1	1	1	1	0	0
SGB1545	Bacteria	Firmicutes	Clostridia	CAG-41	UBA1381	-	-	0	0	0	0	0	0	0	0	0	0	1	1	0	0	0	0	0	0	0	0	1	0	0
SGB1197	Bacteria	Firmicutes	Clostridia	Christensenellales	-	-	-	0	0	0	0	0	0	0	0	0	0	1	1	1	1	0	0	0	0	0	0	1	0	0
SGB1856	Bacteria	Firmicutes	Clostridia	Oscillospirales	DTU089	DTU089	-	0	0	0	0	0	0	0	0	0	0	1	0	0	0	0	0	0	0	0	0	1	0	0
SGB1635	Bacteria	Bacteroidetes	Bacteroidia	Bacteroidales	Rikenellaceae	Tidjanibacter	-	0	0	0	0	0	0	0	0	0	0	1	0	0	0	0	0	0	0	0	0	1	0	0
SGB864	Bacteria	Firmicutes	Clostridia	Lachnospirales	Lachnospiraceae	Eubacterium	-	0	1	0	0	0	0	0	0	0	0	0	0	0	0	0	0	0	0	0	0	2	0	0
SGB1110	Bacteria	Firmicutes	Clostridia	4C28d-15	CAG-727	UBA1259	-	0	0	1	0	1	0	0	0	0	0	0	0	0	0	0	0	0	0	0	0	1	0	1
SGB1574	Bacteria	Firmicutes	Clostridia	Oscillospirales	CAG-272	Firm-07	-	0	0	0	0	0	0	0	0	0	0	1	1	1	1	0	1	0	1	1	1	1	0	0
SGB930	Bacteria	Firmicutes	Clostridia	Lachnospirales	Lachnospiraceae	Eubacterium	GCA_002481065.1	0	0	0	0	0	1	0	0	0	0	0	0	0	0	0	0	0	0	0	0	1	0	0
SGB926	Bacteria	Firmicutes	Bacilli	Erysipelotrichales	-	-	-	1	1	1	0	1	0	0	0	0	0	0	0	0	0	0	0	0	0	0	0	1	0	0
SGB1042	Bacteria	Firmicutes	Clostridia	Clostridiales	Clostridiaceae	Clostridium	-	0	0	0	0	0	0	0	0	0	0	1	1	0	0	0	1	0	0	0	0	0	0	1
SGB745	Bacteria	Firmicutes	Clostridia	Lachnospirales	Lachnospiraceae	UBA2887	-	1	1	1	1	0	0	0	0	0	0	0	0	0	0	0	0	0	0	0	0	1	0	0
SGB121	Bacteria	Firmicutes	Clostridia	Lachnospirales	Lachnospiraceae	Oribacterium	GCA_002350265.1	1	1	1	1	0	0	0	0	0	1	0	0	0	0	0	0	0	0	0	0	1	1	0
SGB1440	Bacteria	Firmicutes	Clostridia	Oscillospirales	CAG-272	-	-	0	0	0	0	0	0	0	0	0	0	1	1	0	0	0	0	0	0	0	0	1	0	0
SGB411	Bacteria	Firmicutes	Clostridia	Oscillospirales	Oscillospiraceae	CAG-110	-	0	0	0	0	0	0	0	0	0	0	1	1	1	1	1	0	0	0	0	0	1	0	0
SGB472	Bacteria	Firmicutes	Clostridia	Lachnospirales	Lachnospiraceae	UBA9722	UBA9722 sp1	0	0	1	0	0	0	0	0	0	0	0	0	0	0	0	0	0	0	0	0	1	0	0
SGB120	Bacteria	Firmicutes	Clostridia	Lachnospirales	Lachnospiraceae	UBA629	-	1	1	1	1	0	0	0	0	0	0	0	0	0	0	0	0	0	0	0	0	1	0	0
SGB392	Bacteria	Firmicutes	Clostridia	Lachnospirales	Lachnospiraceae	UBA1201	-	0	0	0	0	0	0	0	0	0	0	1	1	1	1	1	0	0	0	0	0	1	0	0
SGB701	Bacteria	Proteobacteria	Alphaproteobacteria	RF32	CAG-239	UBA2931	-	0	0	0	0	1	0	0	0	0	0	0	0	0	0	0	0	0	0	0	0	1	0	0
SGB1582	Bacteria	Bacteroidetes	Bacteroidia	Bacteroidales	Rikenellaceae	Alistipes	-	0	0	0	0	0	0	0	0	0	0	1	1	1	1	0	1	0	0	0	0	1	0	0
SGB872	Bacteria	Firmicutes	Clostridia	Lachnospirales	Lachnospiraceae	UBA629	GCA_002300065.1	1	1	1	1	1	0	0	0	0	0	0	0	0	0	0	0	0	0	0	0	1	0	0
SGB696	Bacteria	Firmicutes	Clostridia	Lachnospirales	Lachnospiraceae	UBA629	GCA_002300065.1	1	1	1	1	1	0	0	0	0	0	0	0	0	0	0	0	0	0	0	0	1	0	0
SGB1794	Bacteria	Firmicutes	Clostridia	Oscillospirales	CAG-272	Firm-07	-	0	0	0	0	0	0	0	0	0	0	1	1	1	0	0	0	0	0	0	0	1	0	0
SGB131	Bacteria	Firmicutes	Clostridia	Lachnospirales	Lachnospiraceae	UBA2727	-	1	1	1	1	0	0	0	0	0	0	0	0	0	0	0	0	0	0	0	0	1	0	0
SGB407	Bacteria	Firmicutes	Clostridia	Lachnospirales	Lachnospiraceae	CAG-411	-	0	0	0	0	0	0	0	0	0	0	1	1	1	1	1	0	0	0	0	0	1	0	0
SGB561	Bacteria	Firmicutes	Clostridia	Lachnospirales	Lachnospiraceae	CAG-791	GCA_002481255.1	1	1	1	1	1	1	0	1	0	1	0	0	0	0	0	0	0	0	0	0	1	0	0
SGB1119	Bacteria	Firmicutes	Clostridia	Oscillospirales	CAG-272	UBA1740	-	0	0	0	0	0	0	0	0	0	0	1	1	0	0	0	0	0	0	0	0	1	0	0
SGB1062	Bacteria	Firmicutes	Clostridia	Oscillospirales	CAG-272	Firm-07	-	0	0	0	0	0	0	0	0	0	0	1	1	1	1	0	1	0	0	0	0	1	0	0
SGB1200	Bacteria	Firmicutes	Clostridia	Oscillospirales	CAG-272	-	-	0	0	0	0	0	0	0	0	0	0	1	1	1	1	0	0	0	0	0	0	1	0	0
SGB1111	Bacteria	Firmicutes	Clostridia	Oscillospirales	CAG-272	CAG-724	-	0	0	0	0	0	0	1	0	0	0	0	0	0	0	0	0	0	0	0	0	1	0	0
SGB570	Bacteria	Firmicutes	Clostridia	Lachnospirales	Lachnospiraceae	UBA9722	UBA9722 sp1	0	0	1	0	0	0	0	0	0	0	0	0	0	0	0	0	0	0	0	0	1	0	0
SGB1799	Bacteria	Firmicutes	Clostridia	Oscillospirales	CAG-272	Firm-07	-	0	0	0	0	0	0	0	0	0	0	1	1	1	0	0	0	0	0	0	0	1	0	0
SGB1132	Bacteria	Bacteroidetes	Bacteroidia	Bacteroidales	Rikenellaceae	Alistipes	-	0	0	0	0	0	0	0	0	0	0	1	0	0	0	0	0	0	0	0	0	1	0	0
SGB130	Bacteria	Firmicutes	Clostridia	Lachnospirales	Lachnospiraceae	UBA629	UBA629 sp1	1	1	1	1	0	0	0	0	0	0	0	0	0	0	0	0	0	0	0	0	1	0	0
SGB1604	Bacteria	Firmicutes	Clostridia	Oscillospirales	CAG-382	-	-	0	0	0	0	0	0	0	0	0	0	1	1	1	1	0	0	0	1	1	1	1	0	0
SGB1118	Bacteria	Firmicutes	Clostridia	Oscillospirales	DTU089	UBA737	-	0	0	0	0	0	0	0	0	0	0	1	0	0	1	0	0	0	0	0	0	1	0	0
SGB1862	Bacteria	Bacteroidetes	Bacteroidia	Bacteroidales	Muribaculaceae	-	-	0	0	0	0	0	0	0	0	0	0	0	0	0	0	0	1	0	0	0	0	1	0	0
SGB1596	Bacteria	Proteobacteria	Alphaproteobacteria	RF32	CAG-239	51-20	-	0	0	0	0	0	0	0	0	0	0	0	0	0	0	0	0	0	0	1	1	1	0	0
SGB904	Bacteria	Firmicutes	Negativicutes	Acidaminococcales	Acidaminococcaceae	Succiniclasticum	GCA_002481665.1	1	1	1	1	1	1	0	1	1	1	0	0	0	0	0	0	0	0	0	0	1	1	0
SGB1209	Bacteria	Firmicutes	Clostridia	Lachnospirales	Lachnospiraceae	UBA1066	GCA_002448255.1	1	1	1	1	0	1	0	1	1	1	0	0	0	0	0	0	0	0	0	0	1	0	0
SGB1890	Bacteria	Firmicutes	Clostridia	Oscillospirales	DTU089	CAG-177	-	0	0	0	0	0	0	0	0	0	0	1	0	0	1	0	0	0	0	0	0	1	0	0
SGB724	Bacteria	Firmicutes	Clostridia	Lachnospirales	Lachnospiraceae	UBA2821	GCA_002351535.1	1	1	1	1	1	0	0	0	0	0	0	0	0	0	0	0	0	0	0	0	1	0	0
SGB1846	Bacteria	Firmicutes	Clostridia	Oscillospirales	CAG-382	-	-	0	0	0	0	0	0	0	0	0	0	1	1	0	0	0	0	0	0	0	0	1	0	0
SGB1778	Bacteria	Bacteroidetes	Bacteroidia	Bacteroidales	Muribaculaceae	-	-	0	0	0	0	0	0	0	0	0	0	1	0	0	0	0	0	0	0	0	0	1	0	0
SGB1789	Bacteria	Firmicutes	Clostridia	Oscillospirales	DTU089	UBA737	-	0	0	0	0	0	0	0	0	0	0	1	1	0	0	0	0	0	0	0	0	1	0	0
SGB1153	Bacteria	Proteobacteria	Gammaproteobacteria	Betaproteobacteriales	Burkholderiaceae	CAG-521	-	0	0	0	0	0	0	0	0	0	0	0	1	0	0	0	0	0	0	0	0	0	0	2
SGB408	Bacteria	Firmicutes	Clostridia	Lachnospirales	Lachnospiraceae	-	-	0	0	0	0	0	0	0	0	0	0	1	1	1	1	1	0	0	0	0	0	1	0	0
SGB983	Bacteria	Firmicutes	Clostridia	Oscillospirales	CAG-272	-	-	0	0	0	0	0	0	0	0	0	0	1	1	1	1	0	0	0	1	1	1	1	0	0
SGB1566	Bacteria	Bacteroidetes	Bacteroidia	Bacteroidales	Rikenellaceae	Alistipes	-	0	0	0	0	0	0	0	0	0	0	1	0	0	0	0	0	0	1	1	1	1	0	0
SGB703	Bacteria	Firmicutes	Bacilli	Erysipelotrichales	Erysipelatoclostridiaceae	-	-	1	1	1	1	0	0	0	1	0	0	0	0	0	0	0	0	0	0	0	0	1	0	0
SGB1017	Bacteria	Bacteroidetes	Bacteroidia	Bacteroidales	Rikenellaceae	Tidjanibacter	-	0	0	0	0	0	0	0	0	0	0	1	1	1	1	0	0	0	1	1	1	1	0	0
SGB17	Bacteria	Firmicutes	Clostridia	Peptostreptococcales	Anaerovoracaceae	CAG-145	-	0	0	0	0	0	0	0	0	0	0	1	1	0	1	0	0	0	0	0	0	0	1	0
SGB1281	Bacteria	Bacteroidetes	Bacteroidia	Bacteroidales	Muribaculaceae	-	-	0	0	0	0	0	0	0	0	0	0	0	1	0	0	0	0	0	0	0	0	1	0	0
SGB1877	Bacteria	Firmicutes	Clostridia	Oscillospirales	Oscillospiraceae	Oscillibacter	-	0	0	0	0	0	0	0	0	0	0	1	1	0	1	0	0	0	0	0	0	1	0	1
SGB576	Bacteria	Firmicutes	Clostridia	Lachnospirales	Lachnospiraceae	UBA2727	UBA7906	1	1	1	1	1	0	0	1	1	1	0	0	0	0	0	0	0	0	0	0	1	0	0
SGB1127	Bacteria	Firmicutes	Clostridia	Oscillospirales	CAG-382	-	-	0	0	0	0	0	0	0	0	0	0	1	1	1	1	0	0	0	0	0	0	1	0	0
SGB610	Bacteria	Firmicutes	Clostridia	Lachnospirales	Lachnospiraceae	NK4A136	GCF_000421045.1	0	0	1	0	0	0	0	1	1	1	0	0	0	0	0	0	0	0	0	0	1	0	0
SGB494	Bacteria	Firmicutes	Bacilli	Acholeplasmatales	CAG-307	UBA7004	-	0	0	1	1	0	0	0	1	0	0	0	0	0	0	0	0	0	0	0	0	1	0	0
SGB1515	Bacteria	Bacteroidetes	Bacteroidia	Bacteroidales	Muribaculaceae	-	-	0	0	0	0	0	0	0	0	0	0	1	0	0	0	0	0	0	0	0	0	1	0	0
SGB128	Bacteria	Firmicutes	Clostridia	Lachnospirales	Lachnospiraceae	UBA1066	GCA_002448255.1	1	1	1	0	0	0	0	0	0	0	0	0	0	0	0	0	0	0	0	0	1	0	0
SGB468	Bacteria	Cyanobacteria	Vampirovibrionia	Gastranaerophilales	Gastranaerophilaceae	UBA1221	-	0	0	1	0	0	0	0	0	0	0	0	0	0	0	0	0	0	0	0	0	1	0	0
SGB1256	Bacteria	Spirochaetes	Spirochaetia	Treponematales	Treponemataceae	Treponema	-	0	0	0	0	0	0	0	0	0	0	1	1	0	0	0	0	0	0	0	0	1	1	0
SGB1122	Bacteria	Firmicutes	Clostridia	4C28d-15	CAG-727	-	-	0	0	0	0	0	0	0	0	0	0	1	1	0	0	0	1	0	0	0	0	1	0	0
SGB1337	Bacteria	Elusimicrobia	Elusimicrobia	Elusimicrobiales	Elusimicrobiaceae	UBA1436	-	0	0	0	0	0	0	0	0	0	0	1	1	1	1	0	1	0	1	1	1	1	0	0
SGB902	Bacteria	Firmicutes	Bacilli	Erysipelotrichales	Erysipelotrichaceae	Solobacterium	GCA_002350225.1	0	0	0	0	0	1	0	0	0	0	0	0	0	0	0	0	0	0	0	0	1	0	0
SGB884	Bacteria	Firmicutes	Clostridia	Lachnospirales	Lachnospiraceae	UBA1066	GCA_002448255.1	0	0	1	0	0	0	0	0	0	1	0	0	0	0	0	0	0	0	0	0	1	0	0
SGB104	Bacteria	Bacteroidetes	Bacteroidia	Bacteroidales	P3	P3	-	0	0	0	0	0	0	0	0	0	0	0	0	1	0	0	1	0	0	0	0	1	0	0
SGB1576	Bacteria	Bacteroidetes	Bacteroidia	Bacteroidales	UBA932	CAG-831	-	0	0	0	0	0	0	0	0	0	0	0	0	0	0	0	1	0	1	1	1	1	0	0
SGB577	Bacteria	Firmicutes	Clostridia	Lachnospirales	Lachnospiraceae	Agathobacter	Agathobacter faecis	1	1	1	1	0	0	0	0	0	0	0	0	0	0	0	0	0	0	0	0	2	0	0
SGB950	Bacteria	Verrucomicrobia	Kiritimatiellae	RFP12	UBA1067	UBA1067	-	0	0	0	0	0	0	0	0	0	0	0	0	0	0	0	0	0	0	0	1	1	0	0
SGB1370	Bacteria	Bacteroidetes	Bacteroidia	Bacteroidales	P3	UBA3388	GCA_002358855.1	0	0	0	0	0	0	0	0	0	0	1	1	1	0	1	0	0	1	0	1	1	0	0
SGB810	Bacteria	Verrucomicrobia	Kiritimatiellae	RFP12	UBA1067	UBA1067	-	0	0	0	0	0	0	0	0	0	0	1	0	1	1	0	0	0	0	0	0	1	0	0
SGB1101	Bacteria	Bacteroidetes	Bacteroidia	Bacteroidales	Muribaculaceae	-	-	0	0	0	0	0	0	0	0	0	0	1	1	1	1	0	0	0	0	0	0	1	0	0
SGB227	Bacteria	Firmicutes	Clostridia	Peptostreptococcales	Anaerovoracaceae	CAG-145	-	0	0	0	0	0	0	0	0	0	0	1	1	1	1	0	0	0	0	0	0	1	1	0
SGB687	Bacteria	Firmicutes	Clostridia	Lachnospirales	Lachnospiraceae	CAG-411	-	0	0	0	0	0	0	0	0	0	0	1	1	1	1	0	0	0	0	0	0	1	0	0
SGB1721	Bacteria	Firmicutes	Clostridia	Oscillospirales	CAG-272	Firm-07	-	0	0	0	0	0	0	0	0	0	0	1	1	0	1	0	0	0	0	0	0	1	0	0
SGB69	Bacteria	Firmicutes	Clostridia	Oscillospirales	Oscillospiraceae	CAG-110	-	0	0	0	0	0	0	0	1	1	0	0	0	0	0	0	0	0	0	0	0	1	0	0
SGB1620	Bacteria	Firmicutes	Clostridia	Lachnospirales	Lachnospiraceae	CAG-81	-	0	0	0	0	0	0	0	0	0	0	0	0	0	0	0	1	0	0	0	0	2	0	1
SGB1421	Bacteria	Spirochaetes	GWE2-31-10	GWE2-31-10	GWE2-31-10	-	-	0	0	0	0	0	0	0	0	0	0	1	1	0	0	0	0	0	0	0	0	1	0	0
SGB1034	Bacteria	Firmicutes	Negativicutes	Selenomonadales	Selenomonadaceae	Anaerovibrio	-	0	0	0	0	0	0	0	0	0	0	0	0	0	0	0	0	0	1	0	1	0	1	1
SGB932	Bacteria	Actinobacteria	Coriobacteriia	Coriobacteriales	Atopobiaceae	-	-	1	0	1	0	0	0	0	1	1	1	0	0	0	0	0	0	0	0	0	0	1	0	0
SGB828	Bacteria	Firmicutes	Clostridia	Peptostreptococcales	Anaerovoracaceae	CAG-145	-	0	0	0	0	0	0	0	0	0	0	0	1	0	1	0	0	0	0	0	0	1	0	0
SGB1343	Bacteria	Firmicutes	Clostridia	Oscillospirales	CAG-272	Firm-07	-	0	0	0	0	0	0	0	0	0	0	1	1	0	1	0	1	0	1	1	1	1	0	0
SGB1045	Bacteria	Bacteroidetes	Bacteroidia	Bacteroidales	Muribaculaceae	-	-	0	0	0	0	0	0	0	0	0	0	0	1	0	0	0	0	0	0	0	0	1	0	0
SGB794	Bacteria	Firmicutes	Clostridia	Clostridiales	Clostridiaceae	Clostridium	-	0	0	0	0	0	0	0	0	0	0	1	0	0	1	0	1	0	0	0	0	0	0	1
SGB531	Bacteria	Cyanobacteria	Vampirovibrionia	Gastranaerophilales	Gastranaerophilaceae	UBA2813	GCA_002351645.1	1	1	1	1	0	0	0	0	0	0	0	0	0	0	0	0	0	0	0	0	1	0	0
SGB918	Bacteria	Firmicutes	Clostridia	Oscillospirales	Ruminococcaceae	-	-	0	0	0	0	0	0	0	0	0	0	0	0	0	0	0	0	0	0	1	0	1	0	0
SGB599	Bacteria	Spirochaetes	Spirochaetia	Treponematales	Treponemataceae	Treponema	-	0	0	0	0	0	0	0	0	0	0	0	0	0	0	1	0	0	0	0	0	1	0	0
SGB1728	Bacteria	Firmicutes	Clostridia	Oscillospirales	Oscillospiraceae	UBA2922	-	1	0	1	0	0	1	0	1	1	1	0	0	0	0	0	0	0	0	0	0	2	0	0
SGB933	Bacteria	Firmicutes	Clostridia	Lachnospirales	Lachnospiraceae	UBA1066	GCA_002448255.1	1	1	1	0	0	1	0	0	0	0	0	0	0	0	0	0	0	0	0	0	1	0	0
SGB1016	Bacteria	Firmicutes	Clostridia	Lachnospirales	Anaerotignaceae	Anaerotignum	-	0	0	0	0	0	0	0	0	0	0	1	0	0	0	0	0	0	0	0	0	1	0	0
SGB618	Bacteria	Cyanobacteria	Vampirovibrionia	Gastranaerophilales	Gastranaerophilaceae	CAG-484	-	1	1	1	1	0	0	0	0	0	0	0	0	0	0	0	0	0	0	0	0	1	0	0
SGB288	Bacteria	Firmicutes	Clostridia	Lachnospirales	Lachnospiraceae	UBA1066	GCA_002448255.1	1	1	0	0	0	1	0	0	1	1	0	0	0	0	0	0	0	0	0	0	1	0	0
SGB979	Bacteria	Proteobacteria	Gammaproteobacteria	Betaproteobacteriales	Burkholderiaceae	CAG-521	-	0	0	0	0	0	0	0	0	0	0	1	1	0	0	0	1	0	0	0	0	0	1	2
SGB1205	Bacteria	Firmicutes	Clostridia	4C28d-15	CAG-727	-	-	0	0	0	0	0	0	0	0	0	0	1	1	0	0	0	0	0	0	0	0	1	0	0
SGB132	Bacteria	Firmicutes	Bacilli	RFN20	CAG-826	UBA733	GCA_002308535.1	0	1	1	1	0	0	0	0	0	0	0	0	0	0	0	0	0	0	0	0	1	0	0
SGB778	Bacteria	Firmicutes	Clostridia	Christensenellales	CAG-138	UBA3792	-	0	0	0	0	0	0	0	0	0	0	1	1	1	1	1	0	0	0	0	0	1	0	0
SGB1387	Bacteria	Bacteroidetes	Bacteroidia	Bacteroidales	Muribaculaceae	-	-	0	0	0	0	0	0	0	0	0	0	0	1	0	0	0	1	0	0	0	0	1	0	0
SGB1884	Bacteria	Firmicutes	Clostridia	Lachnospirales	Lachnospiraceae	-	-	1	1	1	1	0	1	0	0	0	0	0	0	0	0	0	0	0	0	0	0	1	0	1
SGB175	Bacteria	Firmicutes	Bacilli	Acholeplasmatales	CAG-307	UBA7004	-	0	0	0	0	0	1	0	0	0	0	0	0	0	0	0	0	0	0	0	0	1	0	0
SGB1713	Bacteria	Firmicutes	Clostridia	Clostridiales	Clostridiaceae	Clostridium	-	0	0	0	0	0	0	0	0	0	0	0	0	0	0	0	1	0	0	0	0	2	0	1
SGB1395	Bacteria	Firmicutes	Clostridia	Lachnospirales	Anaerotignaceae	Anaerotignum	-	0	0	0	0	0	0	0	0	0	0	1	0	0	0	0	0	0	0	0	0	1	0	0
SGB641	Bacteria	Firmicutes	Clostridia	Peptostreptococcales	Anaerovoracaceae	CAG-145	-	0	0	0	0	0	0	0	0	0	0	0	0	0	1	0	0	0	0	0	0	1	1	0
SGB1332	Bacteria	Firmicutes	Clostridia	Oscillospirales	DTU089	UBA6857	-	0	0	0	0	0	0	0	0	0	0	0	0	0	0	0	0	0	1	1	1	1	0	0
SGB1402	Bacteria	Firmicutes	Peptococcia	Peptococcales	Peptococcaceae	UBA7185	-	0	0	0	0	0	0	0	0	0	0	1	0	1	1	0	1	0	0	0	0	1	0	0
SGB358	Bacteria	Firmicutes	Clostridia	Oscillospirales	Oscillospiraceae	ER4	-	0	0	0	0	0	0	0	0	0	0	0	0	1	1	0	0	0	0	0	0	0	2	0
SGB1354	Bacteria	Bacteroidetes	Bacteroidia	Bacteroidales	Rikenellaceae	Alistipes	-	0	0	0	0	0	0	0	0	0	0	0	0	0	0	0	0	0	1	0	0	1	0	0
SGB1683	Bacteria	Firmicutes	Clostridia	Lachnospirales	Lachnospiraceae	-	-	0	0	0	0	0	0	0	0	0	0	1	1	1	1	0	1	0	0	0	0	1	0	1
SGB1839	Bacteria	Bacteroidetes	Bacteroidia	Bacteroidales	Rikenellaceae	Alistipes	-	0	0	0	0	0	0	0	0	0	0	1	0	0	0	0	0	0	0	0	0	1	0	0
SGB1249	Bacteria	Firmicutes	Clostridia	Oscillospirales	Oscillospiraceae	CAG-110	-	0	0	0	0	0	0	0	0	0	0	1	1	0	0	0	0	0	0	0	0	1	0	1
SGB913	Bacteria	Firmicutes	Clostridia	Peptostreptococcales	Anaerovoracaceae	CAG-145	-	0	0	0	0	0	1	0	0	0	0	0	0	0	0	0	0	0	0	0	0	1	1	0
SGB668	Bacteria	Firmicutes	Clostridia	Oscillospirales	Oscillospiraceae	CAG-110	-	0	0	0	0	0	0	0	0	0	0	1	1	1	1	1	0	0	0	0	0	1	0	0
SGB800	Bacteria	Firmicutes	Bacilli	Erysipelotrichales	Erysipelotrichaceae	Solobacterium	-	0	0	0	0	0	0	0	0	0	0	1	1	1	1	0	1	0	1	1	0	1	0	0
SGB1458	Bacteria	Bacteroidetes	Bacteroidia	Bacteroidales	Rikenellaceae	Alistipes	-	0	0	0	0	0	0	0	0	0	0	1	0	0	0	0	0	0	0	0	0	1	0	0
SGB1614	Bacteria	Firmicutes	Peptococcia	Peptococcales	Peptococcaceae	UBA7185	-	0	0	0	0	0	0	0	0	0	0	1	1	0	0	0	0	0	0	0	0	0	1	0
SGB1320	Bacteria	Firmicutes	Clostridia	Lachnospirales	Lachnospiraceae	CAG-81	-	0	0	0	0	0	0	0	0	0	0	1	1	1	1	0	1	0	0	0	0	2	0	1
SGB1904	Bacteria	Firmicutes	Clostridia	Oscillospirales	CAG-272	CAG-724	-	0	0	0	0	0	0	1	0	0	0	0	0	0	0	0	0	0	0	0	0	1	0	0
SGB976	Bacteria	Firmicutes	Clostridia	Lachnospirales	Lachnospiraceae	Butyrivibrio	-	0	0	0	0	0	0	0	0	0	0	0	0	0	0	0	1	0	0	0	0	1	0	0
SGB1096	Bacteria	Bacteroidetes	Bacteroidia	Bacteroidales	UBA932	UBA1232	-	0	0	0	0	0	0	0	0	0	0	0	0	0	0	0	0	0	1	1	1	1	0	0
SGB955	Bacteria	Firmicutes	Peptococcia	Peptococcales	Peptococcaceae	UBA7185	-	0	0	0	0	0	0	0	0	0	0	1	1	1	1	0	1	0	1	0	0	0	1	1
SGB1520	Bacteria	Firmicutes	Peptococcia	Peptococcales	Peptococcaceae	UBA7185	-	0	0	0	0	0	0	0	0	0	0	1	0	0	0	0	0	0	0	0	0	0	1	1
SGB1530	Bacteria	Bacteroidetes	Bacteroidia	Bacteroidales	Muribaculaceae	-	-	0	0	0	0	0	0	0	0	0	0	1	1	1	0	0	0	0	0	0	0	1	0	0
SGB345	Bacteria	Firmicutes	Clostridia	Oscillospirales	Oscillospiraceae	CAG-110	-	0	0	0	0	0	0	0	0	0	0	0	0	0	1	0	0	0	0	0	0	1	0	0
SGB1275	Bacteria	Proteobacteria	Gammaproteobacteria	Betaproteobacteriales	Burkholderiaceae	CAG-521	-	1	1	1	1	1	1	1	0	0	0	0	0	0	0	0	0	0	0	0	0	0	1	2
RUM: rumen; RET: reticulum; OMA: omasum; ABO: abomasum; DUO: duodenum; JEJ: jejunum; ILE: ileum; CEC: cecum; COL: colon; REC: rectum
1: which genomes had significant change in abundance
0: which genome had no significant change in abundance

## Sheet: Bifurcating hydrogenases
Genome name	Phlyogenetic taxonomy							The increased abundance of genomes										The decreased abundance of genomes										Counts of predicted proteins
	Domain	Phylum	Class	Order	Family	Genus	Species	RUM	RET	OMA	ABO	DUO	JEJ	ILE	CEC	COL	REC	RUM	RET	OMA	ABO	DUO	JEJ	ILE	CEC	COL	REC	[FeFe] Group A3
SGB1670	Bacteria	Bacteroidetes	Bacteroidia	Bacteroidales	P3	UBA3388	GCA_002358835.1	0	0	0	0	0	0	0	0	0	0	1	0	1	0	0	0	0	1	1	1	1
SGB1603	Bacteria	Bacteroidetes	Bacteroidia	Bacteroidales	P3	UBA3388	GCA_002358855.1	0	0	0	0	0	0	0	0	0	0	1	0	0	0	0	0	0	0	0	0	1
SGB1840	Bacteria	Firmicutes	Clostridia	4C28d-15	CAG-727	-	-	0	0	0	0	0	0	0	0	0	0	1	1	1	0	0	0	0	0	0	0	1
SGB982	Bacteria	Firmicutes	Clostridia	Oscillospirales	CAG-272	CAG-724	-	0	0	0	0	0	0	0	0	0	0	1	1	0	1	0	1	0	0	1	1	1
SGB720	Bacteria	Firmicutes	Clostridia	Oscillospirales	DTU089	-	-	0	0	0	0	0	0	0	0	0	0	0	0	0	0	1	0	0	0	0	0	1
SGB438	Bacteria	Firmicutes	Clostridia	Oscillospirales	DTU089	UBA1213	UBA9224	0	0	0	0	0	0	0	0	0	0	1	1	1	1	1	0	0	0	0	0	1
SGB1374	Bacteria	Firmicutes	Clostridia	Oscillospirales	DTU089	UBA6857	-	0	0	0	0	0	0	0	0	0	0	1	0	0	0	0	0	0	1	1	1	1
SGB12	Bacteria	Bacteroidetes	Bacteroidia	Bacteroidales	UBA932	RC9	-	0	0	0	0	0	0	0	0	0	0	0	1	1	1	0	1	0	0	0	0	1
SGB1788	Bacteria	Bacteroidetes	Bacteroidia	Bacteroidales	P3	UBA3388	GCA_002358835.1	0	0	0	0	0	0	0	0	0	0	1	0	1	0	0	0	0	0	0	0	1
SGB524	Bacteria	Firmicutes	Clostridia	Oscillospirales	DTU089	Ruminococcus	-	1	1	1	1	0	1	0	0	0	0	0	0	0	0	0	0	0	0	0	0	1
SGB42	Bacteria	Bacteroidetes	Bacteroidia	Bacteroidales	F082	F082	-	0	0	0	0	0	0	0	0	0	0	1	1	1	1	0	1	0	0	0	0	1
SGB1545	Bacteria	Firmicutes	Clostridia	CAG-41	UBA1381	-	-	0	0	0	0	0	0	0	0	0	0	1	1	0	0	0	0	0	0	0	0	1
SGB1197	Bacteria	Firmicutes	Clostridia	Christensenellales	-	-	-	0	0	0	0	0	0	0	0	0	0	1	1	1	1	0	0	0	0	0	0	1
SGB1856	Bacteria	Firmicutes	Clostridia	Oscillospirales	DTU089	DTU089	-	0	0	0	0	0	0	0	0	0	0	1	0	0	0	0	0	0	0	0	0	1
SGB1447	Bacteria	Firmicutes	Clostridia	Oscillospirales	DTU089	-	-	0	0	0	0	0	0	0	0	0	0	0	0	0	0	0	1	0	0	0	0	1
SGB1110	Bacteria	Firmicutes	Clostridia	4C28d-15	CAG-727	UBA1259	-	0	0	1	0	1	0	0	0	0	0	0	0	0	0	0	0	0	0	0	0	1
SGB1574	Bacteria	Firmicutes	Clostridia	Oscillospirales	CAG-272	Firm-07	-	0	0	0	0	0	0	0	0	0	0	1	1	1	1	0	1	0	1	1	1	1
SGB1765	Bacteria	Firmicutes	Clostridia	Oscillospirales	CAG-272	UBA1740	-	0	0	0	0	0	0	0	0	0	0	1	0	0	0	0	0	0	0	0	0	1
SGB537	Bacteria	Firmicutes	Clostridia	Saccharofermentanales	Saccharofermentanaceae	Firm-16	GCA_002368805.1	1	1	1	0	0	0	0	0	0	0	0	0	0	0	0	0	0	0	0	0	1
SGB1527	Bacteria	Firmicutes	Clostridia	Oscillospirales	CAG-272	-	-	0	0	0	0	0	0	0	0	0	0	1	1	1	1	0	0	0	0	0	0	1
SGB305	Bacteria	Bacteroidetes	Bacteroidia	Bacteroidales	WCHB1-69	-	-	0	0	0	0	0	0	0	1	1	1	0	0	0	0	0	0	0	0	0	0	1
SGB1440	Bacteria	Firmicutes	Clostridia	Oscillospirales	CAG-272	-	-	0	0	0	0	0	0	0	0	0	0	1	1	0	0	0	0	0	0	0	0	1
SGB411	Bacteria	Firmicutes	Clostridia	Oscillospirales	Oscillospiraceae	CAG-110	-	0	0	0	0	0	0	0	0	0	0	1	1	1	1	1	0	0	0	0	0	1
SGB1539	Bacteria	Firmicutes	Clostridia	Oscillospirales	Oscillospiraceae	-	-	0	0	0	0	0	0	0	0	0	0	1	1	1	1	0	0	0	0	0	0	1
SGB1643	Bacteria	Firmicutes	Clostridia	Oscillospirales	DTU089	DTU089	-	0	0	0	0	0	0	0	0	0	0	0	0	0	0	0	0	0	1	1	1	1
SGB677	Bacteria	Bacteroidetes	Bacteroidia	Bacteroidales	F082	F082	-	0	0	0	0	0	0	0	0	0	0	1	1	1	1	1	1	0	0	0	0	1
SGB710	Bacteria	Firmicutes	Clostridia	Oscillospirales	DTU089	Ruminococcus	-	1	1	1	1	0	0	0	0	0	0	0	0	0	0	0	0	0	0	0	0	1
SGB792	Bacteria	Firmicutes	Clostridia	Lachnospirales	Lachnospiraceae	UBA2868	UBA9423	0	0	0	0	0	0	0	0	0	0	1	1	0	1	0	1	1	0	0	0	1
SGB1646	Bacteria	Firmicutes	Clostridia	Oscillospirales	DTU089	-	-	0	0	0	0	0	0	0	0	0	0	1	0	0	0	0	0	0	1	1	1	1
SGB1740	Bacteria	Firmicutes	Clostridia	Oscillospirales	CAG-272	Firm-07	-	0	0	0	0	0	0	0	0	0	0	1	1	1	1	0	0	0	0	0	0	1
SGB448	Bacteria	Firmicutes	Clostridia	Oscillospirales	DTU089	-	-	0	0	0	0	0	0	0	0	0	0	1	1	1	1	1	0	0	0	0	0	1
SGB1838	Bacteria	Bacteroidetes	Bacteroidia	Bacteroidales	P3	UBA3388	GCA_002358835.1	0	0	0	0	0	0	0	0	0	0	0	1	0	0	0	0	0	0	0	0	1
SGB1734	Bacteria	Firmicutes	Clostridia	Oscillospirales	CAG-272	Firm-07	-	0	0	0	0	0	0	0	0	0	0	1	1	1	1	0	0	0	0	0	0	1
SGB1438	Bacteria	Firmicutes	Clostridia	Oscillospirales	DTU089	-	-	0	0	0	0	0	0	0	0	0	0	1	0	0	1	0	0	0	0	0	0	1
SGB1794	Bacteria	Firmicutes	Clostridia	Oscillospirales	CAG-272	Firm-07	-	0	0	0	0	0	0	0	0	0	0	1	1	1	0	0	0	0	0	0	0	1
SGB529	Bacteria	Bacteroidetes	Bacteroidia	Bacteroidales	Muribaculaceae	C941	C941 sp1	1	1	1	1	0	0	0	0	0	0	0	0	0	0	0	0	0	0	0	0	1
SGB732	Bacteria	Bacteroidetes	Bacteroidia	Bacteroidales	UBA932	RC9	-	1	1	1	1	0	0	0	0	0	0	0	0	0	0	0	0	0	0	0	0	1
SGB301	Bacteria	Firmicutes	Clostridia	Oscillospirales	DTU089	Ruminococcus	-	1	1	1	1	0	0	0	0	0	0	0	0	0	0	0	0	0	0	0	0	1
SGB561	Bacteria	Firmicutes	Clostridia	Lachnospirales	Lachnospiraceae	CAG-791	GCA_002481255.1	1	1	1	1	1	1	0	1	0	1	0	0	0	0	0	0	0	0	0	0	1
SGB1119	Bacteria	Firmicutes	Clostridia	Oscillospirales	CAG-272	UBA1740	-	0	0	0	0	0	0	0	0	0	0	1	1	0	0	0	0	0	0	0	0	1
SGB1621	Bacteria	Firmicutes	Clostridia	Oscillospirales	DTU089	-	-	0	0	0	0	0	0	0	0	0	0	1	1	1	1	0	1	0	1	1	1	1
SGB1655	Bacteria	Firmicutes	Clostridia	Oscillospirales	DTU089	-	-	0	0	0	0	0	0	0	0	0	0	1	1	1	1	0	1	0	1	1	1	1
SGB746	Bacteria	Firmicutes	Clostridia	Oscillospirales	DTU089	Ruminococcus	-	1	0	1	0	0	0	0	0	0	0	0	0	0	0	0	0	0	0	0	0	1
SGB1111	Bacteria	Firmicutes	Clostridia	Oscillospirales	CAG-272	CAG-724	-	0	0	0	0	0	0	1	0	0	0	0	0	0	0	0	0	0	0	0	0	1
SGB336	Bacteria	Firmicutes	Clostridia	Oscillospirales	DTU089	-	-	0	0	0	0	0	0	0	0	0	0	1	1	1	1	1	0	0	0	0	0	1
SGB1802	Bacteria	Firmicutes	Clostridia	Oscillospirales	DTU089	CAG-177	-	0	0	0	0	0	0	0	0	0	0	1	1	1	1	0	0	0	0	0	0	1
SGB517	Bacteria	Firmicutes	Clostridia	Oscillospirales	DTU089	Ruminococcus	-	1	1	1	1	0	0	0	0	0	0	0	0	0	0	0	0	0	0	0	0	1
SGB1799	Bacteria	Firmicutes	Clostridia	Oscillospirales	CAG-272	Firm-07	-	0	0	0	0	0	0	0	0	0	0	1	1	1	0	0	0	0	0	0	0	1
SGB505	Bacteria	Firmicutes	Clostridia	Christensenellales	CAG-138	UBA3857	GCA_002392505.1	0	0	0	0	0	0	0	0	0	0	0	0	0	0	1	0	0	0	0	0	1
SGB1604	Bacteria	Firmicutes	Clostridia	Oscillospirales	CAG-382	-	-	0	0	0	0	0	0	0	0	0	0	1	1	1	1	0	0	0	1	1	1	1
SGB1793	Bacteria	Firmicutes	Clostridia	Oscillospirales	DTU089	UBA1227	UBA1227 sp1	1	0	0	0	0	0	0	0	0	0	0	0	0	0	0	0	0	0	0	0	1
SGB1668	Bacteria	Spirochaetes	GWE2-31-10	GWE2-31-10	GWE2-31-10	-	-	0	0	0	0	0	0	0	0	0	0	1	1	1	1	0	1	0	0	0	0	1
SGB1436	Bacteria	Firmicutes	Clostridia	Oscillospirales	CAG-272	UBA1740	-	0	0	0	0	0	0	0	0	0	0	1	0	0	0	0	0	0	0	0	0	1
SGB1118	Bacteria	Firmicutes	Clostridia	Oscillospirales	DTU089	UBA737	-	0	0	0	0	0	0	0	0	0	0	1	0	0	1	0	0	0	0	0	0	1
SGB1147	Bacteria	Firmicutes	Clostridia	Oscillospirales	DTU089	UBA1227	UBA1227 sp1	1	1	1	1	0	1	0	1	1	1	0	0	0	0	0	0	0	0	0	0	1
SGB1596	Bacteria	Proteobacteria	Alphaproteobacteria	RF32	CAG-239	51-20	-	0	0	0	0	0	0	0	0	0	0	0	0	0	0	0	0	0	0	1	1	1
SGB1323	Bacteria	Firmicutes	Clostridia	Oscillospirales	DTU089	-	-	0	0	0	0	0	0	0	0	0	0	1	1	1	1	0	0	0	1	1	1	1
SGB278	Bacteria	Firmicutes	Clostridia	Oscillospirales	DTU089	Ruminococcus	-	0	0	0	0	0	1	0	0	0	0	0	0	0	0	0	0	0	0	0	0	1
SGB200	Bacteria	Bacteroidetes	Bacteroidia	Bacteroidales	UBA932	RC9	-	0	0	0	0	0	0	0	0	0	0	1	1	1	1	0	0	0	0	0	0	1
SGB1209	Bacteria	Firmicutes	Clostridia	Lachnospirales	Lachnospiraceae	UBA1066	GCA_002448255.1	1	1	1	1	0	1	0	1	1	1	0	0	0	0	0	0	0	0	0	0	1
SGB1890	Bacteria	Firmicutes	Clostridia	Oscillospirales	DTU089	CAG-177	-	0	0	0	0	0	0	0	0	0	0	1	0	0	1	0	0	0	0	0	0	1
SGB1846	Bacteria	Firmicutes	Clostridia	Oscillospirales	CAG-382	-	-	0	0	0	0	0	0	0	0	0	0	1	1	0	0	0	0	0	0	0	0	1
SGB1851	Bacteria	Firmicutes	Clostridia	4C28d-15	CAG-727	UBA10281	-	0	0	0	0	0	0	0	0	0	0	1	1	0	0	0	0	0	0	0	0	1
SGB1789	Bacteria	Firmicutes	Clostridia	Oscillospirales	DTU089	UBA737	-	0	0	0	0	0	0	0	0	0	0	1	1	0	0	0	0	0	0	0	0	1
SGB983	Bacteria	Firmicutes	Clostridia	Oscillospirales	CAG-272	-	-	0	0	0	0	0	0	0	0	0	0	1	1	1	1	0	0	0	1	1	1	1
SGB703	Bacteria	Firmicutes	Bacilli	Erysipelotrichales	Erysipelatoclostridiaceae	-	-	1	1	1	1	0	0	0	1	0	0	0	0	0	0	0	0	0	0	0	0	1
SGB1280	Bacteria	Firmicutes	Clostridia	Oscillospirales	CAG-272	-	-	0	0	0	0	0	0	0	0	0	0	1	0	0	1	0	0	0	0	0	0	1
SGB17	Bacteria	Firmicutes	Clostridia	Peptostreptococcales	Anaerovoracaceae	CAG-145	-	0	0	0	0	0	0	0	0	0	0	1	1	0	1	0	0	0	0	0	0	1
SGB1127	Bacteria	Firmicutes	Clostridia	Oscillospirales	CAG-382	-	-	0	0	0	0	0	0	0	0	0	0	1	1	1	1	0	0	0	0	0	0	1
SGB1371	Bacteria	Firmicutes	Clostridia	Oscillospirales	CAG-272	Firm-07	-	1	1	1	1	0	1	0	0	0	0	0	0	0	0	0	0	0	0	0	0	1
SGB665	Bacteria	Firmicutes	Clostridia	Peptostreptococcales	Anaerovoracaceae	CAG-145	-	0	0	0	0	0	0	0	0	0	0	1	1	1	1	0	0	0	0	0	0	1
SGB128	Bacteria	Firmicutes	Clostridia	Lachnospirales	Lachnospiraceae	UBA1066	GCA_002448255.1	1	1	1	0	0	0	0	0	0	0	0	0	0	0	0	0	0	0	0	0	1
SGB1731	Bacteria	Firmicutes	Clostridia	Oscillospirales	CAG-272	UBA1740	-	0	0	0	0	0	0	0	0	0	0	1	1	1	1	0	0	0	0	0	0	1
SGB117	Bacteria	Firmicutes	Clostridia	Oscillospirales	Ruminococcaceae	Ruminococcus	-	0	0	1	0	0	0	0	0	0	0	0	0	0	0	0	0	0	0	0	0	1
SGB902	Bacteria	Firmicutes	Bacilli	Erysipelotrichales	Erysipelotrichaceae	Solobacterium	GCA_002350225.1	0	0	0	0	0	1	0	0	0	0	0	0	0	0	0	0	0	0	0	0	1
SGB884	Bacteria	Firmicutes	Clostridia	Lachnospirales	Lachnospiraceae	UBA1066	GCA_002448255.1	0	0	1	0	0	0	0	0	0	1	0	0	0	0	0	0	0	0	0	0	1
SGB104	Bacteria	Bacteroidetes	Bacteroidia	Bacteroidales	P3	P3	-	0	0	0	0	0	0	0	0	0	0	0	0	1	0	0	1	0	0	0	0	1
SGB1018	Bacteria	Firmicutes	Clostridia	Oscillospirales	Oscillospiraceae	-	-	0	0	0	0	0	0	0	0	0	0	1	1	1	1	0	0	0	0	0	0	1
SGB804	Bacteria	Firmicutes	Bacilli	Erysipelotrichales	Erysipelotrichaceae	Solobacterium	-	0	0	0	0	0	0	0	0	0	0	0	0	0	1	0	0	1	1	1	0	1
SGB395	Bacteria	Firmicutes	Clostridia	Saccharofermentanales	Saccharofermentanaceae	Firm-16	-	0	0	0	0	0	0	0	0	0	0	1	1	1	0	1	0	0	0	0	0	1
SGB922	Bacteria	Firmicutes	Bacilli	Erysipelotrichales	Erysipelotrichaceae	Solobacterium	-	0	0	1	0	0	1	0	0	0	0	0	0	0	0	0	0	0	0	0	0	1
SGB950	Bacteria	Verrucomicrobia	Kiritimatiellae	RFP12	UBA1067	UBA1067	-	0	0	0	0	0	0	0	0	0	0	0	0	0	0	0	0	0	0	0	1	1
SGB1370	Bacteria	Bacteroidetes	Bacteroidia	Bacteroidales	P3	UBA3388	GCA_002358855.1	0	0	0	0	0	0	0	0	0	0	1	1	1	0	1	0	0	1	0	1	1
SGB1702	Bacteria	Firmicutes	Clostridia	Oscillospirales	CAG-272	UBA1740	-	0	0	0	0	0	0	1	0	0	0	1	1	0	1	0	0	0	0	0	0	1
SGB810	Bacteria	Verrucomicrobia	Kiritimatiellae	RFP12	UBA1067	UBA1067	-	0	0	0	0	0	0	0	0	0	0	1	0	1	1	0	0	0	0	0	0	1
SGB1693	Bacteria	Firmicutes	Clostridia	Oscillospirales	Oscillospiraceae	-	-	0	0	0	0	0	0	0	0	0	0	1	1	1	1	0	0	0	0	0	1	1
SGB227	Bacteria	Firmicutes	Clostridia	Peptostreptococcales	Anaerovoracaceae	CAG-145	-	0	0	0	0	0	0	0	0	0	0	1	1	1	1	0	0	0	0	0	0	1
SGB1721	Bacteria	Firmicutes	Clostridia	Oscillospirales	CAG-272	Firm-07	-	0	0	0	0	0	0	0	0	0	0	1	1	0	1	0	0	0	0	0	0	1
SGB69	Bacteria	Firmicutes	Clostridia	Oscillospirales	Oscillospiraceae	CAG-110	-	0	0	0	0	0	0	0	1	1	0	0	0	0	0	0	0	0	0	0	0	1
SGB1620	Bacteria	Firmicutes	Clostridia	Lachnospirales	Lachnospiraceae	CAG-81	-	0	0	0	0	0	0	0	0	0	0	0	0	0	0	0	1	0	0	0	0	1
SGB840	Bacteria	Firmicutes	Clostridia	Oscillospirales	DTU089	UBA1213	UBA9224	0	0	0	0	0	0	0	0	0	0	0	0	0	0	1	0	0	0	0	0	1
SGB1161	Bacteria	Firmicutes	Clostridia	Oscillospirales	DTU089	-	-	0	0	0	0	0	0	0	0	0	0	1	1	1	1	0	0	0	0	0	0	1
SGB9	Bacteria	Bacteroidetes	Bacteroidia	Bacteroidales	UBA932	RC9	-	0	0	0	0	0	0	0	0	0	0	1	1	1	1	1	1	0	0	0	0	1
SGB1706	Bacteria	Firmicutes	Clostridia	Oscillospirales	CAG-272	-	-	0	0	0	0	0	0	0	0	0	0	1	1	1	1	0	0	0	0	0	0	1
SGB932	Bacteria	Actinobacteria	Coriobacteriia	Coriobacteriales	Atopobiaceae	-	-	1	0	1	0	0	0	0	1	1	1	0	0	0	0	0	0	0	0	0	0	1
SGB828	Bacteria	Firmicutes	Clostridia	Peptostreptococcales	Anaerovoracaceae	CAG-145	-	0	0	0	0	0	0	0	0	0	0	0	1	0	1	0	0	0	0	0	0	1
SGB1343	Bacteria	Firmicutes	Clostridia	Oscillospirales	CAG-272	Firm-07	-	0	0	0	0	0	0	0	0	0	0	1	1	0	1	0	1	0	1	1	1	1
SGB1728	Bacteria	Firmicutes	Clostridia	Oscillospirales	Oscillospiraceae	UBA2922	-	1	0	1	0	0	1	0	1	1	1	0	0	0	0	0	0	0	0	0	0	1
SGB933	Bacteria	Firmicutes	Clostridia	Lachnospirales	Lachnospiraceae	UBA1066	GCA_002448255.1	1	1	1	0	0	1	0	0	0	0	0	0	0	0	0	0	0	0	0	0	1
SGB1093	Bacteria	Firmicutes	Clostridia	Oscillospirales	DTU089	UBA1227	UBA1227 sp1	1	0	0	0	0	0	0	0	0	0	0	0	0	0	0	0	0	0	0	0	1
SGB471	Bacteria	Bacteroidetes	Bacteroidia	Bacteroidales	P3	UBA1217	-	0	1	1	0	0	0	0	0	0	0	0	0	0	0	0	0	0	0	0	0	1
SGB288	Bacteria	Firmicutes	Clostridia	Lachnospirales	Lachnospiraceae	UBA1066	GCA_002448255.1	1	1	0	0	0	1	0	0	1	1	0	0	0	0	0	0	0	0	0	0	1
SGB1863	Bacteria	Firmicutes	Clostridia	Oscillospirales	DTU089	UBA1227	UBA1227 sp1	0	1	1	1	0	0	0	1	1	1	0	0	0	0	0	0	0	0	0	0	1
SGB1205	Bacteria	Firmicutes	Clostridia	4C28d-15	CAG-727	-	-	0	0	0	0	0	0	0	0	0	0	1	1	0	0	0	0	0	0	0	0	1
SGB928	Bacteria	Firmicutes	Clostridia	Saccharofermentanales	Saccharofermentanaceae	Saccharofermentans	-	1	1	1	1	0	0	0	0	0	1	0	0	0	0	0	0	0	0	0	0	1
SGB132	Bacteria	Firmicutes	Bacilli	RFN20	CAG-826	UBA733	GCA_002308535.1	0	1	1	1	0	0	0	0	0	0	0	0	0	0	0	0	0	0	0	0	1
SGB441	Bacteria	Firmicutes	Clostridia	Christensenellales	Christensenellaceae	-	-	0	0	0	0	0	0	0	0	0	0	1	1	1	1	1	1	0	0	0	0	1
SGB974	Bacteria	Verrucomicrobia	Lentisphaeria	UBA1784	UBA1784	UBA1784	-	0	0	0	0	0	0	0	0	0	0	1	1	1	1	0	1	0	0	0	0	1
SGB802	Bacteria	Verrucomicrobia	Kiritimatiellae	RFP12	UBA1067	UBA1067	-	0	0	0	0	0	0	0	0	0	0	1	1	1	1	0	1	0	0	1	1	1
SGB1884	Bacteria	Firmicutes	Clostridia	Lachnospirales	Lachnospiraceae	-	-	1	1	1	1	0	1	0	0	0	0	0	0	0	0	0	0	0	0	0	0	1
SGB175	Bacteria	Firmicutes	Bacilli	Acholeplasmatales	CAG-307	UBA7004	-	0	0	0	0	0	1	0	0	0	0	0	0	0	0	0	0	0	0	0	0	1
SGB436	Bacteria	Firmicutes	Clostridia	Lachnospirales	Lachnospiraceae	UBA3766	-	0	0	0	0	0	0	0	0	0	0	1	0	1	0	0	0	0	0	0	0	1
SGB1028	Bacteria	Firmicutes	Clostridia	Oscillospirales	Oscillospiraceae	-	-	0	0	0	0	0	0	0	0	0	0	1	0	1	1	0	0	0	0	0	0	1
SGB1707	Bacteria	Firmicutes	Clostridia	Oscillospirales	Ruminococcaceae	-	-	0	0	0	0	0	0	0	0	0	0	1	1	0	1	0	0	0	0	0	0	1
SGB641	Bacteria	Firmicutes	Clostridia	Peptostreptococcales	Anaerovoracaceae	CAG-145	-	0	0	0	0	0	0	0	0	0	0	0	0	0	1	0	0	0	0	0	0	1
SGB1332	Bacteria	Firmicutes	Clostridia	Oscillospirales	DTU089	UBA6857	-	0	0	0	0	0	0	0	0	0	0	0	0	0	0	0	0	0	1	1	1	1
SGB1402	Bacteria	Firmicutes	Peptococcia	Peptococcales	Peptococcaceae	UBA7185	-	0	0	0	0	0	0	0	0	0	0	1	0	1	1	0	1	0	0	0	0	2
SGB358	Bacteria	Firmicutes	Clostridia	Oscillospirales	Oscillospiraceae	ER4	-	0	0	0	0	0	0	0	0	0	0	0	0	1	1	0	0	0	0	0	0	1
SGB1683	Bacteria	Firmicutes	Clostridia	Lachnospirales	Lachnospiraceae	-	-	0	0	0	0	0	0	0	0	0	0	1	1	1	1	0	1	0	0	0	0	1
SGB627	Bacteria	Bacteroidetes	Bacteroidia	Bacteroidales	UBA932	RC9	-	0	0	0	0	0	0	0	0	0	0	1	1	1	1	0	0	0	0	0	0	1
SGB367	Bacteria	Firmicutes	Clostridia	Oscillospirales	DTU089	Ruminococcus	GCA_002350785.1	1	1	1	1	0	1	0	1	1	1	0	0	0	0	0	0	0	0	0	0	1
SGB1253	Bacteria	Firmicutes	Clostridia	Oscillospirales	DTU089	UBA1227	UBA1227 sp1	1	0	0	0	0	1	0	0	0	0	0	0	0	0	0	0	0	0	0	0	1
SGB357	Bacteria	Bacteroidetes	Bacteroidia	Bacteroidales	UBA932	RC9	-	0	0	0	0	0	0	0	0	0	0	1	1	1	1	0	1	0	0	0	0	1
SGB800	Bacteria	Firmicutes	Bacilli	Erysipelotrichales	Erysipelotrichaceae	Solobacterium	-	0	0	0	0	0	0	0	0	0	0	1	1	1	1	0	1	0	1	1	0	1
SGB1614	Bacteria	Firmicutes	Peptococcia	Peptococcales	Peptococcaceae	UBA7185	-	0	0	0	0	0	0	0	0	0	0	1	1	0	0	0	0	0	0	0	0	3
SGB578	Bacteria	Firmicutes	Clostridia	Oscillospirales	DTU089	UBA1213	-	0	0	0	0	0	0	0	0	0	0	1	0	0	0	1	0	0	0	0	0	1
SGB256	Bacteria	Bacteroidetes	Bacteroidia	Bacteroidales	UBA932	RC9	-	0	0	0	0	0	0	0	0	0	0	0	1	1	1	0	0	0	0	0	0	1
SGB1320	Bacteria	Firmicutes	Clostridia	Lachnospirales	Lachnospiraceae	CAG-81	-	0	0	0	0	0	0	0	0	0	0	1	1	1	1	0	1	0	0	0	0	1
SGB1904	Bacteria	Firmicutes	Clostridia	Oscillospirales	CAG-272	CAG-724	-	0	0	0	0	0	0	1	0	0	0	0	0	0	0	0	0	0	0	0	0	1
SGB955	Bacteria	Firmicutes	Peptococcia	Peptococcales	Peptococcaceae	UBA7185	-	0	0	0	0	0	0	0	0	0	0	1	1	1	1	0	1	0	1	0	0	1
SGB969	Bacteria	Firmicutes	Clostridia	Saccharofermentanales	Saccharofermentanaceae	Saccharofermentans	-	0	0	0	0	0	0	0	0	0	0	1	1	1	1	0	1	0	1	1	1	1
SGB990	Bacteria	Verrucomicrobia	Kiritimatiellae	RFP12	UBA1067	UBA1067	-	0	0	0	0	0	0	0	0	0	0	1	1	1	1	0	1	0	1	1	1	1
SGB1095	Bacteria	Firmicutes	Clostridia	Oscillospirales	DTU089	-	-	0	0	0	0	0	0	0	0	0	0	0	0	0	0	0	1	0	0	0	0	1
SGB443	Bacteria	Firmicutes	Clostridia	Saccharofermentanales	Saccharofermentanaceae	Firm-16	-	0	0	0	0	0	0	0	0	0	0	1	1	1	1	0	1	0	1	1	1	1

## Sheet: Methanogensis
Genome name	Phlyogenetic taxonomy							The increased abundance of genomes										The decreased abundance of genomes										Counts of predicted proteins
	Domain	Phylum	Class	Order	Family	Genus	Species	RUM	RET	OMA	ABO	DUO	JEJ	ILE	CEC	COL	REC	RUM	RET	OMA	ABO	DUO	JEJ	ILE	CEC	COL	REC	[NiFe] Group 3c	[NiFe] Group 4i	[NiFe] Group 4h	[NiFe] Group 3a	mcrA
SGB1231	Archaea	Euryarchaeota	Methanomicrobia	Methanomicrobiales	Methanocorpusculaceae	Methanocorpusculum	-	0	0	0	0	0	0	0	0	0	0	1	1	0	0	0	0	0	0	0	0	0	0	1	1	1
SGB250	Archaea	Euryarchaeota	Methanobacteria	Methanobacteriales	Methanobacteriaceae	Methanobrevibacter	GCA_002505605.1	0	0	0	0	1	0	0	0	0	0	0	0	0	0	0	0	0	0	0	0	1	1	0	1	1
SGB1781	Archaea	Euryarchaeota	Methanobacteria	Methanobacteriales	Methanobacteriaceae	Methanobrevibacter	GCA_002505605.1	1	0	0	0	0	0	0	1	1	1	0	0	0	0	0	0	0	0	0	0	1	1	1	1	1
SGB294	Archaea	Euryarchaeota	Methanobacteria	Methanobacteriales	Methanobacteriaceae	Methanobrevibacter	GCA_002505605.1	0	0	0	0	1	1	0	1	1	1	0	0	0	0	0	0	0	0	0	0	1	1	1	1	1
SGB460	Archaea	Euryarchaeota	Methanobacteria	Methanobacteriales	Methanobacteriaceae	Methanobrevibacter	GCA_002505605.1	0	0	1	1	0	0	0	0	1	1	0	0	0	0	0	0	0	0	0	0	1	1	1	1	1
SGB1259	Archaea	Euryarchaeota	Methanobacteria	Methanobacteriales	Methanobacteriaceae	Methanobrevibacter	GCA_002505605.1	0	0	1	0	0	0	0	0	0	0	0	0	0	0	0	0	0	0	0	0	1	1	1	1	1
SGB1103	Archaea	Euryarchaeota	Methanobacteria	Methanobacteriales	Methanobacteriaceae	Methanobrevibacter	GCA_002505605.1	0	0	0	1	0	0	0	0	1	1	0	0	0	0	0	0	0	0	0	0	0	1	1	1	1
SGB532	Archaea	Euryarchaeota	Methanobacteria	Methanobacteriales	Methanobacteriaceae	Methanobrevibacter	GCA_002505605.1	1	1	1	1	0	1	0	1	1	1	0	0	0	0	0	0	0	0	0	0	1	1	1	1	1
SGB897	Archaea	Euryarchaeota	Methanobacteria	Methanobacteriales	Methanobacteriaceae	Methanobrevibacter	GCA_002505605.1	1	1	1	1	0	0	0	1	1	1	0	0	0	0	0	0	0	0	0	0	1	0	0	1	1
SGB1482	Archaea	Euryarchaeota	Methanobacteria	Methanobacteriales	Methanobacteriaceae	Methanobrevibacter	GCA_002505605.1	1	0	1	0	0	0	0	0	1	0	0	0	0	0	0	0	0	0	0	0	1	1	1	1	1
SGB1184	Archaea	Euryarchaeota	Methanobacteria	Methanobacteriales	Methanobacteriaceae	Methanobrevibacter	GCA_002505605.1	1	0	0	0	0	0	0	0	0	0	0	0	0	0	0	0	0	0	0	0	1	1	1	0	1
SGB914	Archaea	Euryarchaeota	Methanobacteria	Methanobacteriales	Methanobacteriaceae	Methanobrevibacter	GCA_002505605.1	0	1	1	1	0	1	0	1	1	1	0	0	0	0	0	0	0	0	0	0	1	0	1	1	0

## Sheet: Furmarate reducer
Genome name	Phlyogenetic taxonomy							The increased abundance of genomes										The decreased abundance of genomes										Counts of predicted proteins
	Domain	Phylum	Class	Order	Family	Genus	Species	RUM	RET	OMA	ABO	DUO	JEJ	ILE	CEC	COL	REC	RUM	RET	OMA	ABO	DUO	JEJ	ILE	CEC	COL	REC	[NiFe] Group 1d	[NiFe] Group 1c	FrdA	SdhA
SGB692	Bacteria	Proteobacteria	Alphaproteobacteria	Acetobacterales	Acetobacteraceae	Acetobacter	-	0	0	0	0	0	0	0	0	0	0	1	0	0	0	0	1	0	0	0	0	1	0	0	1
SGB881	Bacteria	Proteobacteria	Gammaproteobacteria	Enterobacterales	Enterobacteriaceae	Escherichia	Escherichia coli	0	0	0	0	0	0	0	0	0	0	0	0	0	0	0	1	0	0	0	0	1	1	0	2
SGB719	Bacteria	Proteobacteria	Alphaproteobacteria	Acetobacterales	Acetobacteraceae	Acetobacter	-	0	0	0	0	0	0	0	0	0	0	0	0	0	0	0	1	0	0	0	0	1	0	0	1
SGB678	Bacteria	Proteobacteria	Alphaproteobacteria	Acetobacterales	Acetobacteraceae	Acetobacter	-	0	0	0	0	0	0	0	0	0	0	1	0	1	0	0	0	0	0	0	0	1	0	0	1

## Sheet: Sufidogensis
Genome name	Phlyogenetic taxonomy							The increased abundance of genomes										The decreased abundance of genomes										Counts of predicted proteins
	Domain	Phylum	Class	Order	Family	Genus	Species	RUM	RET	OMA	ABO	DUO	JEJ	ILE	CEC	COL	REC	RUM	RET	OMA	ABO	DUO	JEJ	ILE	CEC	COL	REC	[NiFe] Group 1b	AprA	AsrA	DmsA	DsrA
SGB901	Bacteria	Desulfobacteria	Desulfovibrionia	Desulfovibrionales	Desulfovibrionaceae	Desulfovibrio	UBA10261	1	1	1	1	1	0	0	0	0	1	0	0	0	0	0	0	0	0	0	0	1	1	0	0	1

## Sheet: Nitrate reducter
Genome name	Phlyogenetic taxonomy							The increased abundance of genomes										The decreased abundance of genomes										Counts of predicted proteins
	Domain	Phylum	Class	Order	Family	Genus	Species	RUM	RET	OMA	ABO	DUO	JEJ	ILE	CEC	COL	REC	RUM	RET	OMA	ABO	DUO	JEJ	ILE	CEC	COL	REC	[NiFe] Group 1b	NapA	NarG	NirB	NirK	NirS	NorB	NosZ	NrfA
SGB901	Bacteria	Desulfobacteria	Desulfovibrionia	Desulfovibrionales	Desulfovibrionaceae	Desulfovibrio	UBA10261	1	1	1	1	1	0	0	0	0	1	0	0	0	0	0	0	0	0	0	0	1	0	0	0	0	0	0	0	1
